# Supplementary material for: Comparative analysis of the complete plastid genomes of Mangifera species and gene transfer between plastid and mitochondrial genomes
Source: PeerJ. 2021 Feb 10;9:e10774. doi: 10.7717/peerj.10774 (PMC7881718; doi:10.7717/peerj.10774)
Supplement: Supplemental Information 2 [file peerj-09-10774-s002.fasta]

>Mangifera longipes.
cataagcttaatacaaatacaaaaaaagagttataactattagttagttagttagtagtt
taatagttagttatgagctatgggcgaacgacgggaattgaacccgcgaatggtggattc
acaatccactgccttgatccacttggctacatccgcccctcttaaaaaattacaaaaaat
acaaggattacaatttctaccattgatcataatttttgatcattctcctttttttatggt
accttacttatcaatctcgaaatgaagatacaagacaagaagcagaaaattttgttttgt
tgaaaaacaaacaaccaaacgaaacgtatgtaaataaaaaactactaaataacggagcaa
taccgaccctttgcaagaaattggtattgctccgttattttcaaaaactcgtatacacaa
aaaacgaaatcttatacatttgtagatggagcttcaatagcagctaggtctagagggaaa
ttatgagcattacgttcatgcataacttccataccaaggttagcacggttaataatatca
gcccaggtattaattacgcgaccttgactatcaactacagattggttgaaattgaaacca
tttaggttgaaagccatagtactaatacctaaagcagtgaaccagatacctactacaggc
caagcagctaggaagaaatgtaaagaacgagaattgttgaaactagcatattgaaagatc
aatcggccaaaataaccatgagcagctacgatattataagtttcttcctcttgaccgaat
ctgtaaccttcattagcggattcgttttctgtggtttccctgatcaaactagaggttacc
aaggaaccatgcatagcactgaatagggagccgccgaatacaccagctacgcctaacatg
tgaaatggatgcataaggatattgtgctcagcctggaatacaatcatgaagttgaaagta
ccagagattcctagaggcataccatcagaaaaactgccttgaccaattgggtagatcaag
aaaacagcagcagccgctgcaacaggagctgaatatgcaacagcaatccaagggcgcata
cccagacggaaactaagttcccactcacgacccatgtaacaagctacaccaagcaagaag
tgtagaacaattagctcataaggaccgccattgtataaccattcatcaacagatgccgct
tcccatatcgggtaaaagtgcaaacctatagctgcagaagtaggaataatggcaccagaa
ataatattgtttccataaagtagagatccagaaacaggttcacgaataccatcaatatct
actggaggggaagcaatgaaggcgataataaatacagaagttgcggtcaataaggtaggg
atcatcaaaacaccaaaccatccaatgtaaagacggttttcggtgctggttatccagtta
cagaagcgaccccataggcgttcgctttcgcgtctctctaaaattgcagtcatggtacaa
tcttggtttatttaatcatccgggactcccaagcacacaaattctctagaaatagataat
tgagggcttgttattcaccagtataacatgatttatatctccgtgtcaaccaatagcaac
attcatagatcgatatctatgatcttatctagatcgattcataagaaatcgttttttgaa
tgaatgaagtaaattacaaaaaaggaatgccgatttatatagatatatgatttcgatatg
ataataataatgggttgcccgggactcgaacccggaactagtcggatggagtagaaaatt
tctattcaattgaaattaaattcaatttcaattaagtcaaaaaatccctccccaagccgt
gcctgcatttttcattgcacacagctttccctatgtataacatcgaaaaatccctttctt
ccctaaaacctaaaaaagacgctaaaaagttgaatacacagttgatcaacctttattatt
ccatgaacatttaatagtaataaaaatgaatgaatttttttgttatctaactatcattta
ggaaaaatttctaaattacacggtctcataaccaattattcatgattaaccagatcattg
atacaaataatatccaaataccaaatccgccctctatacaacctccgcaaagtagacgaa
gctcttggaaagattacagaaagaacgtgctcttccgccataaggaattcttccaaaaat
tccgaaccgaatcttttcaaaaaagcgcgtacagtatttttgtgtttacgaaccaaattt
ttaacacaagaaatccgaagtatatattttattcgatacaaattctttttttttgaggac
ccgctgtgataatgagaaagatttctgcatatacgcacaaatcggtcaataatatcaaaa
tctaaggaatcagcccaggtcgacttactaatgggatgccctaaggtgttacaaaaccgc
gccttactcaatgatccaatcagaggaataattggaacggttgtatcgaacttcttcata
gtcttatctatgataaatgaattttctagcatttgactccgtaccaacaaaagatttagt
cgcacactggaaagataacccagaaaattgatagaatgcttgtagaagtgctttctatga
acccttaccggttgagaccacatgtgaaaatgcgattgccataaattgacaaggtaatat
ttccatttattcatcagaagaggcgtatcctttgaagacagaatagattttcctttatat
ttaacataatgcatgaacggatccttgaacaagcataagatgtcctgaaaataaaaatca
ttagccaagacttcgacaagatgttctacttttcgatagaaatctattcgctcaagaagg
actccagaagatgttgatcgtaaatgagaagattggttacggagaaaaaagaagatggat
tcatattcacatacatgagaattatataggaacaagaataatcttgaattactttttgaa
aaaatggaaatagatttctttggagtactaagactattccaattcaaattcaaatactca
tgtagaaagaaccgtaataaatgtaaagaagaggcatcttttacccagcagcgaaggatt
tgaaccaagatttccgagcgaatggggtggggtattagtacatctaagacataatttaaa
tatgagaatttgtcctcgaaaaaaggaaatattgaatcaattgattggaaattatgagat
tttgctatttctttaccttctaagaaagagacaaatcgtagcgaaaatgcaatttccaca
atgactgcaaacccctcggatatcatttgcgaatacaacttattgttgtgtccaaaaaat
tgattttgattagaatcattagtagaaatactcaactgaatccgttgatacagtcgaata
attaaacgtttcacacttagtgaactagatttattgtcataacccccattttccaacgaa
aacctccatctatttaaagcatgatcatgagccagtgcataaatatattcacgaaaaagc
agtgggtataggaagtggtgttgctgagatccatctagttcgaaatagacttgaaattcc
tccatttgaaattcgctttaaaccaaaggtaagggttaagggtaagggatttattgggtt
agcaaatgatacattggattagcaaatgatacatagtgcgatacagtcaaaacaaggtat
tgtagtaaaaaaaaatggataccttggaaacgggtagactcatcaacggattctctatcc
tctcattttccatttaattaaattggtttatgggtttctgtttgttagagtatagaaagg
gtggttagaaatcctttattttttcaatccaatcgctcttttgattttggaaaaaaaaat
atctttatcaatatactgcttcttctacacattcatctccaacccataaaagggattaac
taatagttaggactcattaaaaaatcgataatctactcatgggaaaaccttttcccgcat
taggaactaatatctttttaacgtttaattagattgggtaatcattcaaatgaaattaag
aacagaagctcgttgctttttttttgtttccctataatgggacccgtgggggtctatcca
tttatttactcgacccaactttgaattcaatttcttttggtccccgccaagaattcaagc
ccggttttgtaccgattgaataagaatcaaatattttcaaaattctccattgatacgaca
tgctggtttttccattcatttgtttcaggatcagtcgtggtcttacaaactctcccgatg
gtatagacgaatcctttgcttcatagaaatgtgtaaaagatgcgagccgcacttaaaagc
cgagtactctaccgttgagttagcaaccccgaataattcgaatctgtaggtacaatcgga
atcaaagaatattaaactagcaaaaaacctaagaaaaaattttctaattgagtcggaaca
taaaactaaaaaaaacaattcaatgaacagatccgtttatctacgatcaaattatatttg
ttcaatacactgttgtcaatatcactatgaatgttgaagatgaatcgtgagaaaagaata
taaaaaatacaatggcaatggcgaaaacaaaaagagttaattgattagtttaatgaaaat
ccaaataatgagaatccaaattaaaattcaattcaatatattatatataaatatataaaa
ttgaatagataaataattagataaatagaaagaatttagaaatacttgaaataaatctaa
aagcaaaaggacttgtactggatgtgcactacatatacaaatggatcaaaaaaaggtgta
ggtgaaaaaaaaaattaacgaaaaaaaaataggaagaaatcttgggcttattcaatcaag
caatataaataaaatacacaagcttaatgccttgttttgttatttgttaatagatttcca
atgaaaaataccccagttgcaagtactgtaaattttttatatttctagatccaattatca
attcttacttgatcttttttatatacatcttatatcattttttatatacatcttatatca
ataaaattctagcaataaaatcgatttttgtacttatacgtatagaacatgatattctat
agtagcaacattaaataggaataataataataaataggtatgaatagagaaccaaaaaag
aggggaagagtaaagaaaaaaactatataggagtcttctacacccccttttttggttcta
ttacttaatagaatttcgtttgattaagactaagctgcgtaaaaacccccgccttctttg
aaatatcatgaacagttcctgtaggttgagcacccttgtcaaggaaatatagaatagcag
aaacgtttaaatgggtttgattatttatcggatcataaaaacccactttccgaagatctc
ttccttctcttcgggatcgaacatcaattgcaacgattcgataaacggctcattgggata
gatataaatgaacaataccccccctagaaacgtataagaggttttctcctcgtacgtctc
gagaaaaaatgattcgaaattattatgtatcgaattagaatgtcaaatatcaaatagata
tataaaatcatcaaatcaatttccagagatttaagtccttctttttttcttctttttcga
aaaagaagaaaaaaagagcattcatattctcataactcaagttggataactttcaaatag
cctacagccttaggcatttatttcattttttgagccgtctctaacccctttgttgtttgt
ctcctttcgaatccatttttggagtctcgattctgatctaattcttgagacaattgaaaa
gttatttccttgttccaggatcctttatctttgccttgaatccctgggtttagacattac
ttcggtgatctttaatcttttaaaaaatggaagcaacaaacccctttttgtgatttcttt
ctatgaaagaatcatatgaacaattgattcctgcatgatacacttttgatcgaaatagtt
ttaccaattcaaaaagattttctttttgcattaaaaaattgttcgaatcggatcctttcg
atttctatatcaaaaatatacttacgaagtttgttccaacgtattgattggtattaaccc
tagacccttgcccctgagaaatgaataaatactttctactcgagctccatcatgtactat
ttatattacaacccaacaaaaaagcgagggttgtagtagaaccgaacaaaggatgtcgag
ccaggagccgattcattcctagataatataaaatagaaaatggtggatggaaaaaaaaat
ccacagctgatcatgtccttcaagtcgcacgttgctttctaccacatcgtttcaaacgaa
gttttaccataacatttctctagtttcgaaccagtatgtaattgattcaattatggaatc
atgaatagtcattgcgtcggtcaatacacagtacttttgatttatatataaaaggaataa
gtaatttaagcctcaattaggaagaacaaaggctcaattcaacttaaccctctatttttt
attgttttactgtatgactgcaatagtttttttatttctaaataacaagaataaaaaaaa
attggaatctgcgttgcatcttcaaatgattcgatagaatagattcaacaatcttacacg
tcttcgggtcccaaggacccctaaaaaaacattcaaattatttaaaaaaatttcctaccc
cgacatcacaatttcaataaagttttactaaagattatatttgatcatcataagagagat
aaatccatatcgaggatttccgtatctatcagattagactgaacaattttcattggaagg
aattattgatattcgatgttaaatatttaagagtaaggtaagggctcataaatccttttc
aaaaaaagcgaaagaacgctatcaatgaaatagaaagatagcaatccatacatagaaaga
tttcctcaatttatgcgtagtttcttttggttgaacttaaggttgactaatctttcccta
aaattgaaaatgaaaataaagaataaagtaaataagatgtatgaatcatccccgtctcaa
ttgttattacatagatttaaattattcattagagacaaatacaaaatacctaaaaataaa
aattaagggttaaagaaaatctattaaccattaaatagggaacttgattatttggtaatg
aaatttgaacagatatagatattcaaattgatatcttccatcgctcattaactcttatct
actctcactctcaatttattccggggggataatgaatcataaataaaaaggatccttttt
tctgggatgctagactattttgtctaaaatacaaagccaaaaagatccagattaagtcat
taattagtcttaagagacttaatcccattgattgaattcaatcagtaacaataataccct
cttgtttagaattcagaaataaaaggagaataattgagctgtcttattaaaaaaagatca
ggaatatagaggctttcgcatttcgatttagaatgtatccttgaaaaatcaactagatat
ggcacgtaagacttttctaagcaactaacttaaatacgaaagtgaaaagggaaggtataa
actaaaaggctcatcagactttttttgacttcaacctcttgggatctatgttcctatctt
acctggatcaaaaatagattctgttatgttttcgtattagtcgaactcaattccattttt
gaaaaaagagcaagattcagagaaaaaatttttaaaattagaagcaagaaataaatttta
tcaaaaccaaaattagactcttaaatagtacataagtaaataaaacgttgctcaaaaaca
aaaagagaattttgatcctgatatctgatatatattagagtccactctgggacggaagga
ttcgaacctccgaatagcgggaccaaaacccgttgccttaccacttggccacgccccatt
tcaatttctattcaatactaataaacagtaatattgatattagttgttcgtcaattccag
tgaaaatccctacggaataaattcgattcttgttttagtattagggttttgacacgtgta
gctgtcgaattaaactcaatttattgatcattttatagaattcaattaagatattgtatg
aaagtatgatttcttctattctcttgtgagaatagaaggatttttgttttgattggttcg
gttcaaagaagtatttttttgtctacctgacttccttttcttaatttttaacttctatca
ataacatattaataactcaatcaaaatacaactatctccaagaaaaaaataaaaatgttt
gttatgcctaatatctttagtttgatttatatctgttttaattctgccctttattccagt
agttttttattcgccaaattgcccgaggcctacgcttttttgaatccaattgtagatgtt
atgccagtaatacctcttttcttttttctcttagcctttgtttggcaagctgctgtaagt
tttcgatgagatctttaatactatcctagaaaaattcataatttattcgagttcgagaaa
aaaaattttaccaattgataagatcagataagtcttacaatatgaatgaactctcaattc
aaacggtgaaattcttgagtagccacgataaattttgatcccgcgatttcccgattctta
cttttttttttcactgaaacaccctatatcgagtccgccacaatatcgaattctaattgt
gtgaatttctgaaaactcttttctatttctcgaaattcgaaaaccgtttcatttcttggt
gccaaactaggacccatagttcatagtataaaaatagagaatctattttctttttcccag
aaaaacagatttggagattgtgtaatgcttactctcaaactctttgtttacaccgtagtg
atattctttgtttctctcttcatcttcggattcctatctaatgatccaggacgtaatcct
agacgtgaagaataaaaaataagaaggttttccttgctttattcgcttcttagaaatgct
cttaggatttttttctattccacatctttaactataactattaaaaaaaaaaaacaaaaa
ggttcactaaattcaaatttgaaagataccaagccattgccggaaacggaaagagaggga
ttcgaaccctcggtacgaataactcgtacaacggattagcaatccgacgctttaatccac
tcagccatctctcctaattgaacaaaagacaattactatgttacattacacaaaaaaaaa
taatgtttaaaaaaagcccttctttactttatttattatatttatataaatttcttatat
aaattataagatagcttatagagattcgtttttgattcgattttgtattatatagataga
tacaacttttatcagcaattctatttttataaaattcaaataaacaactcgaaaaagata
tctcgaataaaaaaaacgaaaataaagaatatctctttaattttgtttccaaggaccttt
ttgatttccatggcctggcctggcagtacccagccaggcctcctctttttgtctcaatga
agcataccaccgaatcctagataaaatgatttatttggatttgatttaaaaaccaaataa
atcaatgtgtgttcctcttattatattcaaacaagactcaaaagatggaactctcgattt
ttgcacaattcatttttatgttacgacttaagttaagttcttttgtcgagccatatctgt
caaaatgactccaacaaaagaacttgttatttagttattaaatttcggtatttaaaagtc
ctcttttttcctaagttcattaggactcccgacaaacacgtcaacgttctaatctctaat
ttccatttcatggttatttttcatttctgtcctatcttgattacgtccgattcctttgtt
ggacaaaaggcccatttatatacaataatcgcattgtagcgggtatagtttagtggtaaa
agtgcgattcgttctattaacccccttaatagttaaggggtccttcagtttcattcatat
tccgatcaaaaactttatttcttaaaaggattgaatttgaatcctttacctctaaatgaa
aaattcgaggaagaatatctattctcgtgatttgtatccaagggtcacaattcgaaattg
aaaatttggattatgaaattacgaaacataatttttttgaattggatccatacttccaat
tgaataagtataagtaagggatccatggataaagatacaaaagtctatttcaaatcgtaa
ctaaatcttcaatttttgttttgtatagtgtagattgaagcaaaatagctattaaatgat
aactttggtttactagaggcatcaatctattcatattcatattctattttttttagctcg
gaggaaacaaaatacttttcctgaagattctcgcaaatagaaatagagaacgaagtaact
agaaagattggtattgttataatccctctcttctagagggatcatctagaaagcgaattg
ttttgaatggattcagaccaaaaaagctgacatagatcttatgggtcgaatttttttatt
tcgttcccgtcttatatctgggaatttatccatcttccagaaaggagccgaatgaaacca
aagtttcatgttcggttttgaattagaggcgttaaaaatgatgaatggacgtcgactata
acccctagccttccaagctaacgatgcgggttcgattcccgctacccgccccatatgata
attatatcaattcattgatgcattaattttaattaaaattaatgcatcaatgaattgaat
acgcaattccttaaattctctcccatattctttttctttcttttttacgaacaagagata
ggaaagaaaaatgcgaaaaaattcggaatgaaaggcgtccattgtctaatggataggaca
gaggtcttctaaaccttgggtataggttcaaatcctattggacgcaatttatttccattt
ccatagaatattataataggattattttaatatttaataactaattcaaaataataaatt
caaattacttattacttatatcttaatttattttattaatattgaatattccattttttg
gatattcaattcagaatcgaattcagtattagaaagattaagattgatcggtttttttta
tttatacttgttcctgaagtagaaagcgttccatgtgttcctgaatagcttctttcaaaa
gggcttctgcttcctcggtgaatgtcttggtagaagatatgatttcttggaactgaggtt
tattcgtttttaagtaagtacgtaactcaacgagaaattttcttacctgtccaatttcta
atgaatcaagataaccattcgttccagtataaatagtcattatctgttcttcaaccgtga
gaggggctgattgggattgtttgagcaattcacgtaatcgttgaccccttgccaattgat
tctgagtagctttatcgagatcagaagcaaattgcgcaaaggcttctaattctgcgaatt
gggccaattccaattttaatttgccggctacttgtttcatagctttaatttgagcggcgg
atcctactctggagacagaaatacccacattaatggcaggtctgattcctgcattgaata
gatccgcggataagaatatttgtccatctgtaatggaaattacattagtaggaatataag
ctgaaacatctccggattgtgtctcaactattggtaaagcggtcatacttccttcaccta
actgagaacttaatttcgcggctcgttccaaaagtcgtgaatgtaaataaaaaacatctc
ctggataagcttcgcgaccaggaggtcttcgtaatagaagagacatttgtcgataagcct
gcgcttgtttggagggatcatcataaatgattaaagtgtgtcgttcacggtacataaaat
attcagccagagctgctcccgtataaggagcgagatattgtaacgtagcgggggaatccg
ccgtttcggctaccacaatagtgtattccagcgcccccctttcctggaaagtagtcacta
cctgagccacagaagatgctttttgaccaatagctacataaacacatattacattttgcc
cttgttgattgagaatcgtatccgtggctactgccgttttaccggtctgtctgtccccaa
taattaattctcgttgaccgcgtcctatagggatcatcgaatcaatagcaataagtcctg
tttgaagagactcatatacggaacgtctcgaaataatacctggggcgggggattcaatta
atcgagattcagaagctgagatttcacctcgaccatcaataggtttagccagggcattta
taacacgacccaaataagcctcgcttactggtatctgagcaatttttcctgttgctttta
cagaacctccctcttgtatcattaaaccgtcacccattaatacaacaccaacattatttg
attccaaattgagagcaatgcctattgtaccctcttcaaattctactaattcacctgcca
ttacttcatcaagaccataaatacgagcgatgccatcgcctacttgaagtacggtaccgg
tatttacaatctttacttctctattatattgctcaatacgttcacggataatattactaa
tttcgtcagctcgaattgttaccatgagtatttcttaatttttttttttgaagaaaaaaa
ataatgcctactgcaaaaggactaatcagttatttctttcagcgccccaaacatgccaat
attagcactaatggtacgtaaatgtaactccttgttcaaacaactatttagagttcctag
agctccttgtaaagcttgttggaaaacccgttgtcggacttgattaattgctctttgttg
ttcaaaatggatggtttcatttttgtaattttctaattgttccaaagttttagaagttga
attaatcaaattccatttttctcgttctatctcagagtacccattcattcgaaactgatc
tgcctccatttcaactttccggaaacgggaccgggctttttccagccgttgaatggcccc
ttcctgcagtttttctgaatttcgaatagtagttaagatcctcagttttcgattatctaa
taaatcacttaatgaaagtagattatcgttacattcatctcaaaatttccataatccctt
cccgaaccaaacatgaatttttcgattcatttggctctcacactcaattacttgaactat
ttatgtatggggggcgttcccatatcttttttttactgtaatgagcctatcctcttcctc
tcttctctattcatattccaaaatgtcgtgactgatcaataaaatcaagacaagaatatt
cggaggactcttctgaccaaacaaaaatagataattgtcatcaaagttgtttcttttttc
ttaaaatccaaagaatttttcttactttaatatataggtcatccattcagcataaaaagg
ggttgattgaaatacccatttttccaatattttccaataaaaaataaaagtctcaaatca
ttttatcgacacgagtgttttatatcgaaaaaaaaattctaattattcattttgaaaaca
tttctattcgatattaacatagaagtagaaagagtaccatgctgcgtctggacttcaaac
ggtttagctttaaccatgttcatgttaatggtcccacatttttggtttggttgatagaga
atcaaagtagatttaccaatgaatcacgaaatgctatagttcttaaatatgattttcaat
ttattcagaagtaattcgcggaatcgtgcacctttttcagtcctagttagaacaaaaaaa
gtgcagctggttggatccagcctattcttgaaataaacaactcacacacactccctttcc
aaaaaagatcaatacaccaagcactacacctagatttattggatttgttgctaaaatatc
ggtattaaacccgaaactcccggcgaatcgccagtgaaacgaggaaacgaaagaatcggt
tccatttttcatatgatctcctcttttagatagactaaaaaaaaaagaacagagttcttt
ttttttgtatcacttcacccccttttcgacttcttctatctatttatatttatttattat
tatttaatattcaattattatttaatattcaatttcgatttttttttgtttttttttttt
tagtaatttatctattgcgaaatagagtcaaaaattcgatatataattttaaaaaacaag
gaacacaggtcggtaaatacgacaaaaaaatacgtaattttcctatttataggattaaac
aaagggattcgcaaataaaagcgctaatgctacaaccagtccataaattgttaaagcttc
cataaaagccagactaagcaataaagtacctcgtatttttccctccgcctcgggctgtct
cgcgataccttctacagcttggcctgctgcagtaccttgaccgaccccaggtccaataga
agcaagcccgacagccaacccagcagcaataacagaagcggcagaaatcagtggattcat
gataagttcctcgtactaaaatactaaaataaagaaatagttaatgatacaatcgtccaa
tgaatttttattttttgttcttccatttcttttttccgaacctttttttgaactcttcgt
tcgttagttgtctttatttcatccctttattcagtcaattcacagtaaaagacgaaacaa
aagaatttctattggaatccctatctaaattaacaacagtagggcggattagatatatct
ttagttcatatctaactagcaatatctaatatcccatatacatgtgtttcttccataacg
taaaccaaatattcagatcttagattcaaactattcgtatcttaaagtcaatcgcatttt
agaatcattcttcgaaacctccacaagagttagcttagagccattcgattccatatacct
aattttgtccccctcccctactcgcccatgaatctcgttttttgtaaatttttctattcc
ttttatttatcattatccaagatggctagaatcgaaatagacgaattgattgcattgcat
agaaataaatatcagtatttgattgaggtaaggccatgcaatttcttatttattaatatt
ttcttttggtcaatcgttgaattgaataaaatcaactgaaatgggaatccttctagaagg
gatctttcttttcttttttttaatcacacgccctaaattgtgtgatactagatactataa
taatttttattcaaattatgactccagatatttgatattggaattgaatgaccaaaaatg
aacaaaacaatataaagagaatattcattgccgggggggtatgatataaatagaataaaa
aagtccaagtaggaattttaggaaaaagattttttagatctctttccccctttttgacaa
ttccttactatcgtaatttttgtctatgactcgtgatcgccacacatttgtctattatgt
ttgtatatttatgtttcctaagtggattaacttgagttacgcatagattgcgttgttcta
aactaaaaaaaaaagactatttcgaaaactagttaatttaatgatggccctccatggatt
cgcctatataagccgcagctaaagttgcaaaaataagagcttgaataccgcttgtaaata
atccaaggaacatgaccggtataggaatcactaaaggtactaaagaaacaagaacaacaa
ctactaattcatcggctaatatattcccgaaaagtcgaaaactaagtgataaaggttttg
taaaatcttctaaaatgttaatgggtaaaagaattggagttggttgaatgtatttactga
aataacctaatccttttttggaaaggcccgcatagaaatatgctactgacgtgatcaaag
ctaaagcaacagtagtatttatatcattcgtaggtgcggctaactccccatgaggtaact
ggattattttccaaggtaaaagagcacctgaccaattagaaacaaaaataaatagaaaca
tagttccaataaagggaacccatggaccagattcttctccaatctgagttttgctcacgt
cgcgaatgaattcaaggacatattcgaagaaattttgaccagcagtcggaatggtttgtg
gattccgaacagctataagggctgaacctaataagatagcaatgacaacccaagaagtaa
taagtacttgggcatggacttggaaacctcctatttgccaataaaagtgttggcctactt
ccacgccggatatctcgtataacccctttagtgtgttgatggaacatgatataacattca
tattgccctctgacagaaatcgaattttaaaaggaattattttgattcaaccatctcctt
ttcgacttgtctacttgaattggatattttgaatcccgccaatcacataatatccacagt
ttttttttatttctttttttttgtgcgattcaggaattgtaaccgattccatgaatctag
ggagttaccaaaaaaatggatttttcttatttatttatcttattattaatcaaaaatttc
gtatatagctagaacgaccctcacaaattgcgaatactaatttgttaagaattaatcgga
ttgaagctatagcatcatcatttgcgggaatcgaaatatctgcgagatcggggtcacaat
ttgtatcgattaaacatattgttggaattcccaaagtgagacattcgcgaagagccgtat
attcttcttgctgatcaacgatgattacaatatctggtacccccgtcatatatttaatcc
cgcctagatacgtttgcaagcgtgataattgtctcttcaacatagctgcatctcttttgg
gaagacggttgagtcttcccatcttttgttccgttctcaaatccctaaacttttgaagtc
tcgtttctgtagtggaccaattcgttaacataccgccgagccattttttattaacataat
gacaccgagctcgtattgcagctcgcgctactgaatcagctgctttatttttgataccaa
caattaagaattgttttcccctacttgctgcatcaaaaaataaatcacaagcttctgata
aaaaacgagcagttttagtcagatttgtaatatgaatacctttatgctttgcagagatat
aaggcgccattctaggattccatttcctagtaccatgaccaaaatgaattcctgcgtcca
tcatttcttccaaattaatattccaatatcttcttgccatttttccccacacttcctctt
tttttttaagagatgaggtgccctgaaataaataattgttccgacggaaccttctcttct
actagagattggccattgatacacgatccaagccgttcattactttctattcattattat
ctttcttttcttaccattaataaatcaaacgaccacaatatagttaaaagaatctgctcc
taggactcattaaatcctctaagtgattgttctgatgtatcatgtaaagtctttgaaatg
caagaggaaaataattctctgtggtgtaagaaaatctctcccattcccctcccgaataag
ttctttgtgtttgtttccaaaagaatgttgttaggctgccttgaagagtacactaatcct
ttgaatccggtaccgacggggatcataccccccagaacaacgttctctttcaggcctttc
aaccaatcgatacgaccccggagagctgcttttgctaaaactcgagcggtttcttgaaaa
cttgcttcagatataaaactttgagtattcagagatgctctcgttattcccaataagata
gctcgataacagatcccttcttccaaagcgcgcaccgttcgttccgctcgtaacaatcca
atccgttcaccgggtaaaaaaaaattagacattccatcttctgaaaccaacacttttgat
gttatttgacgtacaataatttctatatgcctattatgaatctgcaccccctgagatcga
taaactttttggatcttattaaccaaagagatacgactttgcactatagttagctcagca
ccaatcaagaatccccaaggaattccaagaattcttgttatacgcgcgttccaaccctca
actctcttttctaggttcatcgatattgaatcaatcgaacgcacttctaacacttgttct
acttttggaagaccctgcgttatatcaccagatctcgatttttcatatataaatgtaact
aatgtatctccttcgtaaaggatttctccataatgcccatgaacagttgctcctggagta
gccaaataaggcttagctgatcttattactaccgagtcaacttgaacaattaaaacttga
ccagactttaggtgtggtccatttttggctatagatacattttcacaaataaactgtcca
agacgaattattgtgggcatttcctcacaataattatgatggagaaaataccaattcaaa
ttaaatggattcaaaacgatcgtactgtatggatcaggattataaattctccggttttca
tccattaccattaaataatatttaaatacttgaaaagtctgttttaaattgtcaagtttg
aaatatttagttaccgagatctgattatgagttattaaatagtaaaatgaataaaaattg
gcaatttgaaagactgttcctaaaggtcccaacgaattcctaattggaattagaggatct
ttttgaattttaattgattgttttatgacattgtgatattttccatcgttgaatggaccc
attcgaaaacaattcgaagatgacaaaatcatcaacgattggcattccttatttcgattc
aacaacgtacgaaaagttccttgattttggctaagtaattgttcaacccttgccttgaaa
taaatgcaataaaacggattgatattgttacgatctgaaccattatcagagatcagtcct
gaacctgacggatcattcctttttcgtatatacgaaatatgggatttcaccaagtcgatt
cttaggaaatctcgaatcagaccatttgtatttacttcaacaaaggaaacacagagctct
ttgagggaagaaccttttttgtcttggttccaattcaagactaaacaagtccgaactaat
tgaatacttgtgtcataaattccccgagtaggtttgccctttccataaaggatataattg
acaactcgaagttgcatattatctttttcgcgcagcagatcctgggggaagagttttgct
aaatttataccgtcacctatttcatacgggaatacgggtcgaaccaaaacaaaatacttt
ttcttggtaggtgtgatccgttgtacatagatccattttttcaaattttttgattccttc
tttgattccttaagttttttttttcccgtttctggtggtatcaagataccgctgtgtcgg
gatatcttatctgtctctccaggaaaatgcatatccccagaaaaaattttcagttcaatc
ctttttttttttctctccactcggaccaacccgaccacttggcttcttatagttaaagtg
attggtgtatctactccaatgatactattattccgtaccattacgtaagaagattcgggt
aaagtatacacttcctcgggaatgaaaaaaaagcgatctattttcatttggtattttggc
ttaatttttttgactcctcgatactcaatcaagtcctcttttttgacgattgaatgcgcc
cctatagtcccatattttgtaattcctgaactctttcttctatatcgaggatcgtcgaaa
taagcaagaatactatttctacggaaaataccctttatcggtatgtcgatcgagatacct
gaaaggggcagtagttctttctcttgttcttgaatcgattggaatggaatgagaaatcga
tttcttcgcctttttgccaataaatcagaatgcttgtggaaaattgcaggatgtaggaga
ttccaatgaccagtacctatggttcgattaaatcccgaataatcaggaatcccaccttct
tttttatcagaaaaatctgaactaaataatttgtgtctcgcttgatcattattcactgag
agactcgaaataaatcttcgttcgacaaaaagagaatcgatgttgatttcatcttgatcc
gtgtgaagtgaaaaagaaactacactggatctgcatgaacctcctgataatatccataaa
tgacttgtttttggtaaaaggtggacattactatatgtcaattttgatgcatggtacaca
tcggtactccagtgcatttctccctctgagtcagcataaatatgttttcgaaccttttct
ttaaaattcaaagtgtatgttcccgcccgaatctcggcaatcacttgttctgattttaca
tattgatcattttgaactaaaagaaaactttttggtggaatagtcacggtatgtataata
tcttcactctcaataattatatacaaatctatagaacatagaaaagcaggatgcccgtga
cgtgtacgtgtgggatgaaccaaatcctcattgaatttgatttttccattagagggagct
cgtacatgttctgcagtaccccctgtaaataccccgccggtatgaaaagttcttaatgtt
agttgagtccccggttccccaatagattgacccgaaataatacctacagcttcgcccaat
tcaaccagatcaccatgagtaggactccgaccataacataatcgacagatccaagacgta
ctcctacaagtaaaggggtttcgaatagatattgcttgtgttcgaaaggttatgaatcga
ttgataagtccaatcccaatatcttgatttcgaatggcgatgcatcgcaggcccctatat
atatcgtctgctaatacgcgaccaattaatatttggctaaaaactctttccgacattttt
tgaggactcacagaaattcctcggagggtgccacaatctgttctacgtacaacaatatgc
tgaactacttcaacaagtctgcgcgtaagatatccagcatctgatgttcgtacagcggta
tccacaactcctttgcgggctccgtagcaagaaatgatatattctgttaacgacagtcct
tcgcgtaaattgctttgaatgggtaaatcaatcatttgtccttggggatcagacattaat
cctctcatacctactaattggtgtacttgagatacatttcctctagctcccgaaaaagac
attatatggactggattaaacggatcagtcatcctaaaattaggattcatttcttgtcgc
aaatattcacttgtagcataccatatctcaatggattggcgtagtttttctactgcgtgt
acattcccataatgatggtgtttttccaaaataaaactttgttgttcagcatcttggact
agccatcccttagaaggtatcgttaaaagatcatcaattcctaatgaaatggatgtagca
gtggcttgctggaaacccagagtttttacttgatccaggatgtgtgatgtatatgccatt
ccgaagtgatctattaacctgctaataagtcgtttaatggcagttccatctatcatttta
ttgtgaaaaaccagactcgcccgttctgccataagtacctccatattccgctgagtagga
ttcgacaatgggtttgagtcaatgattggaaaacttccttttcttgatcttgattcgcgt
agaaagttcaggcactacgatcctagttgaaccgaaaagacccaaattcacaccggtgtc
atagaattacttagcttagacaccataggattaggtaccatatgagcaggcccgacaaaa
accttgtatagcttcttcgatttctcgataaagagaaatatgaccaacggtggttcgaat
gtatatacaaagaatttctttttttacacttcttgctattagataatgtccataaatctc
atgataggtacccaaagattcgtagtgaacttcgatgggagcttctcttgaagcaataac
gcgttgatctagtcgccaccggagccacaaaggactagctaaattgattctttgctgccg
ataagctccaattgcatcataggaattacaaaaaaaaggttcgtttgtatacttataact
attctcgtcaattctttcattttgatagtttcttcgattacatggattatacctatttgc
acaaatacctcgacgattcccgtttgttaatacatagagtccaataagcatatcttgagt
cggtaccgaaataggatccccaatagcaggagacaagagattcatatgagaaaacataag
taaacgggcctccgcttgagcctctaaagataaaggtacatgaacagccatttgatcccc
atcaaagtctgcattgaatcccttacaaactaatggatgtaaacaaatagcacgtccttc
cactaaaatgggctggaatgcctgtatgcctaatctatgcagcgtaggcgctctattcag
caatacaggatgtccctgcataacttcctgaagtatttcccatacaatcggccctttttc
ccgaattttactcttagcaactcctatgtttgaagcaagatgttgtctaattagaccaca
aattacaaatgtctggaaaagctctattgcgatttcgcgaggcaatccacatcgatgtaa
tgaaagtgaggggcctacgacaatgacagaacgccccgaataatcgacccgtttgccaag
gagagtctcacgaaatcttccctctttgccttcaattacatccgaaaaggacttataaac
cttattatgaccatccctcgttggttgtccccggattccattatccagaagcgtatccac
ggcttcttgtaccaatttctcctgacacattactaattcccctggcgtggatcgacttgt
tgttaatagatcggtaagagtattgttccgatagataactcttctatagagttcattaat
atctgaactcattagtttaccgccatctatctgaatgatcggtctcaactcgggaggaag
aactggtaatagacataaaaccatccattcgggttctatatttgttcgaagaaaatgctt
agctaattccatgcgtctaaccaaaaaataccttcttcttccaatttttcgatcttccca
ttcattacctgtgggtccttcgtcccctaattctttccattctaccaacgaataatctag
aatcattcgcaaatctagatcggctaattgttcccggatagcaactgctccagtagaaat
ttctcggttgcgaaatgtatcgaaaccttgggtagaaaaaaaaagtgggatgctgtattt
ccaggattggatttcatattcgaatgaacctcgtaatcgtaaaaaagtaggttttttagc
tataggcctagcaaaagaaaaattgggataggatcctgccggatctccccccttcaaaat
cggacatgaacgtttcctctcatccggctcaagtagttatcccaaataaggataaagaaa
ggtgttctccctttcaaattctagaaaacccccaaaacaactactccttactcaagttcg
gagtgaagaccaaacaacatttcattgattcattcttctttgccttttatttcgattttc
gaaattctttcttttcttcaattctaaatgacgaaaaggaaatgtgaaattcttgagtag
tctacttcccttcgaatgatgaatctcctttatttaaggtttaaggaaagaagtgccttg
gaattcataagggatttacttgtctatgtatcgttccattcgatcttttaggtcctgctt
cacctcgacggttatgccacggtgtccttaaagcctatatgcgatgtatagactcccgca
accatcccatatttgcttacttgaacataatttaatttcatttctttctcaagaaaggga
atttcttaattacgcaaaagcaaaagaaagaagtcttttttcacgaggtacaactagaat
attttattttactgaatcgaccatagaccaattccccttttttatttgggagtattgaat
acacccatcattctgagcttcatgttactcttcccaagagacatatcagattcagggcat
cccaattcgattgactgggatgacagtttcctatttcgaatctgtaaaatccaaatttcg
ataaaatcacacatcgcaatatactaggccttctaattctttaagaggtttatctaaaag
attcgcgatataactaggaagacgtttcaaataccacacgtgggttaccgggcatcccag
ttttatgtatcccatttgatatcttcgtatccgagaatcaacaaattgaactccgcattg
ttcacaaaattgcaggtcttctttttcatctccaattactcgataatttccacaagcaca
aattccacttttaataggcccaaaaattctttcacaaaataatccatctttttccggttt
attggttttgtaatgaaaagtatagggttttgtcacttctccaactatctctccattagg
taggattttattggtccaagcgcttatttgttgaggagaaactgatccaattcggagttg
ttgatgtttataccgatcaagcatagaagaaaaattgtgattcattccgattaagcttcc
ttcttattaatctgtaagttcttctcagatacaaggaaatgattcagttccaaagccaaa
gatcgtagttctcgaacgagcaatcgaaaagattctggagtatcttcgggtttaggtatt
gttcctccaatgatcgtactaccaagtacttcttggcgagctctaatatgatcagattta
taagtaagcatctcttgtaaaatatgagcaacaccaaagccctctagagcccaaacctcc
atttctcctacccgttgtcccccttgcttggaccttcctctaaggggctgttgggtaaca
agtgcataatgcccgctggagcgtccgtgtattttatcatcaacctgatgaattaatttc
aagatataaggctttcctattataacaggttgttcaaaaggatctcccgttcgtccatca
aatattatgctttttcccggatactcgggttcaaatacccatggattcgctgtttgctta
ctggcttcatataattccgaaaacacgagttttctcgaagccgcttgttcatatctctca
tcaaaaggtgctattcgataatgtctatttagcagaccccccgctaacccgagcgagcat
tcaaatatctgtcctacattcattcgcgaaggtactcctaatgggttgaagaccatatca
acaggtactccatcttgcaaataaggcatatcctgtctaggcaaaatttttgaaatgata
cctttatttccatgtcttccagctactttatcacctactttgatttcacgtttctgtgaa
atatatacacgaatcctttctggattataacttgaacccccttttttctggatccatctc
acatcaataactcgacccctaccgcctataggtagttttagacaagtttcttttgaagtg
gatacctgaatgccaagtatggcccgtaataatctatcttccggagcatacgacgattct
ttcgctgtctggggcgttaatttacctactaaaatatcgcccgcctctacccaagatccg
agcatcacaattccatttttgtctaaattgcggagtaaacgggcttctagatgcgggatt
tcattagtgatcctttcgggaccttgacttgtcacatgagtctgaatttcatatttccgt
atgtgaaaagaagtataaatatcttcatatatcagacgttcgctaataagtaccgcatcc
tcaaaattataaccttcccatggcatataagctactaatacgtttttccccaaagcgagt
tcgcccccaactgtagcggcaccatccgctaaaacttgtccctttttaatgcatttactc
cgtccaacctgtcttttttgatgcatacaagtatttttgttggaacgttcatagacaacg
aattgaatacttatagtatctccattggccgataaaacgatcttgtcaatatcggtataa
atgatctttccctcgtgttgggctatagcaggaactcctgaatctagagccgcttggcgt
tccaacccagttccaacaatgcatttttcggaccgagagagcggaactgcttgtcgttgc
atattagaactcattaaagctcgattcgcatcattatgttcgataaaaggaatgagggaa
gctccaatagaaaaatactggaagggaaaaatacttcgaagatgaacctgttcccacgca
atagtaaggaattcttgacggtatcgagttggaacaacctgttcttccggaataccttga
ttcagcgccaaagaatttcccaccgctaccatatagtattcatctttacttggtgataaa
taaagcatccgtactttttttgatttctcaaagatttcataaaatgggctttctagagac
ccccaataaccaattctcgcatgaattactaaggatccaataagtccaacattgattcct
tcagacgtgtcaattgggcaaatgcgtccatagttactaggatggatatctcgtatccga
aaactagcagttcgtcctgtcaatcctccagggcccaaataactcaattttctcccatga
actatttgtgtcaatggattagttcgatccaaaacttgagatagtgggtgtaatccgaaa
aaagaatcataagtggttgttaatggagttgaagttaccaaattttgaggagtcggcatc
aacttatgccgaattgctccgcatatagttcctctaaccacattttctaaccgaaccagc
gccaatccgaattgatcttgtaagaaatccgctacagaccgaatccgtttatttttcaaa
tgattcatatcatcaagtgtacccattccaaatttcagtccaatcaaatgatccgcagct
gctaatacatctcgcggtaacaaaaatgtattgttctgaggtatattaagattcagcctc
cggttcatatttcgtcgaccaatccttcctaattcacatctttggtgaaaaaatttcttt
tgtaattccttacataaggattcagaaaataccggatccccacctacacaagcaaattgt
tgataaaattctaaaatagcattttcttttgacccaattctttttttctccttatcagtc
aggaaagacaagagaatttcagggtagcaaagattctctagaatttctcttagattcgaa
cccatagctgatgatagaactagaatagatattttctgtttcctactcacacgagcccat
atccttgcttttctatcaatctctaattctaatcttcctccccaatctgatattatcgta
cccgcatagaccgaaaatccgttatggtccaattcggaccggtaatagataccgggactt
tgcaatatttgattgatcacaattctgtatattccatttactatagaagttcccaaagaa
ttcattagaggaatgtttccaataaaaattgtttgttcttgcatatcccctctgcttttc
caaattaatcctgcggatacatataattcagaagaatatgtgagtgattcatgtacagca
tctctttcttttatcaagggttctaccaattgatatgtgtccacaaataattgaaattca
atttcttgatccgtatcttccatttttggaaacttataaagttcttctgttaagccctga
tcaatgaacctacaaaatccttcaaattgtatctgattaaacccaggtattgtagacatt
cccgcatttccatctccgagcattttgaatttcctcccatttatcaaaaaatcccatttc
tgcatcgaatcgtatgaatcgatctagcaatgatagaatttcgattctgtttactgaatc
acatgaaattttacccaatttcatatattatggaatgtatgaaatatgaaatacatatga
acggaggaaaaaagaaaattttagacttaattaaattggaattgctaagagagaaataaa
aatgaaaaggaattgagaaattctacttagacttacggagttttgtctagaaaagtaatt
caatttataccattattatgatattccaatccgactagataccagaaaaataaacggatt
cgggatttgatctattcgctgagttaaagacttaataatcagaaacaatataacaataga
aagtttgtttttttagcacttaaccttggcgtggattccattgttcaaaaaaggatttgc
agaaaactcttttttctttttttagtagaattttgagaatgcgattgaagttcgtaagaa
ggcttgtatttattaaacccgtgcggatctagctatctatatatacatcgcttctcctta
ttgcaccttattgcatagttctatttgggacagcacatgtcgtgctctatcaaaatttcg
attttctcttcataaattacagtacagcaatttcctgctaattccctatagacaggcatc
atacacagataagatacccgataagatagttgtgtaactgtaacaacttaggttctgggg
tttacatagactcagaattgcggttataattgaaattgagaagtctttttttattgaaaa
aaaaatcaatactgattagttatgtatcaattttgcttttcttacatcatttatcattcc
caatttgagattgaaatccaagagttttccagtcaatagttaatggttccaatttgtcct
agattttggcttgtgtgactgaaaatccatatttggattgtcaatagatcaatagaaaag
agaggaatttagatattgtgtgttttgagatactataaaaacaattgaagggatggatcc
acttcaaaaaagaggactttaggcaaggaattaaggaacacgagatttcagatagaagta
caataaaaaaaaaaaaaaagacatttagtaacccccaaaaaaacaaaacaagcaaacggg
gaatattttcatctattttgtatcgttttggcggcatggccgagcggtaaggtgggggac
tgcaaatcctttttccccagttcaaatctgggtgtcgcctgatcaacaaaagacaagact
cgaaatcccttattctgctttgctggtataactcgccgaatttttcccagcaaaataagg
cgtaggaaaaagactcttgatactttattgttctaaatagctgcgggttccgttctttaa
agtgcagtaaatctttgcatctaggattcaagggaagattctagtagtggaaaggctatc
atatcaaatcaagagttaccgatttctttccactactaatactaatggagtgtctactta
ccaggtcttgaattcgattggatagtcaaacggaaaatcgaattaatatttatggaagga
gcagaaaatactttgtatacagagtatacagactcatgagagtctctgagtgcacgggca
ttcaatcaatattagattggatgcataaaggagaatgggtcttattattactacatatta
gtaacattccctttgatacttgcaaagaaaagtgtgactgcgtattttgtttaatgtact
agaaatcatataagaacttgttataccttgttatacgtggatttataggagtctttcatc
aagggtcttgggtcataatccctttttgactctgcaccagtgattccactattattagta
aacaataatggaataattccttcatattcatagagataggggacataattcacatggata
tagtaagtctcgcttgggctgctttaatggtagtttttacattttccctttcactcgtag
tatggggaagaggtggactctagagatactactaattgagttggggaataaaatttgatc
actttttttatagattttttctagatcgttctgcaaagcccttttaattatttaattaat
tatttattaattaattattaaattgaattattaaattgaattattgaatatatttaatta
ataattaacttaatcttaatattgaattcattaatttaattcaattttgaaatccgaaga
agtaattgattgagcggttgacagatgatccaaggagttctatggtaacttcttcgaaat
cgaaatactaaaaaaaaaaaagattactttattttcattttcttttattaacttgatttt
attttagtaatatatgcccaatattgtttttccttcattgctttgattcttgtttaatgg
ataccggaattcatattgaaaataataataataagaaatctagaaattagaaaattgtaa
gagttcccttttgattatttcagattgattggaatcaacaaaaagaaaatagataaagca
aagaaatcgaattgagatactatgtacattccatatatttaattgatattaagatgtatg
aagatacatatacatattgtagattgatctctattcagtttgtatctttctacagtacaa
taataaaaatagatagtatggtcgaaagattcatatatgaatctttcgaccatacttatc
gaatctcataggctactgctgattctagtcccttcatttcatttaagacgtgaaattgga
atcttgtttcttaaatcattgataagaactaagaagtcaagtttcattcaaattaatcac
cttgactgacagtttttacgtatattataagtaaaaaagcagtaggaactagaatgaaca
gtgcagtagcaataaatgcgagaatatttacttccataatctcatcgtttcgtttttttt
tacttcgcaataactcgggatttaatcccatagagatgataaacctttcgcttgtaaatt
caatgggatgaattccatttcgatgatatcgaatcggatcaatatcatgaataacaatat
ctgagctatcaagtcgattcagcgtcgagaattgaatagtataacataggtagatctttt
atccacacaccgactgcaaactttgattctgattccggattcaatcaaaagaattccttt
agtttatactttaactactttatttttatttatcagtctttgccattctgtctgttctat
aatctaccgcttccacgtccattatttctatttacaaatggtttacaaataaacccaaac
aaagaatagaaacgaaatcgaaaagagttaagttcgaaactccttttttttaatgatcta
attttcttgaaaaacaaaaaaacaaagaaaaaagaagtatgataaagacgagtcccagta
taataaaaaatcgaatattccgtgaaattgttttaaattcaaactagtaatttaagttac
acaaaatggaaaccagaaaagaagatattttgactctgaaaagtattttatcaaagtaac
tattttaaattcattttgtatcgtacaagaaatgaattccatttgtggatatgcttccgg
gaacgatataacgatatggtgtactcgattctattacatacacggtattacatacacggt
attacatacacggatcgagagcagtcaaaaaaaaaccagacccaatccggtatctctttg
aatcctgaatataatgctaccactaccaataattgtaccaattcacacatgtctctttct
cattaaccggtaccggttaatgagaaatgcgaaacgaaaaagaaaaaaaaaagaaggata
ccgttgggaatgaaattataccatttgtacccagtttaacagaaaaaggggagatctatt
gatgtattttttttattggttattggatttggatccgtcgggactgacggggctcgaacc
cgcagcttccgccttgacagggcggtgctctgaccaattgaactacaatcccggggaaat
aaaatgtacagcatacatattcttatgatttcattcaaaccatttctatttagattaaaa
tcgtcgttttttaacagagctgcgagtgatatattaatacccacaaggatatacacttta
gtgagagcagcacgtattactagtaatcctttcgtttcgctattgccaaatcgattgata
atccacttttcaatgacaaaaaaagtcttttttatgaatcaggctcgttagcaagatcag
aatttatgggaacaaatacaaataaatcgagcaaataaaaaaatcaaaagaggtagagat
atatcagaaaattggacttttttgaatcttgcatttctggcaaacaaaacaaacaaaagg
ggttatatcatttcatggtggatcagcgaattattgggccgagctggatttgaaccagcg
tagacatattgccaacgaatttacagtccgcccccattaaccgctcgggcatcgacccag
gaagaatcaattctagaattattgataatccatgatcaacttcctttcgtggtaccccac
ccccaggggaagtcgaatccccgctgcctccttgaaagagagatgtcctgaaccactaga
cgatgggggcatacttgcccgaccgccatcatactatgagcatagtatgaagagtttttt
gaaattgtcaatataatggaatggtatgactagatctgaaagatcttttcgtcttttctg
atcccaactatagcatttttttattcgtcatttagacttatgaatcactcatttgaaccg
ccattttattctctaatattcaatctattatctaaattgatattcaaaaaagaataataa
taaaaataggacgaagtaaaggacttttttggtaagtcattggtcagccataaaagaagg
ttaaacttcatttcttgcactttcattcattgattcactccttattaagatgagataggc
gtatccctatatcatactaagccagtaaattactaaatgagaaatctgaaaatctggtaa
cggggatcaacaagttatcgaaaattcttttttttttttttcgttttttcttccgctttt
ccgaatgaaaacaaaaacggagaaatgtctcattcgaatctagattgcatttatatggat
tgcatttatatggattgcatctttctccttaatttgatttttcttcttatcctttcctta
aggcggatgctatataacataaacaaaagaactaaaatttcaatttcttaaatattaatt
aatcgtttagaatataatagctataacgaattattccattaatttagaattatcttcgaa
ttctaagtatttagtctaaagtctaattatttagaattagaatagaagaatgtataattt
cgataaggtagaagaagaatcgaatattcgattctatttcgaattcgaaatctatagaat
attcttattctattctgtatactatataatagataataatagaatagattaataaaatat
agattcataaaattacgttagaaaaaaaagcatttcaaatgaaatttgaatttgaattca
aaaatgaaaaaaaaatcttattatcgaattaagagtacgatctttattattgataaatat
cgaattgataaataaatcaaaattctatagatcgctatattctatataatcgttatatta
atcgttatgttctataatattcaatatttatttgaaattctattcgctattcttttcttt
atgaataggtaagaatgaatagttaatagataagatcttggtaatttaccgaattcctat
acctgtacaatttctgttatttaagcccgcttagctcagaggttagagcatcgcatttgt
aatgcgatggtcatcggttcgattccgatagctggcttttctctatttgtttgattttga
ttttttacatgattgataatgtctttttgaaagaaaagaacagaacagcaaaaggccttc
ttcccctttttctaaaggtcatcgatctattatgttgtaggagcttccaattatgaataa
aaattggaggagttagatctcggcaaaataaattaaggaaaaataacctttttttgatat
atacaatacaaaaaaaggtctggatattgattcaaatcatctcattattctttggagtac
aagacttcagtggatttcgcttcatttatcatgtagctcagttttaatttaggtttatga
aatttcaataaaataaggaagtctttatgtcacgttaccgagggcctcgtttcaaaaaaa
tacgccgtctgggggctttaccgggactaacgagtaaaaggcctagagccggaagcgctc
ttagaaaccaatcgcgctccggtaaaaaatctcaatatcgtattcgtttagaagaaaaac
aaagattgcgttttcattatggtcttacagaacgacaattacttaaatacgttcgtatcg
ccggaaaagccaaagggtcaaccggtctggttttactacaattacttgaaatgcggttgg
ataacatcctttttcgattgggtatggcttcaactattcctcaagcccgccaattagtta
accatagacatattttagttaatggtcgtatagtcgatataccaagttatcgttgcaaac
cgggagatattattacagcaagggatgaccaaaattctagagctctgattcaaaattatc
ttgattcatcccaccacgaggaattgccaaaacatttgactcttcatgcattccaatata
aaggattagtcaatcaaataataaatagtaaatgggtcggtttgaaaataaatgaattgc
ttgtcgtagaatattattctcgtcagacttaaacctaactaaaataacaaaccaagggtt
catactattttcccctttcacctaagttaagtaaaggggcacaaggtaaggaatttgatc
cgtcgatttggatttttctaccattcatgtatcatagatcatagatcagtagggggattt
ttctcccctgaccgctctttctttcctggattttccgtatcacacaaaattaggaattga
gaatctagctcaaagaaaggtctgaccggttggtattcattgttttttgagttgatacat
tgtggtcagtaacattggtgaattgggtgaaggtacggaaagagagggattcgaaccctc
ggtaaacaaaagcctacatagcagttccaatgctacgccttgaaccactcggccatctct
cctacataatgattatgaccgagaatacgagtgaatggcgagttgttcatattcgattgt
tagatgggtacagacagtcgaatctattctaactataaaaagcgaaaagttttcatcaaa
gaaagaattttccttcgagcctgaccgaaaaagaacagaaaaagagagttttttttgaaa
aactgttaaaaacaataaggatatatatcttgtttaacaaggtggcgctccttttttttc
tgatatttataccggattgaatcaatgaattggaacgaatcaaccgatcggggtcttttt
ttttttagactatggttaatggatacttttagatcataattatctttaaatgcgaattcc
atttgcataagaattcgaaaatttatttccagttttagatcgctcaacaacaacgcctta
acccgtaaatcgattccaaattcataaatcatccccgggatttttcgatttgattgtata
gtgtagaagcgtataccccctatgcacaaaacaaaaaattggggggggttattctatttt
catcatagaacgattattcgattctttttcttctttggatcctaatttaagaaaaactta
tcgaattatccgaatccgcgggagaatttctttgaatcttcaacttcgatcaaatcgaaa
tagttcctttgattcttattttcattcttatactagtacatttggatgaaatcgaatcgg
attcaaatatttcttattttttttatcgacttctggcaaaaagaaaaaattggagtagca
agtcatatcttttttttttttttaatgagtcggcttttatgttatttcgtactgcacaat
tcctttgtttgtgggatcattttctcaccagaggtaatgaaaagaattttagaatggatt
tctacctatgcctagatcgcggataaatggaaattttattgataagaccttttcaattgt
agccaatatcttattacgaataattccgacaacttcaggagaaaaagaggcatttaccta
ttacagagatggtgtgatttgattattcttttcattaacgctttccgtgttaggagaaag
acagatgattcgggagataaaagaacgaaaaagaaaaaagattattgaaaaaatctacgc
ttgttgaaggtgaagtttctagataaaacaattccttctgtcgtgtatccccgattaatg
cagcctcagatgcttcaattatcgattcgagtattgagcgaaaggttacacctatgggtt
ctgtattgcaagtcaaccctactacactagtaccgataggcggcataggggaagaggcgc
tacgtctaggaatcaacaacatgaaaactttgttataaattaccccttttccttatcggg
attgggactaagaagagtggttgggataacaaacatccatctcgttcgtactttggatac
ccttataaccatcgaaggctgttgaagtgattaatttctagaaattaaggggcgttgaga
acaaagaaattgttggagtttccgttttatttagtaccagtaccaacacgcgcgatgtta
agaaaaaatatcttttgcaggaaggttggctagagatttcttgtaaaaacattagcccca
ctcagttcataaggagaatatttcaatcttttttgatttcttgtattattctcattatgc
acagaagggaggagccgtatgagatgaaagtctcatgtacgtttctggaacggagaattc
gttgaatcgaatgacgaccgtaacggatgtcagctcaatccgaaggaaattatgcggaag
ctttacataattattatgaagctatgcgactagaaattgatccctatgatcgaagctata
tactctataacataggccttatccacacaagtaacggagaacatacaaaagctttagaat
attattttcgggcactagaacgaaacccgttcttaccacaagcttttaataatatggctg
tgatctgtcattacgtgcgactatctcgactatagaaagaaaaaggggggaagaaagagc
aaatacactaataaatattagaaaaaaataggctttctacatatgcatcgtggaaaaaac
gatttttatcagctgtagcaaagaaagcaacttcatagaagtcgaaatatgaagaaatag
atatgcctagctactttattctatggataaaggatctaattgatagaggaagcaccgtaa
agaccaattcgcaaggtttttggccgatgccgatccaataagaactgcttatttatgtca
tgatatgagataaaagttaggaatcaacttatgtaataaagtggatcccctaaagtattg
agcagcggtgtagcatcaaatcccaaagacagtaagccttttctttcttaagaaaaaaag
tctttttcaaagattctatataaattatcaatttttatatgaaaccgggatagctacctt
tcagaaaattctaacgagagcgaaaatgcttacttatatgttattcttctgagggtggga
gaaaagataaaatgaaagctgattattaatttaatcaaaagtcaagtttgaaactcatgc
tcatggaattaacctcttttggttaacccgagaaaaaaaagggaaaaaaggataaagata
gatctatgagaaatctcattcaattcgatagagtagattaaaatgagacaccaaaagaat
tcattgccgagccgtatgaggtgggaaactctcaagtacggttctaaggaaaggaattga
cccgcctattccgaccgaggagaacaggccgttcgacagggagattctgaaattgcggag
gcttggttcaatcaagccgccgagtattggaaacaagctatcgcgcttactcctggtaat
tatattgaagcgcagaattggttgaagatcacggggcgtttcgaataagaactctctgtt
tatttatttctttcgaatttctattttattttgttataattaatattaattgtttgttgg
ccccttcagttaaataatcaaaaaggatcatttctctgggaacaaccaatcaaagaattt
cattatattttttctaagatcgttctatttcgtctggtatttcgtagggataaccgatac
acgtatacggtagagaatgtattttgattttattaaaactaataaaagaaacccccgaat
gactcaaatatagatatagatactggaatgtctcttatcttagtaatgactaatgactgc
tcacgtaatttggaatatattaatatggtctctgtaagacataaagtagctatgtttagg
gacttctaattgagatatgaatacgccaggttgtccaaaaaaaggtttttgacaaattta
aggaaagggttttataagattaaaagatattcaaaaggtccgttgagcaccttatggata
tgtcataatagatccgaacacttgccctggatcgacttccaaatcatcattgctctagtg
aataactcaagaaaataaatcgatgggagatagaagtacaagagaaagaaactaattcta
agcatctctcataggttcactaatcacttgactgacagttggcgggtttctttgtatgtg
ttgtccggaaagaggaggactcaatgattattcgttcgccggaaccagaagtaaaaattt
tggtagataaggatcccataaaaacttctttcgaggaatgggccagaccgggtcattttt
caagaacaatagctaagggacctgatactaccacttggatctggaacctacatgctgatg
ctcacgacttcgatagccataccagtgatttggaggagatctctcgaaaagtatttagtg
cccatttcgggcaactctccatcatttttctttggctgagtggcatgtatttccacggtg
ctcgtttttccaattatgaagcctggctaagcgatcctactcacattggacctagtgccc
aggtggtttggccaatagtgggtcaagaaatattgaacggtgatgtgggcgggggtttcc
gaggaatacaaataacctctggcttttttcagatttggcgagcatctggaataactagtg
aattacaactctattgtaccgcaattggcgcattgatctgtgcagccttaatgctttttg
ctggttggttccattatcacaaagctgctccaaaattggcttggtttcaggatgtagaat
ccatgttgaatcaccatttagcagggctactagggcttggttccctttcttgggcggggc
atcaagtccatgtatctttgccgattaaccaatttctaaacgctggagtagatcctaaag
agatcccacttccccatgaatttatcttgaatcgggatcttttggctcaactttatccca
gttttgccgaaggagcaaccccattttttaccttgaattggtcaaaatatgcggaatttc
ttacttttcgtggaggattagatccagtaactggaggtctatggttgaccgatattgcac
accatcatttagctattgcaattcttttcctgatagcgggtcacatgtataggaccaact
ggggcattggtcatggtctaaaagatattttagaggctcataaaggtccatttacaggcc
agggccataaaggactctatgagattctaaccacatcatggcatgctcaattatctctta
atctagctatgttaggatctttaaccattgttatagcgcatcatatgtattccatgcccc
cttatccatatctagctactgactatggtacacaactgtcattgttcacacatcacatgt
ggattggtggatttctcatcgttggtgctgctgcgcatgcagccatttttatggtaagag
actatgatccaactgctcgatacaacgatctattagatcgtgtccttaggcatcgcgatg
caatcatatcacatctcaactgggtatgtatatttctaggctttcacagttttggtttgt
atattcataatgataccatgagcgctttagggcgcccacaagatatgttttcagatactg
ctatacaattacaacccgtctttgctcaatggatacaaaacacccacgctttagcacctg
gcggaacggcccctggtgcaacagcaagcaccagtttgacttggggaggtggtgatttag
tggcagtgggtggcaaagtagctttgttacctattccattaggaaccgcagattttttgg
tacatcacattcatgcatttacgattcatgtgactgtattgatactcctgaaaggagttc
tatttgctcgtagctcgcgtttgataccggataaagcaaatcttgggtttcgtttccctt
gtgatgggcctggaagaggggggacatgtcaagtatccgcttgggaccatgtcttcttag
gactattctggatgtacaattccatttcggtagtaatcttccatttcagttggaaaatgc
agtcagatgtttggggtagtataagtgatcaaggggtggtaactcatatcacaggaggaa
actttgcgcagagttccattactattaatggttggctccgcgattttttatgggcacagg
catcccaggtaattcagtcttatggttcttcattatctgcatatggccttttttttctag
gtgctcattttgtatgggcttttagtttaatgtttctattcagtgggcgtggttattggc
aagaacttattgaatccatcatttgggctcataataaattaaaggttgctcctgctactc
agcctagagccttgagcattgtacaaggacgtgctgtaggagtaacccattaccttctgg
gtggaattgccacaacatgggcgttcttcttagcaagaattattgcagtaggataatggc
taggaggatttgaaaggcattatggcattaagatttccaaggtttagccaaggcttagct
caggaccccactactcgtcgtatttggtttggtattgctaccgcacatgacttcgagagt
catgatgatattactgaggaacgtctttatcagaatatttttgcttctcacttcggacaa
ttagcaataatttttctgtggacttccggaaatctgtttcatgtagcttggcaaggaaat
tttgaggcatgggtacaagaccctttacatgtaagacctattgctcatgcaatttgggat
cctcattttggtcaaccggccgtggaagctttttctcgagggggtgctcttggccctgtg
aatatcgcttattctggtgtttatcagtggtggtatacaatcggtttacgtactaatgaa
gatctttatactggagctctttttctattatttctttctgccatatccttaatagcgggt
tggttacacctacaaccgaaatggaaaccgagcgtttcgtggttcaaaaatgccgaatct
cgtctcaaccatcatttgtcaggactgttcggagtaagttccttggcttggacagggcat
ttagtccatgtcgctattcctggatctagaggggaatatgttcgatggaataatttctta
gatgtattaccgcatccccaagggttaggcccgctttttacaggtcagtggagtctttat
gctaaaaaccctgattcaagtagtcatttatttggtacctcccaaggatcaggaactgcc
attctaacccttctcgggggattccatccacaaacgcaaagtttatggctgaccgatatt
gcacaccatcatttagctattgcatttatttttctcgttgctggtcatatgtatagaaca
aatttcgggattgggcacagtataaaagatcttttagaagcccatattcctccgggagga
cgattggggcgcgggcataagggtctttatgacacaatcaataattcacttcattttcaa
ttaggccttgctctagcttctttaggggttattacttccttggtagctcaacacatgtac
tctttacctgcttatgcattcatagcacaagactttactactcaagctgcgttatatact
catcaccaatacatcgcaggattcatcatgacaggagcttttgctcatggagctatattt
tttattagagattacaatccggaacagaatgaggataatgtattggcaagaatgttagac
cataaagaagctatcatatcccatttaagttgggccagcctgtttctggggttccatact
ctgggactttatgttcataatgatgtcatgcttgcttttggtactccagagaaacaaatc
ttgatcgaaccgatatttgcccaatggatacaatctgctcatggtaaaacttcatatgga
ttcgatgtccttttatcttcaacgactggcccagcattcaatgcgggccaaagcatatgg
ttgcctggctggttaaatgctgttaatgagaatagtaattcactattcttaacaataggt
cctggagacttcttggttcatcatgctattgctctaggtttacatacaactactttgatc
ttaataaagggtgcgttagatgcacgtggttccaagttaatgccagataaaaaggatttc
ggttatagttttccttgcgacggtccgggacgaggtggtacttgtgatatttcggcttgg
gacgcattttatttggcagttttctggatgttaaataccattggatgggttactttttat
tggcattggaaacacataacattatggcaaggtaacgtttcacagtttaatgaatcttcc
acttatttgatgggatggttaagagattatctatggttaaactcttcccaacttatcaat
gggtataacccgtttggtatgaatagtttatcagtctgggcgtggatgttcttatttgga
catcttgtttgggctactggatttatgtttttaatttcctggcgcgggtattggcaggaa
ttgattgaaactttagtgtgggctcacgaacgcacacctttggctaatttgattcgatgg
agagataaaccagtggctctttccattgtgcaagcaagattggttggattagcccacttt
tccgtcggttatatattcacttatgcggctttcttgattgcctctacatcgggcaaattt
ggttaattctttctgtcttgtatacgcgagataatatcatttctttcgatggagaggggg
atgtgccttcttatatttctacagctataagctatatttctatagctatatttctacagc
tatatttctacatctaggatccgacgtgtatcattgataataataggaactgaaccgtta
tggcaaggaaaagtttgattcatagagagaagaaaaggcaaaaattggaacaaaaatatc
atttgattcgtggatcctcaaaaaaagaaataaacaaagttacgttgttgagtgataaat
ggaaaattcatggaaagttacaatccccaccacgcaatagtgcacctatacgtcttcatc
gacgttgtttttccaccggaaaaccgagagcttactatcgagactttggactatccggac
acatacttcgcgaaatggttcatgcatgtttgttgccgggggcaacaagatcaagttggt
aaggattaaaatatcccttcgttttttctatttagttctattctatgatctatgatcatg
gaggcgcccctttaccattctgtataaataggctattctatttgtacagatatggaagag
gggcctattcaatccttgtttgttgattagttactagttcttttcttcatcgcggggtag
agcagtttggtagctcgcaaggctcataaccttgaggtcacgggttcaaatcccgtctcc
gcaacatttttttttgttttgacaaaagaattaggtttgattcggttaactagtaattaa
ttcaaacttttctttttatgttggggtggaaagatagaaccactcgatagaaccactata
ctatcaatataatgaagctttgatcctattaagtacattaccctggattaccctgggcgg
atagcgggaatcgaacccgcgtcttctccttggcaaagagaaattttaccattcgactat
atccgcttttttttcgttgaaatgctagataatatttatccatagttaggccagatactc
tccgcagggtgattgcatcaaattccaccaccaaaaccaattaaaaccaatttcatttta
ttctatttctattgatttttattagaattcaaattccaccaccaaaaccaattaaaacca
atttcattttattctatttctattgatttttattagaattctatttgaatctatttattc
aaattatctaatttcgattattattttaatatcatttttttttcattctagttccagaag
tttgacccccccctctaatttttttgttttctttatttgcattttggagacttataagaa
atttgaatatgtctcacaacccgaaaaatttcgtgggaggggtcctttcattgttggatc
tggaacgaatagattcaagaaatgagagaattaaggatacccaccagaaagactaatcca
atccataatgatgtaccagaaaatacaacatttttgttactcgaccaaccatcaggagaa
gcaaatacaacgggtacactaatgagtaatgttgatgaagtagcaattaatgcaaaaaca
gccaattggaaaacaatagtcatgtttctaatcctccaagctaccaacaaaaaaaaagaa
ctataccatttgatccctctatcagctaaaaaattggaatcaaatgcatcatagagggat
tttaccatgaatccattgattcgatatgacgtatttcaaactttttaccacttttattcg
gacatgaagtcgagagtactttttttttacttcaaaaacggccgtgctgaatcatgcatc
tatctattcgctatatatacagatagatagattgacctataggattcacgcccgatatct
ttttctactttctatacatagtgatggtatcaactcatatggccatgttctattcggtaa
aagtaaaatccaaattgtcttttggagagatggccgagtggttgatagctccggtcttga
aaaccggtatagttcggaacaaagaactatcgagggttcgaatccctctctctccttttg
cttttgctcagtgaatcgattttttttataggttttgcctggctttttcgtctcataaag
gcgaatggctcggctagtctacctagccgagccagaaaaagaaatagaaaatagattaga
tagaaatgaattgaaaagaaagtaagacaggatactttttaagtatgacttgcttccctc
aatatgtatggtgcaatcaaatcgattcctattttaagcataagcattggatcccctgtc
tcagttaagaggagtcatggaaagaacaggttcaaaatcacgatcaattcctttttcaaa
tcctgctgcagcggcacgagctcttcccgcgtgccataaatgacctacgaataggaagaa
tcctagaacaaaatgagaagtagctaaccaacttctcggagaaacataattaactgcatt
gatctcggtagctacgccacccacagaatttaaagaacctaaaggagcatgagtcatata
ttccgcagaacgtcgttcttgccaaggttgtatgtcttttttcaacctactcaagtctaa
accgttgggaccccttagaggttctaaccagggagcacgcagatcccaaaaacgcatagt
ttctcctccaaaaatgacttctccagtcggggaacgcattagatatttacctaaaccagt
aggtccttgagcagatcccacgttagccccaagacgttggtctctaactagaaaagtaaa
tgcttgagcttgagaagcttctggtccagtgggcccataaaattcactaggataagcggt
attattgaaccagacaaagcaacaagcaatgaaaccaaaaaccgataaagcagctaaact
ataagacaagtaagcctccccagaccatacaagtgcacggcgagcccatgcaaagggttt
ggttaagatatgccagattcccccaaatatacaaatggaacctaaccatacgtgccctcc
aattatatcttccaaatcgtccacactaacaatccacccttctcctccaaagaaggattt
tagtaaataaccaaatataacacttgggctaagggtcaagttggtaatttttcttacatc
tcccccccccggagcccaagtatcatatacacccccaaaataaagagccttgaatactag
aagaaaagcgcctatccctaacaaaattaagtgaatacccaaaatcgtggtcattttatt
tctatctttccatacataaccgaagaatggaaaagattcttcaagagtctcaggtcccag
aagtgcatgataaataccgccaaagcccaatactgcagaggaaattaagtgaagtactcc
ggatacaaagtatggaaaggtgtctataacttcccccccaggacctactccccagcctag
agtagctaggtggggaagtaaaattaatccttgttcatacatgggcttttctggtacgaa
atgagccacttcaaataggttcattgctccggcccagaatacgattaatccggcatgggc
tacatgagcccctagcagtttaccggataaattgataagtcgggcattcccggcccacca
agcgaaaccggtggtttcttggtcacgaccagctacagctaaagttccattaaagagcgt
ttccacggggtagaacctcctcagggaatataaggttttcatgaggctgatcttgagccg
ccatccaagcacgaataccctcgtttaaaagaatatttttggtgtagaaagtctcaaatt
caggatcttccgctgcacggatttcctgggaaacgaagtcataagcacgtaggttcagag
ccagaccgactactccaagagcactcatccataaaccggttactggtacaaataacataa
agaaatgtaaccaacgtttattggaaaaagcaaccccaaagatttgggaccaaaagcggt
tagcggtgaccattgaataagtttcttcggcttgagttgggttaaaagcacggaatgtat
ttgcaccatcaccatcttcaaataaagtattttctacggtagcaccatgaatcgcgcata
acagagcagcgcccaatacaccggcaactcccatcatatgaaatgggttcaatgtccaat
tatgaaacccttggaaaaaaaggatgaatcgaaatatagctgctacaccaaaactaggtg
caaagaaccaacccgactgacctagtggataaatcaggaatacagaaacaaaaacagcaa
ttggaccagaaaatgctattgcattataaggccgcaattgaacagatcgagcaagttcaa
attgacgtaacatgaaacctattagtccgaaagcaccgtgtagagcaacaaaagtccaaa
gaccgcctaattgacaccaacgagtaaaatctccttgtgcttcaggtccccatagtaaca
ataaagaatgtgctaaactattagcaggggtcgaaactgcggcggttaagaagttgcagc
cttccaaataggaactggccaatccatgagtataccacgaagttacaaaggttgtgcctg
tgaaccagccccctaaagcgaaataggcacaaggaaagagcaataggccggaccaaccta
caaaaacgaaacggtcccttcgtaaccagtcatccataatatcaaataaatcattttcat
ctttggtaaatttaccaagggctatagtcataacggtcctcctattcaactacttcaacc
atttccgaacaccttatgttatggcactttcggggcctttgaggattcgatcatttagat
atgatttgatttctcgtacactgccccttataccttctaattggtttcgaagataaaaat
tctttattggtccatagcctgaatccatgaattgtcttatgactcatcaatcagatagat
gaatcttttgaaagaactcttcaattcacggaacacggaagaagtgatcccttctttcct
tactggttgatccccagacttactcctactcttttcgctctatcaactaatcttattctt
ggatcttgttcgtaagattgagaaaaataaatatttttatgtattcttcgaatttctatg
tgtattaaacccctacagtatcatatattttattgctttatactttctccttttttcatt
ttcttttagttattgtcttctttgttatatttccttctctttgagattaatataaaactt
aagagtatagcttttcatttcctgggttgaggcaagaaacacacttcgaatattttttta
ttgacttttctatgtcagagacaaaaagagaatttcctatttctattttaaaatagaaat
acaatattcaatttaatataaataataggagactgtaaatgaaagtttctttttcacatc
cactctcctcacattgtcggaacaaaataaaaagatcatatgcatcgatatgaaagatat
gaaactatttgatacatgaagccatgatcggatttctatctatataagatatatattaga
tagaactaaaaaaggatcttcctgtgttcgggaatcaaagaaaaagaaagatattggaac
tatctcttggggtgtaacttggaataaacccttttctgtagaggagcggaatatcaagtt
attcctatggaacgtctaggaataaaaatatttaatcggaaatatcgacggattctttcg
gagtccaaagaaatatgaaataaaaaaagatttactgttccaatttcatatctatagaat
tttaaattttaatatcagaatagtggatagagtcgtgattcaatggcttaggttcactta
ctttttactttttctttttattttgttgatttctaatctttaaaatggatttgattggaa
taatggaaaagaaagttgaacatttgtttatcattactcatgcttattgtttatcattac
tcatgcttatcagcactcatcataataaacaaatgttcaactttcttttctaactagaat
tactattctaattactatattggaactcattctaaggataacttatcatcattaaattat
acagtttagaattccattattctatgtattattatatgtatggttgcttactttttttta
ttacaaaaaaatatcaacaatatctctattcttcgtttaaatatgaatattacacgaata
ttaccgcttgagtttttttatgaaaaaggtcaaagccccttatcggatttgaaccgatga
cttacgccttaccatggcgttactctaccactgagttaaaggggctagttgattcaatta
ctgaatgagtcactaaggggataagatagatttatctatgcatatatatatatatattat
aaggatatatgcagtagactcatagtggttagtggcccaatcgggaaggataatttcgat
ttacttaaggagtataaggatagggtaaatttggtttattgatattggatttgataaata
tcaacgaaattaattgtttcaataccaaccctaattgaattgacttgaattgacctgatc
cccacagaacggaacaaaattcatttgattgatacatagacctaccaattcgacatagat
ccaagatagttcattatagatccaagatagttcattgaagcatgtgatgaagagattcag
tttgtcgcccgaaccaaatttcaatttttagagaaaaaaaaaaaagaatcgaccgttcca
ctattccaccggattgcatgagaaaattgagagggagagagacatatatctatcttatat
agtctatatccatctatattgaattgcgaatacagaaaggatagaatagaatcatttctg
acaagaaatcgaaacgcttttctatatttctctataggatatataggaatccgtatttaa
tgaattcaacggtttcggcataaatgcaagaaaaaagggaacggcattgagatccgaatc
tcaaaacacaaagggaaaggggggatatggcgaaattggtagacgctacggacttaattg
gattgagccttggtatggaaacctactaagtgataactttcaaattcagagaaaccctgg
aatcaaaaatgggcaatcctgagccaaatcctattttacgagaacaaaaacaagcaaggg
gtcagaacgggagaaaaaaaggataggtgcagagactcaatggaagctgttctaacaaat
ggagttgattgccttttttgggtaaagaaaggaattcttctatcgaatatcgaaaggcca
taacggatgaaggataagcctatatacactatgtataagtaatgaaaaaatacactatgt
ataagtaatgaaaaaggatctcaaaaatgacgacccgaatcctttttgtttttcttttga
agaactaattaatcaatcggacgagaataaagatagagtcccattctacatgccaatatc
aatactggcaacaatgaaatttatagtaagaggaaaatccgtcgactttagaaatcgtga
gggttcaagtccctctatccccaaatcccccaaaaaagggcccatttaactccctaacga
tttatcctatgttagcggttccaatttcgttatgtttctcattcatcctactcttttcca
tttacaaacgtatccgagcataattttttctcttatcatatacaagtcgtgtggtatata
ggatacacgtagaaatgaacactttggagcaaggaatctccatgtgaatgattcacaatc
catctcattgctcatactgaaacttacaaagtcttctttttgaatattcaagaaatgcaa
tttcccgtccaagacttttaatactgaattgcgtcttttttaattgacatcgacccaacc
catctagtaaaatgaaaatgatgcgtcggtaatggtcgggatagctcagctggtagagca
gaggactgaaaatcctcgtgtcaccagttcaaatctggttcctggcatatgattaatttg
tatgagtatctattctccaaattaagtaatatgggatcaacatatatattcattaatagt
atagatcctgatacatacatacttatccatctagctaggtgtctggaaatagaccttttt
tttattttgttttttctatttattccttccctcctatatgaccctctagagcccatctaa
gtgatgtacgcgatacaaagttcatgatgcagaactcttttttttagttcatcctattct
attgcctcggctcatccgaaataagcatcttccgattttgagaatctcaaagaattctta
attgtattgtcttttttttttttctatttaatttttttatatttatatttagtccattca
taatattcataataataatacgaatggggcttcaattcctctatttgatctagaaaaaac
gtacaaatatttcttgaatagcgggagttgtaaaaatgaagattggtttcttcatcttca
ataagcatcttgtatttcataaaaattgggggcaatataatccttacgtaagggccatcc
gatccaactttcaggcattaagatacgtttcagccgtggatgattatcataaaagattcc
caacatatcataagattcccgttcttgaaaattcgcacttttccaaacccagaaaacaga
cggaattttagggttactccttggagcaaatacttttatgcatacctcttccggttgatc
tacaccatactctattctcgtaagatgatacacactggctaacagtccactcggtactac
atcataggcacattgggaacgtagataattgtaaccgtatacatataaaatgacagcaac
ggaatgccaatcctcgggctttatttgtaaagtttctattccttggtaatcgaagcccaa
agatctatgaactagcccatgtttgactagccaagcagacaaacgaccttgcatcttttt
tatttctcccgcatttgaatttctatacgtatttcacatttacgatgaaattttggaatt
tatgaaaaagaattcgctctttcttattgtgtacaagagaatcctccctaattaacgaat
tcgggggaagatactgaacttttgtatttgaaaaaggtttccggggggatttctgacgta
gatggtggttgatagagtaattcttgatcataatttccagtaggagtactgcatacaaca
cgaaacttgtgattggtagtaaaagtaaacgaccgattctcctgttgcaatcgaattcga
tcttcatagatttctcgggctattttcttacgaagttttgttatggcatctataactgcc
tccggtttaggcggacatcccggcaaataaacatccaccggaattaacttatcgactccc
cgaacagtactataagaatcggtactgaacatcccccctgtaatagtacatgctcccata
gcaataacatattttggttcaggcatttgttcatataatctcactaaagaaggagccatt
ttcattgttactgtgccagccgttaaaattaggtccgcctgtctaggactcgatcttggt
accagtccataacggtcaaagtcgaaccgtgagcctattaatgaagcaaattcaatgaag
caacaactcgtaccataaagaaggggccataaactggagagtcttgaccaatttgaaaga
tcatttgatgtggttgaaataactgaattttgggttgttcgatcacgtaaggaaaactcg
atggaattcataattgtctcaatgttcttttttttgttattgtctgaatattcaaaaact
aagaccactccaatgctccttttcgccacgcataaactgaaccaacaattaggataagca
tgaaaatgaaagcttctataaatacggatacccccaatccatcaaaactcattgcccatg
gataaagaaaaaccgtttcaacatcaaaaacaacaaaaactagagcaaacatataataac
ggattcgaaattgtaaccacgcatcgcccattggttctatacccgattcataagtagaaa
gtttctctggccctttgctaatcggggctaaaactgcggaaattagaaatgccaaaatag
gaataacgcttgatattattagaaatgcccagaaaatatcatatttataaagcagaaaca
tagacgaactctcctaggaatgtggaaaatataccgaattcggcgattcgacttggaatt
cattgtcaagtcatcgataactggttagtcaaaacaacaattcattttgatcgaaccaca
tagtttcgtttgtttgctgtgatgtctcgttttaagatttcttgattgtaatcctatttt
cattacacttccttagattttatttcaatctagaatagagtataaatcttttatccaaac
aaaacaaataaaaccctcttgctttcacctccttcgaacttttctaaataaaagaaagtc
taaatacattgaaatgctcttttgttttcagttttatgttctgctcggaacgagccccat
accagcaagcttatgggactgatttgatttcgatgaaccaagcaaccacgagcagtcagg
tacaaacaacaaaaaatacaataattaggaaatgaaaacaaaattatacaacaactttgc
cttttgtatttcaatttttgttattattaattattataggattctttattatttattata
gggctatacggactcgaaccgtagaccttctcggtaaaacagatcgaactgattcttatc
aaaatgattcgaactctttcaaagacccaacatgcatcttttttgcattgagctctttca
ttaactgatataaatagcagttagtctaccatatttttttcttgacagaaaattaaggaa
atggttccatgcgctctgattcattatttggattatgatataggagcactaacaaagtct
ttcaaagaaaggttatcttgacgtaggtctgcttctggcctagatcaacctaagttaaat
ggagtctctatcatcctgattaaagaatcaaatatgaaacttcatacgccttaaggttca
taggacgaaaagagcattttgtaggtccttatactcattatgcctagcattgaatagact
aggtattcaccttatcaatatctcaaatcaatgctggatttgatttggttcctaaatagg
cacccgaatcggaccgaaccattcgtcaggctattgttctcttgttttcttccctaaaag
tcatggagtcagacattgatttctcaaaaagatcaaatcttttgagtgtatgatggactc
ctctgaaaaacattggcgcacgtgtaaacgaggtgctctacctaactgagctatagccct
tgtgcttctgatacatattttatcatattatgtagctaatttcttgtcaagatgaatatt
ccatgatccaacatcatatctatttgatctttttgattggtattgcttagaagtcatatt
ccatttctaatccatcgatgtaatccatcgatatgatgggtcccttttttttctcattct
atttataatgagaaaaaacctacttaactcagtggttagagtattgctttcatacggcgg
gagtcattggttcaaatccaatagtaggtagaacttattagataccgcggtcgatggtat
ctaataagtttttttctacccaccctctttttcttttattgattttgtatcttttctatc
ctattcaagttgattttcgaattgaaacggaaacttttttctttccatcagaattcgatt
ccacttgattggatttgattgtattcaatcgccagaatccaaatcaaacaaatcaaaaaa
gggtgtagaaacagaaattctttggattattctatgcagacgcaccaattagttacgaac
tcacattgataacttctacccgtgtcctagctcgtctgagagctagatttgcctcaattg
tttgtctcttgctttcagctttcctcaagttcgcttccgctatttcaagagtttgctgag
cttcttggggatcaatgtcactactcttctccgcatcatttactaaaatagtgatctcat
tattacctattctagcaaaaccacccatcagggccatcgttaaccattggtcgttaaagc
gtattctcaaaatacctatatctacagctgtggcaataggcgcgtgatttggtaatacgc
caatttgtccactattagtagataaaattatttctttcacttctgaatcccaaacaattc
gagtaggggtcagtacacaaagatttaaggtcatttcttcaaattgttctccatttctaa
gtttgtagccttcgcagtagcttcatctatgttacctaccaaataaaaggcctgttccgg
aagaccatctaattctccggacaggatcaatttaaaccctctaattgtttctgctagacc
aacatatttacccggagaaccggtaaatacttcggctacgaaaaagggttgggataagaa
acgctcaatttttcgcgctcttgctacggttaagcgatcctcttcggacaattcgtccaa
cccaaggatagctataatgtcctgaagttctttgtaacgttgtaaagtttccttaactct
ttgcgcagtttcataatgttcctcaccaacaatccgaggttggagcatagttgacgttga
gtctaagggatctactgcgggatagatccctttggcagctaatcctcttgatagtacggt
agtagcatctaaatgtgcaaatgtcgtggcaggagcagggtcggtcaaatcgtccgcagg
tacataaactgcttgaatagaagttatggacccctctttggtagaagtaattctttcttg
taaagaacccatttcggtactaagggtaggttgataacctacagcagaaggcattctacc
caataaggcagatacttcggatcccgcttggacgaaacggaagatattgtcaataaatag
aagtacgtcttgttcattaacatctcggaaatattccgccatagttagggcagtcaaacc
aactctcatgcgagctcccggcggttcattcatctgaccgtagactagagctacttttga
ttccgcaatattttgttcattaattacgccagactctttcatttccatgtaaagatcatt
tccttcacgagtacgttcaccgactccgccaaatacggatacacccccatgagctttggc
aatgttgttgatcaattccataatgagtactgttttacccaccccagctcccccaaacag
tccgatttttcctccccgacgataaggagctaaaagatctactactttaattcctgtttc
aaaaatagataattttgtatctaattgtataaaggcaggcgcagatttatgaataggaga
tgttgtgcgagtatctacaggacctaaattatctacaggctctccaagcacgttgaaaat
tcgtcctagcgttgctccgccgaccggaacacttagaggagctcccgtgtcaatcacttc
cattcctctggttagaccttctgtagcactcatggctacagctcgaactcgattatttcc
taataattgctgtacctcgcaagtcacattaattggttgaccgacagtatcccgaccctt
aactaccagagcgttgtaaatattaggcatcttgcctgggggaaaggcgacatccagtac
cggaccaatgatttgagcgatacgtcccaggttttttttttcaagtggggaaaccccagg
atcagaaggagtaggatttattctcataatataataaagtgaaatatgtcaaatttttgt
acgaaatttattgaatccaaaagaaaatcttcgatagcaagttgatcggttaattcaata
agaaatgggagttagcgctcaatttcgttggtaccgtacaaccgaatgcaatttaattgt
ttacttatgcaatttcaatgagggaattttcaagttcaaccaacccattttcaaaatctt
aagtggatgaataaaaatcttgagaaagtctttcatttatctatgattatagacaatacc
actcatattatctatggaattcgaacccgaactctatggttcgattcattatttctatct
cattggcccttatttgttattttaagcctatcgatttatgcctagcctattctttttttt
atacccttttcgttttctttcatggactaatttcgcatattttcttttcacatctaggat
ttacatatacaaacaacatatattactgtcaagagtcaacttcttagtatttatatattt
cgattgaaaaaaaaaaagtaagggattagaaacttaaaaagcaaggattgggttgcgcca
tacatatgaaagagtatacaataatgatgtatttgattcatcaaataccatggtcatggt
ctaaaaaaaaaagaaccgttcggattagttgataatattaattggaattgaaaattttgt
gaaagattccagggaagggttaactcctaatttatgtcgagtagatcttgttgttgcgag
aattcttaattcatgagttgtagggagggacttatgtcaccacaaacagagactaaagca
agtgttggattcaaagccggcgttaaagactataaattgacttattatactcctgactat
ataaccaaagatactgatatcttggcagcattccgagtaactcctcaacctggagttcca
cccgaggaagcaggggctgcggtagctgcggaatcttctactggtacatggacaactgtg
tggaccgatgggcttaccagccttgatcgttacaaaggacgatgctacaacattgagccc
gttgctggagaagaaaatcaatatatatgttatgtagcttaccctttagacctttttgaa
gaaggttctgttactaacatgtttacttccattgtgggtaatgtatttgggttcaaagcc
ctgcgcgctctacgtctagaggatctacgagtccctaccgcgtatataaaaactttccaa
ggaccaccgcatgggatccaagttgagagagataaattgaacaagtatggccgtccccta
ttgggatgtactattaaaccgaaattaggtttatccgctaagaactacggtagagctgtt
tatgaatgtctacgtggtggacttgactttaccaaagacgatgagaacgtgaactcccaa
ccatttatgcgttggagagaccgtttcctattttgtgcggaagctctttttaaagcgcag
gctgaaacaggtgaaattaaaggtcattacttgaatgctactgcaggtacatgcgaagaa
atgatgaaaagggctatgtgtgcaagagagttgggagttcctatcgtaatgcatgactac
ttaacagggggattcaccgcaaatactagcttggctcattattgccgagataatggtcta
cttcttcacatccatcgtgcaatgcatgcagttattgatagacagaagaatcatggtatg
cactttcgtgtactagctaaagctttacgtatgtctggtggagatcatattcacgccggt
acagtagtaggtaaacttgaaggggaaagagacataactttgggctttgttgatttacta
cgtgatgattttattgaaaaagatcgaagccgtggtatttatttcactcaagattgggtc
tctttaccaggtgttctgcccgtggcttcagggggtattcacgtttggcatatgcctgct
ttgaccgagatctttggagatgattccgtactacaattcggtgggggaactataggacac
ccttggggaaatgcgccgggcgccgtagctaatcgagtagctctagaagcatgtgtacaa
gctcgtaatgaaggacgcgatcttgctcgcgagggtaatgaaattatccgtgaggctagc
aaatggagtcctgaactggctgctgcttgtgaagtatggaaggagatcaaatttgaattc
gaagcaatggatactttgtaatccagtaattaacgtttggtttattagttgaattgcaat
taaactcggctcaatccttttagtaaaagattgagccgaacccaacaattctattgtata
tcttttggatagctacatatttatctagatatacaagatcttaaatacaatcttaaatac
aaaatataagactaaacacaactcttttctttctattgttgggttgggcccacaattaat
cctatggggccttaggattggtgtattcttttatatcccgtagtttcgttcatggatcga
gacaagtatcacaacttcttctacccatcctgtatattgtccgtttcgttccgtgttgga
atataaataaatagaaacttatttattagtatttattagtattagtagacgggattttac
gaaaaatgttcttcctattcataggccagagcaaatatttcttttttcgatgcgcatttt
acacaataggggggcaactgctatttataattgaaaaagatcctatatattgaagtgagc
tccgcggtctcccaaaaacaaaagagaattatttctttcaattgactattcatctcttgt
attttcatgtaaataggtaggggcaagaaagctctatggaaaaattgtggttcaatttga
tgttatctaaaggggaattcgaatacaggtgtggactaagtaaatcaatggatcgccaca
gtaatgttgatcatttcgttggcgtcagggacattcggaatttcatctccgatgacacat
tttttgttagggatagtaatagggacgattattccatatattttgatattgaaaatcaaa
tttttgagattgacaatgatcattcttttctgagtgaactagaaagttctttttatagtt
ttcgtaattctaattatagtaataatagatcgaaaagggacgatcccgactatggtcgtt
acatgcatgatactcaatctagttggaataatcacattaataattgcgttgattcttatc
ttcattctcaaatctgtatcgatagtcacgttttaagtagtagtgaaaattaccgtgaca
gttccttttctaattacatttgtggcgaaagtggaaatagtagtgaaagcgatagttcca
atagaaaaactagcccaaatggtagtcatttaactagaagtagaagagaaagttctaatg
atctcgaagtaactcaaaaatacaggcatttgtggattcaatgcgaaaattgttatggat
taaattataagaaaattttgaagtcaaaaatgaatatttgtgaacaatgcggatatcatt
tgaaaatgagtagttcagatagaatcgaactttcgattgatccaggtacttgggatccga
tggatgacgacatggtctctctggatcccattgaatttcattccgaagaggaaccttata
aaaatcgtattgattcttatcaaagaaagacaggattaacagaggctgttcaaacaggta
caggtcaactaaatgggattcccatcgcaattggggttatggattttcagtttatggggg
gtagtatgggatccgtagtaggtgagaaaatcacccgtttgatcgagtatgctaccaata
aatttttacctcttattctggtgtgtgcttccggaggagcacggatgcaagaaggaagtt
tgagcttgatgcaaatggctaaaatatcttccgctttatatgattatcaatcaaatcaaa
agttattctatgtatcaattcttacatctcctactactggtggagtgacagctagttttg
gtatgttgggggatatcattattgccgaaccgaatgcctatattgcctttgcgggtaaaa
gagtaattgaacaaacattgaataaggcagtacctgaaggttcacaagtgtctgaatatt
tattccataagggcttattcgatctaatcgtaccacgtaatcctttaaaaggtgttctga
gtgagttatttcagctccacgctttttttcctttgaataaaattcaatcaagtagagtct
taagttaaattttttttgtggtgaacaattagttagttaatttatcaaaatcaaaataaa
taaaaatggacttttctttggtgacataagatttaattgtatttgtataaagaatcatgc
ggataattatttttttttaccgatattcctgattactaatcaggaaccctctatcaacaa
aacaacataaaaagcgaattcttccttagaattaggaggcaaggcaaataaaatgaattt
cgtggtccccttttgcatatgtattttgcatatgtatatatagaactcaaatatagaaaa
aatatagaatcttgcatctttctatatctcccaagaattcccattttttctaagaatccc
tgctattggatattggatcggattctaacgaattcttcgggaatttggtaaaaaactctt
tttgtattaaatattaaaaaagaaattagaatatacgaacaatagaaaaataaaagaagt
aagaatagaataataaagaaagtggattatcatacataacagatatttcgtgtagaaaga
tgaataagtccgtttatttagttctacattccttgcacttattctatagactcacttata
tatacttagtatatatacttagtatacttctatacgaattagaatatgaattagaattat
tataagatatctttataataataacaggtacaaatattaaatcgaggtacccattctatg
acaattctcaacaacttaccctctatttttgtgccgttagtgggcctagtatttccggca
attgcaatggcttctttattttttcatgttcaaaaaaataagattttgtaaatccgatgt
ggtcaaatctcctctagtttttttttcaagacttagcaaacacggcacggatatccattt
agtagagtattgtataacaataacaaataacgggcggctttctgcgaacataaatgaagg
agctcttatgcatgcataaacaggatatatgggtaaatggaaatgaattctatctatttt
caaaaataggccaggatccgagctcatgtctgaaatttaagtcaatgtatctatatgtat
gtagctatctaatctatatgtatctatctatagggaatcctatgaaggggatgttcttat
tttattatatctaactaatttgatgaattactgctaaaagttcacatcagaatagtacta
gttgatgaaagttacttcggaaacaaaaaaaagtaaagtcaaatttattttggttattct
ctcaattccaagaaaatgcaactggatcgagtatgtatgagttggcgatcagaatatata
tggatagaatttatagcaggatctcgcaaaacaagtaatttctgctgggcccttatcctt
tttttaggttcattaggattcttattggttggaatttctagttatcttgataggaatttg
atatctttatttccgtctcagcaaatccgttttttcccacaagggatcgtgatgtctttc
tatgggatcgcgggtctctttgttagttcctatttgtggtgcacaattacatggaatgtc
ggtagcggttatgatcgatttgatcgaaaagacggaatagtgtgtatttttcgttgggga
tttcctggaaaaaatcgccgcatctttctacgattccttatgaaagatattcagtccatc
agaatagaagtgaaagggggtgtttatgctcgtcgtgtcctttatatggaaattagaggc
ctgggggctattccgttgactcgtactgatgagaatttgactccgcgagaaattgagcaa
aaggctgcggaattggcctatttcttgcgcgtaccaattgacctattttgaaaaagaaaa
atgaactgaagaataaatgctttctcagcaggaggaacaaacccaagaatcttccttttt
ctttttctatagcataacttacttaattgaagtttcttcagaatgtccagtcgggccaaa
gcaaggcaaacgtgtatggaacagctataacataaaacgaaaccctttttatctgtaaaa
aaatggtttttttggaccaaagaattggatctcttataatgagaccttttctttcttttt
ttgccactcggttttttagttgtgattcaaggactaaccgctgaatcacaactaaaaaac
cgagactcgattcataggcgcgataccttataatagaacccatgcttggctagaaatatt
agatcgaatagagtcaacaaatgaggtggtttcagtaataattcactgatgaaaaaatga
caaaaaagaacgcacccattcccattagatatctctcgtctatagtatttttagtattct
taccctggtggatttctctctcatttaataaaagtctggaatcttggattactaattggt
ggaatactaggcaatccgaaactttcttgaatgatattcaagaaaagagtattctagaaa
aattcatagaattagaggaactattcctcttggacgaaatgataaaggaatgcccggaaa
ggcatctacaaaagtttcgtatagggctccacaaagaaacaatccaattgatcaagatgc
acgacgaggatcatatccatacgatttttcacttctcgacaaatataatctgtttcgtta
ttctaagcggttattctattctgggtaatgaggaacttgttattcttaactcttgggttc
aagaattcctatataatttaagcgacacaataaaagccttttcgattcttttagtaactg
atttatgtatcggattccattcgccccacggttgggaactaatgattggctatgtctaca
acgattttggatttgctcataatgatcaaattctatctggtcttgtttccacttttccag
tctttttagatacaattttgaaatattggatttttcgttatttaaatcgtgtatctccgc
cacttgtagtgatttatcgttcaatggatggctgaaaaacgattcactgatccaattaga
atgtttcagactttgtacataagcaaaacatttaaagtcgtacttaccttactctttcta
cccatcgagaggattcctcctatattccagtaatcggatattccagtaaaattatttcag
taaatagcagaatagtggatggggaactatactagtgacccaccaaattttattgtagaa
attttcagcatcaacgattggaccatgcaaattagaaataccctttcttcgataaaggaa
gagattactcgattcatttccgtatcgttcatgatatatataataactcgggcattcatt
tcaaatgcgtatcccatttttgcgcagcagggttttgaaaatccacgagaagcaactggt
cgtattgtatgtgccaattgtcatttagctaataagcctgtggatattgaggttccacag
gccatacttcctgatactgtatttgaagcagttgttagaattccttatgatatgcaactg
aaacaagttcttgctaatggtaaaaagggggctttgaatgtaggggccgttcttatttta
ccagaggggtttgaattagccccccccgatcgtatttcgcccgagatgaaagaaaagata
ggcaatctgtcttttcagaactaccgtcccactaaaaaaaacattcttgtgatagggcca
gtacctgggcagaaatatagtgaaatcacttttcctattctttccccggaccccgcgact
aataaagatattcacttcttaaaatatccaatatacgtaggtggtaacagggggaggggt
cagatttatcccgacgggaccaaaagtaacaatacagtttataatgctacagcggcgggt
atagtaagcaaaatcatacgaaaagaaaaaggggggtacgaaataaccatagccaatgca
tcggacggacgtgaagtggttgatattatccccccaggaccagaacttcgtgtttcagag
ggcgaatctatcaaacttgatcaaccattaacaagtaatcctaatgtgggtggatttggg
cagggagatgcagaaatagtacttcaagatccattacgtgtccaaggccttttgttcttt
ttggcatctgttgttttggcacaaatctttttggttcttaaaaagaaacagtttgagaag
gttcaattgtccgaaatgaatttctagatctgtggatttatcaacattgtgaagacgggt
attttattttactacttcgttggtttttcaatccaaattggaggggtgtgactatgtcac
tattgtcagatttaaatatcctagaatgtctcaatagttttctattctaatagaatcaaa
ttcgactagaacgagacactaaaataagataaaagtaaaaaagtactaatatagaaagga
tttgcatgatatctgatcgaaagaaatctatatatagattaattgtgattctgtgatcca
ggaaaaagaaattgagtgattgcttactttcttctaactttgaagcatcggaaaattgat
ctattttgtcgtttatacatatacgaacaaaacagaatattatgattatgacgaactcga
cggggccctactcttcgaatcagataaagaaataagtataggccccgtcgagttcttacg
ctttcatatctataacgaaattcatctgattactacaaggacgaacccaatccggaatat
gaaccataaaagaaaatgcctattaaaccgatcacaggaataccagttacagtacctatt
atccaaagaggaatccttccggtagtatcggccatttatcccgctcccctccacatttta
tcaagtggtcatgctagagacataaacagtcatagataattataagatgtgatccgtccg
aatgggataagagaattcctactattttttattattctactattctcttttcttctctta
attgaagaaataattggaaaataaaatagcaagtacaaaaatgagtaataacccccagta
aagactggtacgattcaattcaacattttgttcgttcgggtttgattgtgtcatagctct
ctaattcggattaggtttatcgttggatgaactgcattgctgatattgaccccaaaaaag
aaacggtaggtacagctagtccgtgaacagccaaccaccgcactgtaaaaattggatagg
ttcgatctatggtcattgggtcctcctaaaaagatctactaaattcatcgagttgctcca
aagaatcaaaacggccggttattaatggaattccttgtcggctctctgtaaaatactcgt
ttggacgaggacttccaaacacatcgtaagctaaacccgtgctgacaaataaccaacccg
caatgaatagggaaggtatagtaatgctatgaatgacccagtatcgaatactggtaataa
tatcagcaaaagaacgttctcctgtgcttccagacatgctgagctccacatattcttgta
cagtcaaagggggatcgattccgtaaaagataagatcagtaaatcgaaattcgctgaatt
tcgatctttgtgagatcgtcaatatagtaccaagggtatttttagaatataccgaatcag
tatagctatccttcttctgacacagcaacgcaacctcaatcagtatcgaaatgcggggct
agataattgttttcttcgtttcttcttgctggtcgatgtataactgtgtaccattcaata
gaaaattcatcaaatttctgtagtatggggtttcttttctctccatttccattattggct
tcggactcgaaattgaagatcaggtaaaatggaaatccgacgaattgttttctaataata
ataattcatgacgaagattatcatatttccccacttcaagtagatgtgaaatctacaaat
ccccttttcttttcgtaggtgtagaagaggttttttgttgtaatccccctctttttttaa
ggaattgcttagtcggcgagaaacaagtaacggtagtagataggattcgataaaagaagg
agaaaaatgcttaaaaggcttctcttctaataatctatatttgtgatgagcgcattgttt
tggtctattagatccaaagttttttcttgacctaactacaaggagaaagcgctttctata
tataaatagaatatggaaagacaaaatgtaaaatctagaaaggaaaagataataggaatt
attagttttagaatcgaattggatcgaaataaaaattttattttttcgactgattgtgcc
atacctttttttattctcatttgaaatattatgggaatgaacctattgctgaatctactg
agttaaaaataattaaagtaaataaactcaagtcaaaacaaaaaaaaaagtaaaaaaaaa
aaaaaaaagtaaagaaagggtattctaaggtataagttcactctttattcgaaactagaa
aatgtattagatacaataaaaaagaaaaaatcaaaatacaaaataaaaatggaagcgatt
ccccaagtttgttccatattaatttaaaaagaatttcgtttttggaatgcagttatatga
cacagttttgattattattttaatattagtttattcaagagttgcccaaggaatctgttg
attcggaatcgtgagatgggtccatgtcaaatgtcaaagattatgaattgatttcttttt
ctatccctgccactctatttttgttagtaccttctagaaagattgatgaatcaaaaacaa
aaactttcaattggtagggtatttttgcttatcttcgtatcttttaaaagttgaaactta
gggaagtgctttagaaacatatgtataaaaagaagatatttcctttagctccttcatgcc
tactataactagttatttcggttttctactagcggctttaactataacttcggctctatt
tattggtctgaataagataggacttatttgaaattcattgaatgtgaataattcataaaa
agaaatctttctgtggtattccagatattctctagttccttaccgtgtcgtgttaattac
caattattggtctattggtcattgagattcctagccaatacggattaatatttagggata
gatattacctctctttttcccctttcaaataaattaaattgaaatgattgaagtttttct
atttggaatcgtcttaggtctaattcctattactttggctggattatttgtaaccgcata
tttacaatacagacgtggtgatcagttggacctttgattaaataacatctctttttttaa
ttgacccccttacttaatttcattttatttaatttaatccgggggaggtcaaggtcaaat
tcagattgctgttcaattatttcagtttagtgtaattttcgatctaacaagctaacaagg
caagagcggcatcacgctctgtaggatttgaacctacgacatcgggttttggagacccac
gttctaccgaactgaactaagagcgctttcttatcacaacggaaaagactataaggaggg
ggattcttttttttttttttttctaacgccaataaatatttcttgcatgtgtatactatc
acatatcattaaagattatgtatgtccaaattgaatcgatcgaaaatagatctctcgtta
ctgttcagaggaacagtaataggtagggatgacaggatttgaacccgtgacattttgtac
ccaaaacaaacgcgctaccaagctgcgctacatccctttcaattggtctacagtatcatt
gtagagaatccccgtcttgttttccacatccttattctctttcctccaatgatatgcaaa
atggatctcggcatttcttttttttttttcgtctcatatcatataacatataataaatga
atatttttctcgggaattctcagacggaaagggacccatttttctgctttaagaaaaaga
aaaaaaatattatctaccgaatcattgcacatttccatttgaattagggattccgcacac
aaatagaaggtaactacatatacatctcttaccataatgtattacaatatggaatacaaa
aaaagaaggaggattttcaatgcgagatctaaaaacatatctttccgtggccccggtact
aagcactctatggttcgggtctttagcaggtttattgatagaaatcaatcgtttattccc
cgatgcgttgacatttccttttttttcattctagttattgacatagaaaggggtgaagaa
gagtagagatagaatcaaatatttgtctctcgttcccctcttttcttgtttttttttgga
attcgatagatagaataaggggcgaacgagaaagaaaaaagtggattcaacctcatcgaa
actcgggttcaggctccaattaaattcaaaatacagttaaagttaaaagaaaagcgaaat
gaaaatgtggctaggagaagagtatcatacaatacaagatacttaaatggaatactgtac
tgtgagtagcaatatagttgagtagaaatatagttagaaatttttgtattacttactatt
tactatatagattgcaagaaaatcttgatttcagaattggattttgagttgttagcaact
tctattttttttggttcctttcttcttattcgctttggatcggaaaatatagaaaatata
aaagttgggtgaatcaaaacccgaaaggaggttcatggccaagggtaaagatgtccgagt
aagggttcttttggaatgtaccagttgtgttcgaaactgtgttaataaggaattggcggg
tatttccagatatattactcaaaagaatcgacacaatacacctagtcgattggaattgag
aaaattctgtccctattgttccaaacatacaattcatggggagataaagaaatagatata
gatccaattgagtgcttgtgtgtcactcttccaaggaacatgaaaaaaaattagatagat
atatatatctatctattattcatatatttaaatagaaacaactaaatagagaaaaacaaa
tcctattaattaattttataaatcatttttgattggaccggaataggattttaaggataa
ggaataaaaaaattatggataaatccaagcgactctttcttaaatccaagcgatcttttc
gtaggcgtttgcccccgatccaatcgggggatcgaattgattatagaaacatgagtttaa
ttagtcgatttattagtgaacaaggaaaaatattatctaggcgagtgaatagattgacct
taaaagaacaacgattaattactattgctataaaacaagctcgtattttatcttcgttac
cttttcttaataatgagaaacaatttgaaagaagtgagtcgaccactagaactactggtc
ttagaaccagaaaaaaataggcttactcctcaattgaatcaaaattccaagcagaactca
aacacctggatgttttcgtcaacaaatcctggaatccgttgtgttgtaagaaaaaaagaa
ttcgagaattcagaataaatagaaatcttttttttatttgagggtgttcgcttattttga
cgattttatcatcttatcccgattttatcatagtaatttctattctaccttcccggagtt
cattctccagagaactgcatttaaaagattctggaagattccttccaacccccttatttt
atgatctcattggaaatcatataaagacaattactatttgatatagctatttgtgcaagt
attttacgattaagaatcaactgccccttatacagattgtatagtaatctactataaata
taggatattcgatttcgccgaatcactgcatttattcgagtgatccacaaacgacgaaaa
tctctttttttcctatctctatcatgatgagccgaagccaaagttcttattttctgttga
gtaattgttcgagtaagtcttgaatgagccccgcgaaagcttgatgcaaataaacgaagt
tttgttctacgtctccgagctatatatcctcgtctaattctggtcattgaataaatgaaa
ctttgatgaataactaattgatttcctttctttcggttattcatttcccctttcctagtc
tattaagaacaaaacggattcttccaatttataagaggaaaattccaatggcttttgcta
ctataaccttcccgaccacgcttttttccttttttctaggcgcattggaaataaaataaa
gtagtaaatagaaatagataaacaaattgtgggttccatcgtctctatggttatttctta
aacggtgaggtcctttctatacaccggagccctttcctccatttaatcaatgctattgta
ttggtaacttgtacagttaccactctttggctctacccatgaattttccagtaataggtc
tttcataacgagatataccttatacagtaacggtatttaattatgaagtttggttgggta
gctgaccctgttagtccgttcttgcaagagtagaaacataatctttccgctttttaaata
ggatttccccccgcttaatggataactatttgttaccaatggggaaatctttctcatctt
aaattgcaaattgaagtgattgactttgcaccaatggaaaccgtaaatttcatacacaat
agaaagataggatagatctatcctttttagttttagatagtgaatggagttcttccattc
tatccgattcaatggtactgatcattgatattggaaaatttcttttctttcttttgtttt
gtctcaacccatgatttaaacgagtcgcacatacaccctcgtacatgttcctcggcgctg
agggcatcccccaagagcgggggatttcatgacgtttctgattggctgtcttgggtttct
aataagttgtttaatagttggcatgctgaattatacattaggggttggtttagatcgatc
ctaaccggacgattatgaatttcttctattaaatagattaatagaatattaaacccttaa
gaaataagaagataaaatctgaaatcgtgtatttgcgtgaaatcactgctattttttata
caaccgctacaagatcaacaattccatgagcttgggcttctgttgctgacataaaaacat
ccctttccatgtcttcggatacaacccataagggcttgcctgttctttgtacataaaccc
ttgtaagggtttcgcgcagtttcagtagttcttccgcttccaggataaattcgacggttt
gtgcctcataaaaagcggcaataggttgatggatcattaccctgattagagagataaaat
gatatagataatataacataataaaagattcctatagctcgacgatccggggaggggaag
agagaaagaataagaaaaagatagaattgaacaaccgtacgggcatttttgcgcattgca
tacggctctccaatagacttcacttttttacctttcatcgaagaaagagaaaatatgatg
tctcttatacccagatcggtaaatgatccaattaccactcttcttttttttggaggagtt
aaaaaatactaggatggccccgttgctttctatatttatttcggctgttattcagcaatc
ccaaagtttctttctttttttgattttcgtactctttgataacctaaatcctgttaataa
tcctctagtgtgaaaaaagtttgtgacgctgaaataggcctacgataggtaagataaagt
cgtaaatacccttcctttgtctcatactactctttcaatatataatcgagaatcttttga
aaaaaaaaaaacaataaagaatttggatatcgaattcgaagtgccgtgctattattactg
aatattaataattcatatggtgaagccatagtcttcttttttctctcaaataaaaaactc
attggcgctaagcgtgagggaatgctagacgtttggtaattgctcctccgaccaggataa
aagaccccattgaggcggccaatcccatgcatattgtgcgtacatctggtcgcacaaatt
gcatagtatcataaatagctattccgggtattacccagccgccaggagagtttataaaca
aataaagatcctcggtatctttctctatactgagatataccataagaccaataagttgat
tcgagatctcgctatcaacttcttggcctaaaaaaagtaatctttctcgataaagtcggt
tgattaggataaaattatatcctttacctttaggagtcgtacaaacaccttttgatgcat
acggttcaacatgcgaaaaaaatcaatgtgtaaactccagtcgaactaacttttcattga
tgtattttttcatcgagatccgattcaaaaatcacgatgtcattttcttgttcctgaatg
ggctttttcaatttttttaggtttatgctctattccgagtaaggatctgcccgattttga
tttgtacatataggacaaatgaccccaataccacgtcttttttttgctattacccccctt
ttcttttcaattcatttctttcatgccttctgttaaatggtaaatattcaacgtattcat
attcattcccttttggattcgattgattaacagtttgagatcattcctatttaacgaaat
cgaatcgtttatgatataagtaataatcataaatatattaccaattgggttttttaaacg
gagcctggatacttcattttattggtccagccaagccgaccataaattattttaattgct
aatattatattaatctagatacttcctcacaaaactgatctacttgcacttcattgcgct
tcacgctacaaatttttgataattccagtttcttttgggggcgaaacagaggatatctcc
atcgagggagagaatggggaaatcccatatgacccaatatatttgataagtcgcactata
cgtcaacccaagatggatcgtcctctccggcacttcgaaaaggtacttttggaacaccaa
taggcataaactgaaagaaaaaagaattaagtactctatttcactttgatgtggaagcgt
aataatgtgcttattatcttaataatatcgacctttatcatattttatatatagattgaa
taagttcagaaaataacgtaaaggaaaattcttacgaatggctctttgaatgatgaccaa
atatagatgcattcgctcatagaaaagggaatcaacccccattgcgtattggtacttatc
gagtatagaatagatctgcttctctttttttctacgaaccgaactgttccattattacta
aatactaaaagaatagaacaaatattaatcctttttccgagctaatcggctgaaaaaaaa
gggcggtccatagcatagttttttttcaatgcaataatgaaataaagttacatagtgtct
attttttgttgataaaggggtattcccatgggtttgccttggtatcgtgttcataccgtc
gtattgaatgatcccggtcgtttgctttctgtccatctaatgcatacagctctggttgct
ggttgggccggttcaatggctctatatgaattagcagtttttgatccctccgaccccgtt
cttgatccaatgtggagacaaggtatgttcgttatacccttcatgactcgtttaggaata
accaattcatggggcggttggagtattacaggagggacgataacgaatccgggtatttgg
agttacgaaggtgtagctggggcacatattgtgttttctggcttgtgcttcttggcagct
atttggcattgggtgtattgggatctagaaatatttggtgatcaacgtacaggaaaacct
tctttggatttgcctaagatctttggaattcatttatttctctccggagtagcttgtttt
gggtttggcgcatttcatgtaacaggattgtatggtcctggaatatgggtgtccgaccct
tatggactaactggaaaggtacaggcggtaaatccagcgtggggtgtggaaggttttgat
ccttttgttccaggaggaatagcctctcatcatattgcagcagggacattgggcatctta
gcaggcttattccatcttagtgtccgtccgcctcaacgtctatacaaaggattacgtatg
ggcaatattgaaaccgttctttccagcagcatcgcagctgtcttttttgcagcttttgta
gttgctggaactatgtggtatggttcagcaactacccccatcgaattatttggtcccacc
cgttatcaatgggatcagggatactttcagcaagaaatatatcgaagagttagtgctgga
ctagccgaaaatcaaagtttatcagaagcttggtctaaaattcctgcaaaattagctttt
tatgattacatcggaaataatccggcgaaagggggattattcagagcgggttcaatggat
aacggggatggaatagctgtcgggtggttaggacaccctatctttagagataaagaaggg
cgtgagctttttgtacgtcgtatgcctactttttttgaaacatttccagttgttttggta
gacggagatggaattgttagagccgatgttccttttagaagggcagaatcgaagtatagt
gtcgaacaagtaggtgtaactgttgagttctatggtggcgaactgaatggggtgagttat
agtgatccggctactgtgaaaaaatatgctagacgtgctcaattgggtgaaatttttgaa
ttagatcgtgctactttgaaatccgatggtgtttttcgtagcagtccaaggggttggttt
acttttggacatgcttcgtttgctctgctctttttcttcggacacatttggcatggtgct
agaaccctgttcagagatgtttttgctggtattgacccagatttggatgctcaagtggaa
tttggagcattccaaaaaattggagatccaacgacaagaagacaaatagtctgatgcaac
attgctctgttatttttcgcttctggcttctattttctgtttgtgattttacataaggta
ctggagaaatctggattgaaatcgccgccttttcccttttctttgattcttcttttttct
ttaattcgggagataatcccaaataaacaggtatggaagctataattgtaaaccgcgatc
gaatttatggaagcattggtttatacattcctcttagtttcgactctagggatcattttt
ttcgctatcttttttcgagaaccgcctaaagttccaactaaaaaagtgaaatgatttttc
attatcccaattgacgtaacgggcctcgcaatattgcaatattgcgaggcccgttacgtc
aactagtccccgtgttcttcgaatggatcccttagttgttgagagggttgcccaaaagca
gtatataaggcgtacccagtaaaacttacaagtaaaccagatatagagatggcgactagg
gttgctgtttccattcttatataatttcaagaccacaatggatctatgataagatcgttt
atttacaacagaatggtatacaaagtcaacagatctcaatgaataaaaaataggatttat
ggctgcacaaactgttgagggtagttctagatctagtctaagacgaactgctgtagggga
tttattgaaaccattgaattcggaatatggtaaagtagctcctggatggggaactactcc
tttgatgggtgtcgcaatggccctatttgcgatattcctatctattattttggagattta
taattcttccgttttactggatggaatttcactgaattagagttacaagaaccacaaaat
cctagcttttaaatacaaaaagggaagcatttaggtcccggatttgaattttagctcatt
ttttttggtagttcgaccgcgcaatttttttgtttctgtatttccggaatatgagtgtgt
gacttgttataattgatcctattgatagtacagagaatgggtctgtcgtcttgatagaga
cggttttaccccgtcggatatttattctagtatctggagcacggaatacatgaaatagat
cacgaagtattcgaactatgattcatacttaatattcagacctcgcggccggattccaaa
attagaaaaagttcgaaatttaaagaagaaaaatctttcaaattcccatttctgctttga
ttttgctcaaagaacaaacgtttctttgtatttttagtaagtttatctattctcctcgtt
gaataaatgatgatccaatggttcttactcggggaatctttggacttagtttgaaggttt
tattaaatcatcgtggttctagtatgaatctgaggtttcaattgattcatagggtcttaa
caagagaattcctatcaataataaagaaaacaaaagtaaaaccgcattacatacaaataa
aaataacaaatcaaagaaaaagaaataggtaaatagaagattcaagaggcctgtaacgat
caacataaagacaagtgagccgacttgattttttggcattctaattataaccacaaagac
gagctttctgatttttactctttcgtatctttctttagataagattgaatcagaagatta
agaagtttccaattttctattccatacccttttcacccagtatttgggtgtttttgtttg
agctgtacgagatgaaattctcatatacggttctcggagggggagtctcctcggtttacc
tatctcaataaagtttacgattggttcgaagaacgtctcgaaattcaggcgattgcagat
gatataactagtaaatacgttcctcctcatgtcaacatattttattgtctaggaggaatt
acgcttacttgttttttagtacaagtagctacaggctttgctatgactttttactaccgt
ccgaccgttactgaggcttttgcttctgttcaatacataatgacggaagctaactttggt
tggttaatccgatcggttcatcgatggtcggcaagtatgatggtcctaatgacaatcctg
cacgtatttcgtgtgtatctcacaggtggttttaaaaaacctcgcgaattgacttgggtt
acaggcgtggttctggctgtattgaccgcatcttttggtgtaacaggttattctttacct
tgggaccaaattgggtattgggcagtcaaaattgtaacgggcgtaccggaagcgattccg
gtaataggatcgcctttagtagagttattgcgcggaagtgctagtgtgggacagtccacc
ttgactcgtttttatagtttgcacacttttgtattacctcttcttactgccgtatttatg
ttaatgcattttctaatgatacgtaagcaaggtatttctggtcctttataaagaatatag
tttctaaagaatatagataatagagatttgtaatcaatcatttatcttattactttactt
gggggaggaacaataatatttcattgctaccaatatggattattgacaaagaataagaca
tgtatttggaaattttccctcaactccacaatattgtattatttatttaacacggacgaa
tagttgaagggaattctccgaagagaaaatggattatgggagtgtgtgacttgaactatt
gattgagccgtgcagaaatatgcttttatctgctacattggaattcacaaccaaacgtgt
ctttgttccaaccgcccccccatgaagaggatagggctaggctggttcgcttgaagagaa
tcctttctatgatcagacccaagcacgctgtgcatgaaccggttccgtaagatccagtag
aataagtgatgtgtcataatccagattatcttttaactatatttacttacttaatagtat
ggaaatgcattcatttcttctgcatcgatccgatttatgatactatcggagtgaaacaag
ggatctaaagaagagcagcggctagactgtattagtaacaagtaaatcctttgtacgcga
aaaaaaaatcccatctcgatctattttaggaataagggcgaatccaaagggctgagacga
cccagaaagctcttgatcatgatcaattttgtaagcctacttgggtattgagcattttcc
tgtaagaacggaattccttgcaatgatccattgcaacttcgtaaaatggaagccggtaat
cttacatatagaatcatttatatatgtgtggatatggctaaatatagattttataaaatc
tatatttatggttttttttctatgtatccccgtggttgggttgattcttgcttgagccgg
atgatgaaaaattatcatgtccggttcttggggggggggatggatctataataataattc
acctatcccaataacaaaaaaacctgacttgaatgatcctgtattaagagctaagttggc
taaaggtatgggtcataattattacggagaacctgcatggcccaacgatcttttatatat
ttttccggtagtaattctcggtactattgcgtgtaacgtaggcttagcggttctagaacc
atcaatgattggtgaacccgcggatccatttgcaactcctttggaaatattacccgaatg
gtatttctttcccgtatttcaaatacttcgtacagtacccaacaagctgttgggtgttct
tttaatggtttcagtacccgcgggattattaacagtaccctttttggaaaatgttaataa
attccaaaacccatttcgccgtccagtagcaacaaccgtctttttgattggtaccgcagt
ggccctgtgcttgggtattggagcaacattacctattgagaaatccctaactttaggtct
tttttaaattgattcaattgtcaaattgtaaaatatgatgacgtgtgtatctaggtagaa
ggcgcttcaaagtcaaagtgacttctacctagatacttctattcaattaaattcatattc
aattaaattcaggtccgaatatctaaattttgctaaaggtgcaaaccttttcagtttttc
tatttttttttttttttttattctttagaaaaaaaaatgaaataaattcaattgatttaa
aacttatttgatttttcttttcagtaaatcaattgtgaaatgcttttttatttcttttct
agaatgtccaatatctgttttacatcttctatgcgaaaatgttccattttcagaaggcct
tcttgactgttattcaaaaggtcgaataatgtatgtatattggactttttaagacaatta
tagatcctgggagacaattctgattggtcaataaaaatggatttcaatgctatttctttt
ttctttttctttagtttagccaatcgatcatgaaaagtaaaaaaaggtaaagtaaccttg
tattgattgtgctctaaatgtaagttttcttctgctgcctgtagaaagggaataaataaa
tcaatcaaatttcgggaggcttcacgaagtgcttctttaggagttaaacttccatttgtc
catatttctagaaaaaggatctcttgtttttcattttcatttccatatgaatgaatacta
tgattcgcatttcgaacaggcatgaatgcaacatctataggataactcccgtcttgaaag
ttatttggcgtttttatattattatatcctcgattcttctctatttgtaatccaatacac
aaatcaattggttccgttagactagctatatgctgcgtattatcaacgatttctacagaa
ggtggtaagaggatatcttgagcagttacatatccagtacctttgacacaaataagcgcg
tcacgagtgccatacatattacttctcaatacaatttctttcaaattcattaaaatttca
tgtactgattcttgaatacctactatggtagaatattcatgtggaattttctcagatttt
gcgcgtgtaatacatgttccttctgtttctccaagcaaagctcttcgcattgcaatgcct
attgtgtcggcttgacctttcataagtggagacagaacaaagcgtccataataaagacgc
ttactgtctgctcttgattcaacacacttccactgtagtgtccgagtagatacttttact
ttctctcgaaccataataatattttagatctttgagtcatttatttctcttgaaatttct
tcaatgtttatttctacacccgtctttttttagggggtctgcagccattatgtggcatag
gggttacatcccgtacgaaacttaaaagtataccacttctacgaatagctcgtaatgctg
catctcttccgagacccggaccttttatcatgacctccgctcgttgcataccttgatccg
ctactgctcgaatagcatttcctgctgcggtttgagcagcaaagggtgtccctcttcttg
tacccctgaatccacaagtcccagcggaggaccaagaaatcacccgcccccgtacatctg
taatagtcacaatggtgttgttgaaacttgcttgaacatgaataacgccttttggtattc
gacgtgcacttttacgtgaaccaatccgtccagtcctacgtgaaacactttttgatatag
attttgccatattttatcatttcataaatataagtcagatatatggatatatccatttca
tgtcaaaacagatcttttattttgatttgttcatcggttcctttagagagtcccttttcg
aaagattatccttgtctttgtttatgtctcgggttggaacaaattactataatgcgtcct
ctcctacggatcagtcgacatttttcacaaattttacgaaccgaggcccttattttcata
gttgttattccttaactgaattgcgaatctacttctacttattggaagaaaataagtttc
ttgaaatttttgaacagtgacttgtatcctcatgaaaggaatgttgaaaaaccacctaat
cattcgaattcttgttgtggagtctataaattatacgccctccatttctgaaccataacg
acttacttcaattttgactcttttggctctatttccaggtagtacacgtagaaaactgtg
tcgaactcttcctgaaacataacttcgaatctgacttcagtatataaacgaacccggagc
ataccattgggaagtgcttcagtaattaaaccttcataaatccattcatttttcttcttt
cattccaggcaaaaccccttgaagtatcaactaatgtaggaggagtgatattagacaact
tgtcttttttcgttttttttcacaaattagtaagttccggatataattcgggtaccagaa
agattaccatatataacacaaaatttctccgccgattctttctagtcgagccgtacggtc
tgtcattataccccgagaagtagagagaattacaatccccaccccgtctaaaattctcgg
aattcgttgatagttcgaatagattcggagaccaggccgactgattcgttttaaatttaa
acaggttctatatggtcttttcctattccttctatgtcgtagggttaaaaccaaaaaaga
tttgttgttttccacaagttgccttacgttttcgagaaacccctctcgtaaaagtatttt
aacaatgttttcggtgatgttagtagacgctactcgaaccgttccttttctatccctgtc
agcatttcgtatataagttattatgtcagcaatattgtccttacccatgataaacgcaaa
ttattgttacttccgaatttttatataatcaacatgttccttttttttgttttatttatg
aaaattattaaaagtatatgcgtgagacataatctactaatttagctattttaattaaag
actatccctctatcgggatctcgtattataatacctcaggcgctaatgaaactattttag
taaaattgaactgtctcaattcccgtgcgatcgcgccaaaaactcgagttccttttggat
ttccttcttgatcaatgacaactgcagcattgtcatcatatcgtattatcataccgttgt
cacgcttgagttctttacaagtacgtacaattacagctctgatcacttcggatttttgta
gaggtgtatttggtgctgcttccttgatcacagcaacaataacgtcaccaatatgagcat
atcggcgattactagctcctaggattcgaatacacattaattttcgggccccgctgttgt
ctgctacattcaaatgggtttgaggttgaatcatatcattttttaatctgtttttttaat
gtaaagtaaagcaaaggacgaagtaaaaaaaaacctgcaattgtttttttttatacccaa
gacttctttcctttggttcaacattcctatccagaaataatgaattgagttcttataggc
attttggatgccactattgaaatagcctttcgagctatattttcggctactccacccatt
tcataaagtattctacctggtttaacgacagctacccaatattcgggggatcctttcccc
gaacccatacgagtttccgtatgtcttactgtaactggtttatctggaaatacacgtacc
catatttttcccccacgacgtacatttcgtgtcattgcgcgtcgccctgcttcgatttgt
ctagatgtgatccaagcgggttcaagtgcttgaagagcatatctaccgaaacaaatatga
ttacctcgataagaaattcctttcattcttcctctatgttgtttacggaatcttgttctt
ttggggttatagttgatgggtctttctcaattccatctctactacagaactggacgtgag
aatttcttctcatccagctcctcgcgactgaaacgactaaaaaagattttatcccgatat
acatatatttaataaaaagtatactgaatcgtaggattctttgaaatttcatctaattaa
tttattaatctattcgaaatttatatatcgtgtttagttagattaagatctatattatag
atttataattaaacatgtattctatttatacataatgccaatgtcgttttttttataacg
ttataatgaatctttttttttgttttgccttttatcatatacgatcgaccaaaatttatc
aatccaataaaataaaactttcgcgggcgaatatttactctttcaatatctatttcagtt
ctagggttagtccacgacctctccgaataaaagaataggttcctgatccgttccgccatc
ccgcccaatgaattattaagattcattttcaatagaatcttctgcattcacgggttccat
cgttcccattgcttcttgattaatggttaggtcttaattcttaattttcaaatggagtcc
ttaatgaaatttgttcttaagtcaattttctcagtctttattggctcgaggctcttgatt
ttttttgttctatgagcggattcatctaattatggatgaatctttattaatgctttatta
cattgcttttttttgtatgagatgactcagagaccttacatattggaattctatatcagt
gatattttctttctctcttctctcatccttccatttatccctatccgcatacttttctat
ttcgcttcacaacttataacttcataacgcataatcagattggtttttttatgtttatgc
aaaatttatgcaaaaaaggatttcagttgctacaatgatataaccaatattatatattat
atcttgactgcttctttggatccagataatgcgaagcaatgagttggttattagtgttat
aagttcttagttcatatcttcatactatagttcggttcttttttttgaatcctagtacta
aaactaaaaaaaccaacgagtcacacactaagcatagcaattctataaaatgattaatcg
attttttattcaaccctatagaattgctcatttttgttttgattgaacatcaaaaaaatg
aaagagtttggccttttttggtctatttccatcgctgggtagaatgtaaagacacataaa
gtcttattattctgcggctacaaatatccaaattttgattcctaataccccgtatatagt
ttgaactgtataggaacaataatcaattttagctccaatggtttgtagaggaaccctacc
ttctctgatccattcgacgcgtgcaatttcttttccgtcgatacgccctgcaatttgtac
ttgaattccttttgtatccgtctgttccgttaattcaatagcttttttcattgctttgcg
aaaagaaactctattctttaattgtgccgctataaattctgcaagaatattagggtgtcc
atacggatttgaaatttttgtaatagcaatgtttagttttcgattcacacaattaagttc
tttttgtacattcagttgtaattcttcgattcttcgcgatcgattttctattaataattt
ttgaaatcctatatagattatggcctgaattagatcgattcttttttgaatctctatccg
tgcaattccctcaacaccggaggatattctcctatttttttgtacataatttttaataca
atctcttattttttgatcttcttgtagaccttcagaataattttttggctgtgcaaacca
aagagaatgatgactttgtgttgtaccaagtcggaaaccgagcggatttattttttgtcc
cataagcccctactactatatgtatcatgacatgtcatatttgtgttctttttttattta
tatttctcaatccaggttttaaggaggtatctttcaaaacaatagttatatgacaagtgg
gtctttttatcagataactccgccctcgagctcgaggttttaatcttttcgcagcagtcc
cctcgttgacttgggctttactaatgactaaatttgcttccttaaaacccatattgtgac
tagcattcgctgctgccgaataaaccaatttcaaaatgggataacatgctcgataaggca
tgagttctagtatcataagggtttcctcataagaacgctcacgaatctgatcaattaccc
tacgagctttgtgagcagacatacgtatatgttgacctaaagcgtatacttcatctaggt
tcttttttttctttttcctctttatctttatctttatcataaggttcacctctcaccaat
gaatctatattcactttattaacgattaacgacgggatctattatcattttttgcatgtc
cacggaaatttagagtgggcgcaaattctcccaatttatgtcctaccatacgatctgtta
tataaataggcaaatgctcctttccattatggatagcaatagtatgactgaccattgtgg
gtataatggtagatgttcgagaccaagttattattatttctttttccgcttttgtatttg
tattaagcttatggatttttcttaataaatgattcgctacaaaaggatttttttttagtg
aacgtgtcacagttaattaactcctattttttttcttttgtaaattgtaaaaacgaagaa
agaaattcgattttctctcctatttactacggcggcgaagaatcaaattatcactatatt
tattcctttttctacttcttcttccaagtgcaggataaccccaaggggttgcgggtcttt
ttctaccaattggagcccttccttcaccacccccatgggggtggtctacagggttcataa
ctactcctcttactacaggacgcttacctagccaacatttcgatccggctctacccaaac
ttttctggttcaccccaacattccccacttgtccgactgttgctgagcagtttttggata
tcaaacggacctccccagaaggtaattttaatgtggccgatttcccctcttttgcaatca
gtttcgctacagcacccgctgctctagctaattgtccaccctttcctagtgtgatttcta
tgttatgtatggccgtgcctaagggcatatcggttgaagtagattcgtctttttgatcaa
tcaaaaccccttcccaaactgtacaagcttcttccaaagcatacggctttctggatgtag
atgatgatatctatacagatggatcttatatatatcatataatgaagtaccacatgagtg
gatatataggaatccaaatctgccgaatcactcatgttatgatcttctacatcctaggtc
ttcccgttccgtcatctggcttatgttcttcatgtagcattcagaccgaatgactctatg
aaattacgtcgatacttccacatattatgggtaacgtaggagacatctctatttttcccc
ggggaaatctttagaattaccactgcttagctttcaattcgcctctgaccatcaaatcaa
atgtgaataacccgtcctcctctctttgaaacaaggggtgcttctggttctgttggtgct
tgaaacaattttatcttctccatattactatatctctagagtcaataattttatatgagg
aactactgaactcaatcacttgctgccgttactcttcagttttctgttgaggtctatcct
gtagagatactcaaattggatcagtgatcgatttctaggtttcgtcgtaaacctaattgg
ttacttccaattacgtaaatcaatagttcaaaccgcactcaaaggtagggcatttcccat
ttttataggaacttctgtaccagaaacaatggtatctccaattatagcccctctgggatg
taaaatatatctcttctcaccatccccatagtgtatgagacaaatgtatgcatttcgatt
agggtcgtattctatggttacgattctaccatatatgtctttttcattccgtcgaaaatc
gattttacggtatagacgcttatgacctccccctctatgccctgcggtaatgattcctct
ggcattacgacctttaccacaacgatgctgtccatagatcaaattatttcgtggattgga
tttcacttgactgtcgacggctccattgcgcgtgctcggggtagaagttttgtataaatg
tatcgccatgctattaagtattttgatttaagttcttttctttctaagaggtggaataga
ataacccggttgaagcgtaatgatcatacgtctgtaatgcattgtatgtcccataatagg
tcccattcttctaccctttccggggagttgatgactattcatagctattaccttgacacc
aaagaagagttcgacccaatgctttatttctgtcctagttgatcctgattcgacattaga
agtatattgatttttccccaataaccgaatacttttgtctgtaaatactgcatatttgat
tccatccataaatctattttcttccctatgagttcgagtctcaataagaatgctagttct
tactgttcatatgttatgatatgaatataccacaccaattcgttatgtatagatgagatg
agattctattgatacagagccaatcccaatagacttattggagggtcccattggcgtgca
tccagtaggaattgaacctacgaattcgccaattatgagttgggcgctttaaccattcag
ccatggatgcttagcggggatcctcgtacatggtgaataaccaaattccaattgaaatga
aatctttaggataaatcaatgcaatttaggaggaatcaatgaaaggacatcaattccaat
cctggattttcgaattgagagagatattgagagagatcaagaattctcactatttcttag
attcatggacccaattcaattcagtgggatctttcattcacatttttttccaccaagaac
gttttataaaactcttggacccacgaatttggagtatcctattttcacgcaatttacagg
gttcaacaagcaatcgatatttcacgatcaagggtgtagtactatttgtagtagcgatcc
ttatatatcgtattaacaatcgaaatatggtcgaaagaaaaaatctctatttgacagggc
tccttcctatacctatgaattccattggacccagaaatgatacattggaagaatcttttg
ggtcttccaatatcaataggttgattgtttcgctcctgtatcttccaaaaggaaaaaaga
tctctgagagctttttcctggatccgaaagagagtacttgggttctcccaataaataaaa
agtgtatcatgcctgaatctaactggggttcgcggtggtggaggaactggctcggaaaaa
agagggattctagttgtaagatatctaatgaaaccgtcgctggaattgagatctcattca
aagagaaagatatcaaatgtctggagtttctttttgtatattatatagatgatccgatcc
gcaaggaccatgattgggaattgtttgatcgtctttctccgagtaagaggcgaaacataa
tcaacttgaattcgggacagctattcgaaatcttagtgaaagactggatttgttatctca
tgtttgcttttcgtgaaaaaataccaattgaagtggagggtttcttcaaacaacaaggag
ctgggtcaactattcaatcaaatgatattgagcgtttttcccatctcttctcgagaaaca
agtgggctatttctttgcaaaattgtgctcaatttcatatgtggcaattccgccaagatc
tcttcgttagttgggggaagaatccgcacgaatcggattttttgaggaacatatcgagag
agagttggatttggttagacaatgtgtggttggtaaacaaggatcgattttttagcaagg
tacggaatgtatcgtcaaatattcaatatgattccacaagatctagtttcgttcaagtaa
cggattctagccaattgaaaggatcttctgatcaatccagagatcgtttcgattccatta
gtaatgaggattcggaatatcacacattgatcaatcaaagagagattcaacaactaaaag
aaagatcgattctttgggatccttcctttcttcaaacggaacaaacagagatagaatcag
accgattccctaaatgcctttctggatattcctcaatgtcccggctattcacggaacgtg
aaaggcagatgaataagcatctgcttccggaagaaatcgaagaatttcttgggaatccta
caagatccattcgttcttttttctctgacagatggtcagaacttcatctgggttcgaatc
ctactgagaggtccactagagatcagaaattgttgaagaaagaagaagatgtttcttttg
tcccttccaggcgatcggaaaataaagaaatagttaatatattcaagataattacgtatt
tacaaaataccgtctcaattcatcctatttcatcagatccgggatgtgatatggttccga
aggatgaactggatatggacaggtccaataagatttcattcttaaacaaaaatccatttt
ttgatttatttcatctattccatgaccggaacagggggggatacacgttacaccacgatt
ttgaatcagaagagagatttcaagaaatggcagatctattcactctatcaataaccgagc
cggatctggtgtatcataagggatttgccttttctattgattcctacggattggatcaaa
aacaattcttgaatgaggtattcaactccagggatgaatcgaaaaagaaatctttattgg
ttctacctcctattttttatgaagagaatgaatctttttatcgaaggatcagaaaaaaat
gggtccggatctcctgcgggaatgatttggaagatccaaaaccaaaaatagtggtatttg
ctagcaacaacataatggaggcagtcaatcaatatagattgatccgaaatcggattcaaa
tccaatatagcacctatgggtacataagaaatgtattgaatcgattctttttaatgaatc
gatccgatcgcaacttcgaatatggaattcaaagggatcaaataggaaatgagactctga
atcatagaactataatgaaatatacgatcaaccaacatttatcgaatttgaaaaagagtc
cgaagaaatggttcgatcctcttatttttatttctcgaaccgagagattcatgaatttgt
ctaagtcacttcctttctttttgtctaactcacttccttttttctttgtgagtttcggga
atatccccattcataggtctgagatccacatctatgaattgaaaggtccgaatgatcaac
tctgcaatccgttgttagaatcaataggtcttcaaatcgttcatttgaaaaaattgaaac
ccttcttattggatgatcataatacttcccaaaaatcgaaatttttgatcaatggaggaa
gaatatcaccatttttgttcaataagataccaaagtggatgattgactcattccatacta
gaaataatcgcaggaaatcttttgataacacggattcctatttctcaatgatatcccacg
atcaagacaattggctgaatcctgtgaaaccatttcatagaagttcattgatatcttctt
tttataaagcaaatcgacttcgattcttgaataatccacaccgtttccgcttctattgta
acaagagattccctttttatgtggaaaaggcccgtatcaataattctgattttacgtatt
tcctcaatatcttgttcattcgcaacaaaatattttctttgtgcggcggtaaaaaaaaac
atgcttttttggagagagatactatttcaccaatcgagtcacaggtatctaacatattca
tacctaacgattttccacaaagtggtgacgaaaggtataacttgtacaaatctttccatt
ttccaattcgatccgatctattagttcgtagagctatttactcgatcgcagccatttctt
ctggaacacctctaacagagggacaaatagtcaattttgaaagaacttattgtcaacctc
tttccgatatgaatctatctgattcagaagagaagaacttgcatcagtatctcaatttca
attcaaacatgggtttgattcacactccatgttctgagaaatatttaccatccaaaaaga
ggaaaaaacggagtctttgtctaaagaaatgcgttgagaaaggtcagatgtatagaacct
ttcaacgagacagtgctttttcaactctctcaaaatggaatctgttccaaacatatatgc
catggttccttacttcgacagggtacaaatatctaaatttgatatttttagatacttttt
cagacctattgccggtactaagtagcagtcaaaaatttgtatccatttttcatgatatta
tgcatggatcagatatatcatggcgaattcttcagattccattgtggaagacacaatgga
atctgataagtgagatttcgagtaagtgtttacataatcttcttctgtccgaagaaatga
ttcatcgaaataatgagtcaccattgatatcgacacatctgagatcgccaaatgttcggg
agttcctctattcaatccttttccttcttcttgttgctggatatctcgttcgtacacatc
ttctctttgtttcccgagcctatagtgagttacagaccgagttcgaaaaggtcaaatctt
tgatgattccatcatacatgattgagttgcgaaaacttctggataggtatcccacatctg
aactgaattctttctggttaaagaatctctttctagttgctctggaacaattaggttatg
caatagaagaaatacggggttctgcttctggcggcaacatgctatggggtggtggtcccg
ctgatggggttaaatcaatacgttctaagacgaaagatttgaatatcaatctcatcgata
tcatcaatctcataagtatcataccaaatcccatcaatcgaatcactttttccagaaata
cgagacatctaagtcatacaagtaaagagatctattcattgataagaaaaagaaaaaagg
tgaacggtgattggattgatgataaaatagaatcctgggtcgcgaacagtgattggattg
atgataaagaaagagaattcttggttcagttctccgccttaacgacagaaaaaaggattg
atcaaattctattgagtctgactcatagtgatcatttatcaaagaatgactccggttatc
aaatgattgaacaaccgggaacaatttacttacgatacttagttgacattcataaaaagc
atttaatgaattatgagttcaatacatcctgtttagccgaaagacggatattccttgctc
attatcagacaatcacttattcacaaacttcgtgtggggctaatagttttcatttcccat
ctcatggaaaacccttttcgctccgcctagccctatccccctctaggggtattttagtga
taggttctataggaaccggacgctcctatttggtcaaatacctagcgacaaactcctatg
ttcctttcattacagtatttctgaacaagttcctgggtaacaagcctaaaggttttctta
ttgatgatagtgacgatattaatgctagtgacgatattgatgctagtgacgatattgatg
ctagtgacgatattgatgctagtgacgatatcgatcgtgaccttgatacggagctggagc
ttctaactatgatgaatgcgctaactatcgatatgatgtcggaaataggccgattttata
tcacccttcaattcgaattagcaaaagcaatgtctccttgcataatatggattccaaaca
ttcatgatctggatgtgaatgagtcgaattacttatccctcggtctattagtgaactatc
tctccagggattgtgaaagatgttccactagaaatattcttgttattgcttcgactcata
ttccccaaaaagtggatcccgctctaatagccccgaataaattaaatacatgcattaaga
tacgaaggcttcttattccacaacaacgaaagcactttttcactctttcatatactaggg
gatttcacttggaaaagaaaatgttccatactaatggattcaggtccctaaccatgggtt
ccaatgcacgagatcttgtagcacttaccaatgaggccctatcgattagtattacacaga
agaaatcaattatagacactaatacaattcgatccgctcttcatagacacacttgggatt
tgcgatcccaggtaagatcggttcaggatcatgggatccttttctatcagataggaaggg
ctgttgcacaaaatgtacttctaagtaattgccccatagatcctatatctatctatatga
agaagaaatcgtgtaacgaaggggattcttatttgtacaaatggtacttcgaacttggaa
cgagcatgaagaaattaacgatacttctttatcttttgagttgttctgccggatcggtcg
ctcaagacctttggtctctacccggacccgatgaaaaaaacgggatcacttcttctggac
tcgttgagaatgattctgatctagttcatggcctattagaagtagaaggcgctctggtgg
gatcctcacggacagaaaaagattgcagtcggtttgataatgatcgagtgacattgcttc
ttcggcccgaaccaaggaatcccttagatatgatgcaaaatggatcttgttctatcgttg
atcagagatttctctatgaaaaatacgaatcggagtttgaagaaggggaaggagaaggag
tcctcgacccgcaacagatagaggaggatttattcaatcacatcgtctgggctcctagaa
tatggcgcccctggggctttctatttgattgtatcgaaaggcccaatgaattgggatttc
cctattgggccgggtcatttcggggcaagcggatcatttatgatgaaaaggatgagcttc
aagagaatgattcggagttcttgcagagtagaaccatgcagtaccagacacgagatagat
cttccaaagaacaaggcttttttcgaataagccaattcatttgggaccccgcagatccac
tctttttcctattcaaagatcagccccttgtctctgtgttttcacatcgagaattctttg
cagatgaagagatgtcaaagggacttcttacttcccaaacggatcctcctacatctatat
ctaaacgctggtttatcaagaatacgcaagaaaagcacttcgaattgttgattcatcgcc
agagatggcttagaaccaatagttcattatctaatggatttttccgttctaatactccat
ccgagagttatcagtatttatcaaatctgttcctatctaacggaacgctattggatcaaa
tgacaaagacattgttgagaaaaagatggcttttcccggatgaaatgaaaattggattca
tgtaacaggagaaaggtttgccattacttagccggaaagatatgtggccatgaaataggg
attaagtggaacagaattgactgggtggtagagtcgtggaaacacctgtttcttccatat
tttggaccttagctccatggaacaatatgctactgctgaaacatagaagaattgaaatct
tagatcaaaaactatgtatggatggtatgaactgcttaaacaagaattcttgaacagtga
accactattactaactacatcaaaaaatttccattaatgaaagagaaagatgtaaatcta
ttggaaaatcaaaaatacgcatgtcggatgaaatggttgttgctatctgctccaataagg
aatcattggtttaactgaataactaaataaaatagatagacccttctcttcgtctcaggt
cgatggatcttctcaattggaagatcccctatatggataatacacattccagttgaccga
gcctaattcgaactcgtttgttccgaaggaaagatatccacggggcggttcgccctattc
agatattcacgaccaagaagaagaagtactggattctctttcggataggtcctgaaagga
gaaggaaggctggaatgccaacaggcgtctattattgaattcacccgacccgatagtacc
aattttgggaacgtccagtgccaaagtcactgaacgggtaagtcgccaatccctaaaacg
gactatgtaatgtactttatcggctgggttacaggcgggcattttaccagaggtttatat
tgtatcaatctactcttgtgtgattcctgttgaagcatatactcggggggtgggtgcagg
acggacgatttcaaagcggactccccattcattagatagagaagatcaccaagatttcgt
gatccgctgccgaacttattccaattccaagatctcggatcgaatcgatattgatatacc
gattcgatccgagatctcttattgaattgctcattcaatgagcattctcaatattatgcc
ttgaagaggactcgaacctccacgctctttagcacgagattttgagtctcgcgtgtctac
catttcaccaccaaggcatcttgaaagtgaatcgtattccatgaagatgatatctatcta
gtgtgatgtatggaatatatgacaaaggtggagtgttggagtatttctattgatcggtca
tgtcatataggccccaatcggacatccaattgcttcgatttgaattatccggaggatgcc
ttatatatatattaatattatatcaaaaagatggacaatcaaaccgatttctcgattcaa
tagaagcccaaaggggtgaatagggtcccaaataacgagagatatgtaaaaagcaggtcc
gattacgcctattcctaatcctaaatggaatgtaacgacgtagggatccatatggaaaca
tagtatctatttagatacgctcgaatgaccccttctcataatgagaatgtatataaccct
attcgggtctggtccggtatggaatgaacttataatcatggaatcgactcgatcatcaga
ttctagattataagttcataaccctagcccattcccattttgggcggaacagatctacta
attctttgattccagttagtaagagggatcttgaactaagaaatagattcgagaagctaa
ctagaagctaaaaaagagtatcctgagcaattgcaataatcgggttcattgatattcctg
gtatagtagatgctatcacacatacaatcatactcaattcgatggaattgtttgatctta
aaggggatcttctataatttcgcacgtgaggggttatttcttggtttcgtccagtcatta
ataacttgattatttttagataatagtagatagaaacaacgctcgtaaggagtcctattg
aaaccaagaaatataggcctgcctgccatccacaccagaataaatggagttttccgaaaa
aacctgctagtggaggaagacctcctagggataagagacatagagctaaagagagagcca
aaaaaggatcttttgtgtataatcctgcataatctcgaatgttatcagttccggtacgta
gaccaaatgatacaatgcaagcaaaagttcctagattcatggagatatagaacagcatat
aagttatcatgctcgcatatccaccatttgagtctccaacaattattccaataattacat
atccgatttgacctatggacgaatatgcaagcatacgtttcatgcttgtttgagtaatag
caatgagattccccaatatcatgctaagaatagctaggatttccagaagaagatgccatt
cgtttgatgagaaataaaaaggaatatcgaaaattcgagtggctgaagctgaagcagcta
ctttcgaagtaacagaaagaaaagcaacgactggagtgggagagtcagagtcgaaaagag
gattcctcacttctttctctcattcaaaaccgtacatgagactttcatctcgcacggctc
ctaagtgataaaagtaaagaagaactcatcttctttcttttttgattaccttcctcgcgt
atgtataagatcgaatccattcgatttctaaaaaggattactaatccttaacttttcgag
gaatccttcatcagtggttgtgaatgactgatttttctcaatcttttcgacctcggttcc
gtaggagcaagtcagaaagattgagaaatagaaccatctgatttgattcgttctcaatag
ccatgagatgatcatcttagggtgatccttttgtcgacggatgctcctattacactcgta
gtctctgaaggatgagaaccaactctgtagcatctacatcgagaattcaagtattgtata
cgtcattagtccgatcctttgtaggaactacccgtaataacgaacttgcaaaatggatct
gtttatcataaagagattcgttgttcctgaccctgcttcaccttaattgttatttgaaca
agtaaaagttatgtcttggtccgagtggggatagcatttctcttctgcatgtccattgag
ttttgaaaaatccaaacatctcagagatagatagagaggtaggaatttatcgaacgaacc
gcactccttcgtatacgtcaggagtccattgatgagaaggggctggggaaagcttgaacc
caattcctacagtgatgaatataagcgcaattgaaattcctggggagttatacatttggg
tattgataagaccattcactatttcttgaagctcgatctctcccccggatgaaccatata
gccaagagaaaccatgaaccagaatagaagagcttgccccacccatgagtaaatatttca
tagtagcctcattagaccgtacgtctttcttggtatatccagataataggtaggagcata
aactgaaacattctggagctacaaagatagttattaaatcgttagcaccgcataaaaaca
ttcctcctagagtagctgttaatacgaataacagaaactctgttatagccatttctgtac
attcaatgtactccacggatagaggaatacatagagttgaacatagtaaaataagaaatt
gaaagatttcgttgaaattgttcgtttggaaatttcccgaaaagctaatcataggttctt
ctctccatcggaacaatagggccgttatgctcattactaaacttgttgaagagatgaaat
agaaccaaggtatatctttttgatcagaggttgaatcgatcatcagaagaagaattaggc
caaaaagtaggatacattctgggaaaataaaacttccatcgaagagaagcaaatgaaagg
ctttcataaaaattctcgtagaatcgagaatgaagttttcattctgtacatgccagatca
tgaattagtaactgcatccaatctccaaaaaaatcccaattgtttcgaactttctatttt
tggaatggaatatttacggaatccccatgaataggatcaaaccttattccatggtattta
catgagattcctctttcttattcttaagcaagtccccgagagggcttagttgatccatga
tttatgtttcatctttcgtttccttttcgtttgtttcgagaaatatatcgagcaattccg
attctttctttttctattgattcttttccgatcgagatgtatggatccatggatctatgt
gtctatatagaccctgttcatggattaacgaaaatgtgcaaaagctctatttgcctctgc
cattctatgagtctcttcctttttgcgtatggcatcgccactccctttggcagcatccac
taattcggaacttaatttgaaagccatatttcgacccggacgttttcgggatgcccctaa
taaccaacgaacggcaagtgcttttccttgtgcggatcctatttcaatgggaacttgatg
agtcgatccgcctacacgtcttgcttttactgctatatcgggagttactccacgtattgc
ttgacgtaaaacagatagtggatttttttctgtcttttgttgaatctttttcaaggctcg
atagataatttgataagccaatgatttttttccgtgtttcagaatacggttaaccaacat
gttaactaatcgattacgataaattggatcggattttgcagttttttcttctgtagtacc
tcgacgtgacatgagcgcgaaaggggttcaagaatccgttttctttttataagggctaaa
atcatttattttggctttttgaccccatattgtagggtggatctcgaaagatatgaaaga
tctccctccaagccgtacatacgactttcatcgaatacggctttccacagaattctatat
gtatatatgagatcgagtatggaattctgtttactcactttaaattgagtatccgttccc
cccccccccttcctgctaggatgggaaatcctgtattttacatatccatacgattgagtc
cttgggtttccgaaatagtgtaaaaagaagtgcttcgaatcattgctatttgacccggac
cttttctaaaaaagtcgaggcatttcgaattgtttgttgacacggacaaagtcagggaaa
acctctgaaattatttcaatattggaccttggacatataatagttccgaatcgaatctct
ttagaaagaagatcttttgtctcatggtagcctgctccagtccccttacgaaactttcgt
tattgggttagccatacacttcacatgtttctagcgattcacatggcatcatcaaatgat
acaagtcttggataagaatctacaacgcactagaacgcccttgttgacgatcctttactc
cgacagcatctagggttcctcgaacaatgtgatatctcacaccgggtaaatccttaaccc
taccccctcttactaagactacagaatgttcttgtgaattatggccaataccaggtatat
aagcagtgatttcaaacccagaggttaatcgtactctggcaactttacgtaaggcagagt
ttggttttttgggggtgatagtggaaaagttgacagataagtcacccttactgccactct
acagaaccgtacatgagattttcacctcatacggctcctcgttcaattctttcgaaatca
ttgggtccttttcctcgttcgataatctcctcccttcttccactccgtcccgaagagtaa
ctaggaccaattcagtcacgttttcatgttccaattgaacactttccatttttgattatt
ctcaaaggagaagattattctttttaccaaacatctgcggatccaatcacacgatcttat
aataagaacaagagatccttctcgatcaacccctttggccctcattcttctagaatcaga
aagatccttttcaagtttgaatttgttcatttggaatctgggttcttctacttcattttt
atttacttatttctttattattttttttccctctcttttctttttttatttctttttttt
ttattttattcccttccatcattccttaagtcccataggtttgatcctagagaagctgat
ccattttctcattgagcgaagggtacgaaatcaatcggattgatttttcgaccaaaagta
ctatgtgaaatcttcggttttttcctctttctctatcccataggtacagcatttgaatca
atagagaaccttttcttctgtatctatatgaatcgatattattccattccaattccttcc
cgatacctcccaaggaaaatcccgaattggatcccaaattgacgggttagtgtgagctta
tccatgcggttatgcactcttcgaatgggaatccattttctgaaagatcctggctttcgt
gctttggtgggtctccgagatcctttcgacgacctatgttgtgttgaagggatatctata
tgatccgatcgattgcgtaaagcccgcggtagcaatggaaccggggagagtatacataag
tatacagaaaagacagttcttttctattagattagtattagttagtgatcccggctcagt
gagtcctttcttccgtgattaactgttggcaccagtcctacattttgtctctgtggaccg
aggagaaagggggctcggcgggaagaggattgtaccatgagagaagcaaggaggtcaacc
tctttcaaatatacaacatggattctggcaatgcaatggagttggactttcatcttgatc
cgaatgaatcatcttttccacggaggcaaatctttgcctgctaggcaagaggatagcaag
ttaaaaattctgtttcggtaggacatgtatttctattactatgaaattcataaatgaagt
agttaatcgttttgtcaatttttcggggtcttaaaggggcgtggaaagacataagaactc
ttgaatggaaatggaaaagagatgtaactccagttccttcggaaatggtaagatctttgg
cgcaagaggaaggggttgatccgtatcatcttgacttggttctgatttctctattttttt
aagaataccgcttctcctatccgtatcgaatagaacttcttcatgtaaaacctgcttgat
ttagatcgggagaatcgtacggttttatgaaagcatgtgctatggttcgaatccgtagtc
aatcctatttataggagcagttgacaattgaatccaatttttcccattaatttcgtatcc
gtaatagtgcgaaaggaaggcccggctccgagttgttcaagaatagtggcgttgagtttc
tcgaccctttgccttaggattagtcagttctatttcttggtgggggcagggaagggatat
aactcagcggtagagtgtcaccttgacgtggtggaagtcatcagttcgagcctgattatc
cctaaacccaatatgagttgtgagtttttctattttgacttgcccccccgccgtgatcga
ataagaatggataagaggctcgtgggattgacgtgagggggtagggatggctatatttct
gggagcgaactccaggcgaatatgaagcgcatggatacaagttatgccttggaatgaaag
acaattccgaatcggctttgtctacgaacaaggaagctataagtaatgcaactatgaatc
tcatggagagttcgatcctggctcaggatgaacgctggcggcatgcttaacacatgcaag
tcggacgggaagtggtgtttccagtggcggacgggtgagtaacgcgtaagaacctgccct
tgggaggggaacaacagctggaaacggctgctaataccccgtaggctgaggagcaaaagg
aggaatccgcccgaggaggggctcgcgtctgattagctagttggtgaggcaatagcttac
caaggcgatgatcagtagctggtccgagaggatgatcagccacactgggactgagacacg
gcccagactcctacgggaggcagcagtggggaattttccgcaatgggcgaaagcctgacg
gagcaatgccgcgtggaggtagaaggcccacgggtcgtgaacttcttttcccggagaaga
agcaatgacggtatctggggaataagcatcggctaactctgtgccagcagccgcggtaat
acagaggatgcaagcgttatccggaatgattgggcgtaaagcgtctgtaggtggcttttt
aagtccgccgtcaaatcccagggctcaaccctggacaggcggtggaaactaccaagctgg
agtacggtaggggcagagggaatttccggtggagcggtgaaatgcgtagagatcggaaag
aacaccaacggcgaaagcactctgctgggccgacactgacactgagagacgaaagctagg
ggagcgaatgggattagataccccagtagtcctagccgtaaacgatggatactaggcgct
gtgcgtatcgacccgtgcagtgctgtagctaacgcgttaagtatcccgcctggggagtac
gttcgcaagaatgaaactcaaaggaattgacgggggcccgcacaagcggtggagcatgtg
gtttaattcgatgcaaagcgaagaaccttaccagggcttgacatgccgcgaatcctcttg
aaagagaggggtgccttcgggaacgcggacacaggtggtgcatggctgtcgtcagctcgt
gccgtaaggtgttgggttaagtcccgcaacgagcgcaaccctcgtgcttagttgccaccg
ttgagtttggaaccctgagcagactgccggtgataagccggaggaaggtgaggatgacgt
caagtcatcatgccccttatgccctgggcgacacacgtgctacaatggccgggacaaagg
gtcgcgatcccgcgagggggagctaactccaaaaacccgtcctcagttcggattgcaggc
tgcaactcgcctgcatgaagccggaatcgctagtaatcgccggtcagccatacggcggtg
aattcgttcccgggccttgtacacaccgcccgtcacactatgggagctggccatgcccga
agtcgttaccttaaccgcaaggaggggggtgccgaaggcagggctagtgactggagtgaa
gtcgtaacaaggtagccgtactggaaggtgcggctggatcacctccttttcagggagagc
taatgcttgttgagtattttggtttgacaccgcttcacacccaaaaagaagcgagctacg
cctgagtgaaacttggagatggaagtcttctttcgtttctcgacggtgaagtaagaccaa
gcccatgagcttattatcctaggtcggaacaagttgaacaagttgataggatcccctttt
ttacgcccccatgtccctcccttgtggcgacatgggggcgtaaaaaggaaagagagggat
ggggtttctctcgcttttggcatagtgggcccccagcgggaggcccgcacgacgggctat
tagctcagtggtagagcgcgcccctgataattgcgtcgttgtgcctgggctgtgagggct
ctcagccacatggatagttcaatgtgctcatcagcgcctgaccctgagatgtggatcatc
caaggcacattagcatggcgtacttctcctgtttgaaccgggggtttgaaaccaaactcc
tcctcaggaggatagatggggcgattcaggtgagatccaatgtagatccaactttctatt
cactcgtgggatccaggcggtccgggggggaccaccacggctcctctcttctcgataatc
catacctcccttatcagtgtatggacagctatctctcgagcacaggtttaggttcggcct
caatgggaaaaaaaaatggagcacctaacaacgtatcttcacagaccaagaactgcgaga
tcgcccctttcatttcattctggggtgacggagggatcgtaccattcgagcctttttttt
catgcttttcccggaggtctggagaaagctgcaatcaataggattttcctaatcctccct
tcccgaaaggaagaacgtgaaattctttttccttttcctttccgcagggaccaggagatt
ggatctagccgtaagaagaatgcttggctgataaataactcacttcttggtcttcgaccc
cctcaggcactacgaacgcccccgatcggtgcaatgggatgtgtctatttatctatctct
tgactcgaaatgggagcaggtttgaaaaaggatcttagagtgtctagggttgggccggga
gggtctcttaatgccttcttttttcttctcatcggagttatttcacaaatacttgccatg
gtaaggaagaaggggggaacaagcacacttggagagcgcagtacaacggagagttgtatg
ctgcgttcgggaaggatgaatcgctcccgaaaaggaatctgttgattctctcccaattgg
ttggaccataggtgcgatgatttacttcacgggcgaggtctctggttcaaatccaggatg
gcccagctgcgccaaggaaaagaatagaagaagcatctgactccttcatgcatgctccac
ttggctcggggggatatagctcagttggtagagctccgctcttgcaattgggtcgttgcg
attacgggttggatgtctaattgtccaggcggtaatgatagtatcttgtacctgaaccgg
tggctcactttttctaagtaatggggaagaggaccgaaacatgccactgaaagactctac
tgagacaaagatgggctgtcaagaacgtagaagaggtaggatgggcggttggtcagatct
agtatggatcgtacatgaacggtagttggagtcgacggctctcttagggttccctcatct
gggatccctggggaagaggatcaagttggcccttgcgaacagcttgatgcactatctccc
ttcaaccctttgagcgaaatgcgacaaaaggaaggaaaatccatggaccgaccccatcgt
ctccaccccgtaggaactacgagatcaccccaaggacgccttcggtatccaggggtcgcg
gaccgaccatagaaccctgctcaataagtggactgcattagctgtccactctcaggttgg
gcagttaagggtcggagaagggcaattactcattcttaaaaccggcggtcggagaaggag
caatcactcattcttaaaaccagcattcttaagaccaaagagtcggggcggaaaaggggg
gaaagctctccgttcccggttcttctgtagctggatcctccggaaccacaagaatcctta
cttagaatgggattccaactcagcaccctttgagattttgagaagagttgctctttggag
agcacagtacgatgaaagttgtaagctgtgttcgggggggagttattgtctatcgttggc
ctctatggtagaatcagtgggggcctgagaggcggtggtttaccctgtggcggatgtcag
cggttcgagtccgcttatctccaactcgtgaacttagccgatacaaagctatatgaatat
gatagcacccaatttttccgattcggcagttcgatcgatggtttatcattcatggacgtt
gataagatccttccatttagcagcaccttaggatggcatagccttaaagtaaagtgaagg
gcgaggttcaaacaaggaaaggcttacggtggatacctaggcacccagagacgaggaagg
gcgtagtaagcgacgaaatgcttcggggagttgaaaataagcgtagatccggagattccc
gaataggtcaacctttcgaactgctgctgaatccatgggcaggcaagagacaacctggcg
aactgaaacatcttagtagccagaggaaaagaaagcaaaagcgattcccgtagtagcggc
gagcgaaatgggagcagcctaaaccgtgaaaacggggttgtgggagagcaatacaagcgt
cgtgctgctaggcgaagcggtggagtgctgcaccctagatggcgagagtccagtagccga
aagcatcactagcttacgctctgacccgagtagcatggggcacgtggaatcccgtgtgaa
tcagcaaggaccaccttgcaaggctaaatactcctgggtgaccgatagcgaagtagtacc
gtgagggaagggtgaaaagaacccccatcggggagtgaaatagaacatgaaaccgcaagc
tcccaagcagtgggaggagaccagggctctgaccgcgtgcctgttgaagaatgagccggc
gactcataagcagtggcttggttaagggaaccaccggagccgtagcgaaagcgagtcttc
atagggcaattgtcactgcttatggacccgaacctgggtgatctatccatgaccaggatg
aagcttgggtgaaactaagtggaggtccgaaccgactgatgttgaagaatcagcggatga
gttgtggttaggggtgaaatgccactcgaacccagagctagctggttctccccgaaatgc
gttgaggcgcagcagttgactggacatctaggggtaaagcactgtttcggtgcgggccgc
gagagcggtaccaaatcgaggcaaactctgaatactagatatgacctcaaaataacaggg
gtcaaggtcggccagtgagacgatgggggataagcttcatcgtcgagagggaaacagccc
ggatcaccagctaaggcccctaaatgaccgctcagtgataaaggaggtaggggtgcagag
acagccaggaggtttgcctagaagcagccacccttgaaagagtgcgtaatagctcactga
tcgagcgctcttgcgccgaagatgaacggggctaagcgatctgccgaagctgtgggatgt
aaaaatgcatcggtaggggagcgttccgccttagggagaagcacccgcgcgagcggcggt
ggacgaagcggaagcgagaatgtcggcttgagtaacgcaaacattggtgagaatccaatg
ccccgaaaacccaagggttcctccgcaaggttcgtccacggagggtgagtcagggcctaa
gatcaggccgaaaggcgtagtcgatggacaacaggtgaatattcctgtactaccccttgt
tggtcccgagggacggaggaggctaggttagccgaaagatggttatcggttcaaggacgc
aaggtgcccctgccctttcagggtaagaaggggtagagaaaatgccccgagccaatgttc
gagtaccaggcgctacggcgctgaagtaacccatgctatactcccaggaaaagctcgaac
gaccttcaacaaaagggtacctgtacccgaaaccgacacaggtgggtaggtagagaatac
ctaggggcgcgagacaactctctctaaggaactcggcaaaatagccccgtaacttcggga
gaaggggtgcctcctcacaaagggggtcgcagtgaccaggcccgggcgactgtttaccaa
aaacacaggtctccgcaaagtcgtaagaccatgtatgggggctgacgcctgcccagtgcc
ggaaggtcaaggaagttggtgacctgatgacaggggagccggcgaccgaagccccggtga
acggcggccgtaactataacggtcctaaggtagcgaaattccttgtcgggtaagttccga
cccgcacgaaaggcgtaacgatctgggcactgtctcggagagaggctcggtgaaatagac
atgtctgtgaagatgcggactacctgcacctggacagaaagaccctatgaagcttcactg
ttccctgggattggctttgggcttttcctgcgcagcttaggtggaaggcgaagaaggcct
ccttccgggggggcccgagccatcagtgagataccactctggaagagctagaattctaac
cttgtgtcaggacctacgggccaagggacagtctcaggtagacagtttctatggggcgta
ggcctcccaaaaggtaacggaggcgtgcaaaggtttcctcgggccggacggagattggcc
ctcgagtgcaaaggcagaagggagcttgactgcaagacccacccgtcgagcagggacgaa
agtcggccttagtgatccgacggtgccgagtggaagggccgtcgctcaacggataaaagt
tactctagggataacaggctgatcttccccaagagctcacatcgacgggaaggtttggca
cctcgatgtcggctcttcgccacctggggctgtagtatgttccaagggttgggctgttcg
cccattaaagcggtacgtgagctgggttcagaacgtcgtgagacagttcggtccatatcc
ggtgtgggcgttagagcattgagaggacctttccctagtacgagaggaccgggaaggacg
cacctctggtgtaccagttatcgtgcccacggtaaacgctgggtagccaagtgcggagcg
gataactgctgaaagcatctaagtagtaagcccaccccaagatgagtgctctcctattcc
gacttccccagagcctccgctagcacagccgagaaagcgacgggttctctgcccctgcgg
ggatggagcgacagaagttttgagaattcaagagaaggtcacggcgagacgagccgttta
tcattacgataggtgtcaagtggaagtgcagtgatgtatgcagctgaggcaccctaacag
accggtagacttgaaccttgttcctacatgactcgatcaattcgatcaggcactcgccat
ctattttcattgttcaactctttgacaacacgaaaaaaccaaaagctctgccccccctct
ctatctatccaagggatggaagggcagaggcctttggtgtcccctccagttaagaattgg
ggcctcacaatcactagccaatatgcttttctcgcatgcctttcttcgttcatggttcga
tattctggtgtcctaggcgtagaggaaccacaccaatccatcccgaacttggtggttaaa
ctctactgcggtgacgatactgtaggggaggtcctgcggaaaaatagctcgacgccagga
tgataaaaagcttaacacctctcattcttattacttttgcaatatgaaaaaaaaatgaaa
aatgaaaaggtcgtcttattcaaaaccccaattatgaaatcccttctctcccacttcgca
cctcgtaacgtaacgcaccgtgttcttattcttatagagagaaaggtgctttcacatctt
cttaacccgaaatggctgaggagaggaaaggttcctttttttttagggtacttccgggaa
cagatccagtgtagacggggcggggcctgtagctcagaggattagagcacgtggctacga
accacggtgtcgggggttcgaatccctcctcgcccacaaccggccaaaaagggaaggacc
cttccctctgggggtaggaaaatcatgatcgggatagcggacccaaagctatggaacttg
ggtgtgggtcttttgtcgaaatggagtagccttactttttctttttttttatttaccatt
cttggtttttttaattatagtatgcccggccccattggcatattttttttttgttttacg
ccccgtaactcttcctcggccgggcttgggcagaatagcagagcaagtattagtagcata
gcaaaaattcgttcctcgtcattaatatgtttgctcgcggtaattgtggcctctcgggag
aatcgatgactgcatctttgatgcacttgctagtactagtacatctgagaattcttaatt
ggctaattgtaaatagccccaggactatggaacaaaggattatcccggacctacaccgag
gtattgacggtgattctcaaatatcgcagaacagaatgtgatacgatgagatagaatgca
atagaaacaaagacacagggaacgggttacctacttttaacggtcaaagcgaaccctttc
attctgacattctgaattctttaattcggaatgaatcaaatctccccaagtaggattcga
acctacgaccagtcagttaacagccgaccgctctaccactgagctactgaggaacagcgg
gagattctatctcatagagttcaattcccgttctcaacccatgaccaatatgaactcgaa
gtttccttcgtaactcccggaacttcttcgtagtggctccgttccatgcctcgtttcata
gggaacctcaaagcggctctatttcattatattccatccatatcccaattccattcattt
aatatccctttggtgtcattgacataagaattgacataagagatgtcgtttctagtctat
ctgtttctatttctatatatggaaagttcaaatatcatcaaaagttgaaaaatcatcata
taataatccagaaattgaaatagaaaagaaaaaggggaggtttgtgatgatttttcaatc
ttttatactaggtaatctagtatccttatgcatgaagataatcaattcggtcgttgtggt
cggactctattatggatttctgaccacattctccatagggccctcttatctcttccttct
ccgagctcgggttatggaagaaggagaagaaggaaccgagaagaaggtatcagcaacaac
tggttttattgcgggacagctcatgatgttcatatcgatctattatgcgcctctgcatct
agcattgggtagacctcatacaataactgtcctagctctaccgtatcttttgtttcattt
cttctggaacaatcacaaacacttttttgattatggatctactatcagaaattcaatgcg
taatcttagcattcaatgtgtattcctgaataatctcatttttcaattattcaaccattt
cattttaccaagttcaatgttagccagattagtcaacatttctatgtttcgatgcaacaa
caagatgttatttgtaacaagtagttttgttggttggttaattggtcacattttattcat
gaaatgggttggattggtattagtttggatacagcaaaagaattctattaggtctaatgt
acttattcgatctaataagtaccttgtgtcagaattgagaaattctatggctcgaatctt
tagtattctcttatttattacctgtatctactatttaggcagaataccgttacccatttt
tactaagaaactgaaagtgaaagaaacctttgaaaggcaaaaaagggaggaaagcgcgga
agtaacagatagagaaatagaaacgactttcaaaacgagggggactaaacaggaacaaga
ggtatacacggaagaagatccttctccttcccttttttcggaagaaaaggaggatccgga
caaaatcgaggaaacagaagagatccgagtgaatggaaaggaaaaaaaaaaaacaaagca
taaattccactttcactttaaagaaacatgcgataaaaatagcccagtttatgaaacttc
ttatctggatgggaatcaagaaaatgcgaagttagaaaaagaaaaagtaacaaataaaga
aaaatattaatacataaaataaatagaattttaagagataaacagagatgcgacttcccc
ctacatattttatactttcccctacaaaaaaactcgcaataccaaccccatttggaattc
catcaattgctcgtctatcgaataaatgggttagttgggctaattctcttagcttttcca
ttaaggatattgcataaaaagtatctatataagcgcgattatatgaccaatcatatagaa
aattgattattttgtcccaaagaatttcattagcgcctcttttagcaactaaatttagta
tgttccaattttgaaaagatgaataaaaaggcttatataaaaaggatgctagaactattc
cgaaatacgctatactgaccgaaaaggttgaatttgttaaaaattcataccaatcgaaaa
aatgatttgaattttgatgtaaaagatttatagacggagttaacaatcttgataatagat
ccaaatcgactccttcttgatggaaaggaattcctatagttccaacaaacaaaggaaata
aaactaatacaagcatagagaatagcatagtactatctgattcatggggataaaaaaaag
ttttggtagtgccaaaaggaaaaatagtaataaaaggcatctttgttaccttactatcaa
ttcgaaatgtattcttcgaaaaaaacgaaggcctttcattattcattgttaattgattgt
ttattgttaataaagcgaataaagaaaattctgttttaatagattttggctcttctttac
cccatatagatattgaatagatggagttattttttttgccactgtaattttgaaaacaaa
tgttgaaatgtccttcaaaagtaagtaaataaatccgaaacatataaaatgcggttaatc
cggctataaaacaagctattattgcaaaaatcggagaatacaaccaactatcattaagaa
tttcatctttggaccaaaaacaagcaaggggcggaataccacaaagagaaagtgtaccta
ataaaaaggcagtttttgtaattggcacatgctttcttaaactgcccataagaaccatat
tctgacttttatctggagaatagccaacaatagcttccattgagtgaataattgatccgg
atcctaaaaacaacaaggctttcgaataagcatgagtaatcaaatgaaataaagcggctc
gataagaccccatacctaaagctaacatcatataacccaattgagacattgtagaataag
ctaaacttctcttaatatctttttgagcaagagctaaagtagctcccaataatactgtta
ttatacctatcaaagatattagattcattatgtatggtatgactatgaaaagcggaagaa
gacgagctacaagaaaaattccggccgctaccatagtagcagcatggataagagccgaaa
taggagtaggaccttccatcgcatcaggtaaccatacatgaaggggaaattgtgcggact
tagcaaccgcaccggcaaataatagaaaggcacacaaagtaacaaataaaaggttaacct
cattattataaatcaagttattcaatatttcgaacaaatcccgaaattcgaaactgcccg
ttatccaataaagacctaagattcctaataataaaccaaaatcccccacacgattagtta
caaacgctttttgacaagcactggccgcaacaggtcgggtggaccaaaaccctattaata
gataagaacacattccaaccaattcccaaaaaatataaatttgtattaaattcgaacttg
taactaatcctaacattgaagtattgaaaaaagtcatataagcaaaaaatctcaaatatc
cttgatcatgagacatataattatcactataaataagaaccagaattccaactgtagtga
ttaatactgacataatagaagtaagtggatcaataaaatgtccaaactctaaagaaaaat
cattattgatcgtccaagaccatacgtattgatagatacaacttcgatgtatttgatgaa
tagctagatcgaccgaaaaaatcataactatacttaacaataaaatactaggaaaagccc
acatacggtgaagattttttgttgctgtcggaaaaagtagaagtcccactcctattaaca
tatgaactggaagtggaacgaaaggtatgatccaggaatattgatatgtatgttccataa
aaaaaataataataacttgtgtttttattcttaattaattaattgtttctgattcaccag
ctcttatctcttttggaagggattaataaaaaaaaattaagctaaaattaagggagtaaa
aaaacttaaatagaattttctattagtagttattttaaatctttcccaaatacgtcaaaa
aaaaatattcaaagttcagagtggtcgaaggatataactaaattactagtaaaaaataaa
gaatttttttatactcagtattatacttatactaagtaagatttttatgaagatggaaca
aattcggatttcaattattagtccctattacaataatttatgtacatcaatcaagaacac
caaaaaaagtattgattttgatataaatcataggatgtcccagagctttccccaataaaa
aaagaactaggtatttgaatttgaatttgtttagtcagaaccattaactagttcatttcg
gaactaattgcttgtcttccattccaataaatgccatttaagaacctattactagaaaaa
agggaaaaaaggattccatttttttttattcggtacggtttcttaaacttgggtgatata
tttttcatctctaaatgtagcatgccgaaactagacagagatagaaaaggaaagactttt
gttttgctttttttatcaacttcaaccaattcaattcgatttatattatatggcataata
cagcctagagatatcgatttgaatacgggtcgggatatcgggatataaagaaagacacca
ccaatcacttcgaaataagaattgttctgtcgcggatattgtatgtaatagaaattgaaa
aaattatatatcatattgtttttctgttttgttctagtactcttttattctattttcaca
tatttctatttattttttgttataaaggtagtataatttagagaataaatagacaaataa
ttaaatgaatagtcaaaataaaaaaatcaaaaagaatttgtttcaaagaatagatgtctt
tcacatccaattttatcaatgaataatcctttagtttgcgaatggcagttcaaaaaaagc
gtacttctctattaaaaaagcgtattcgtaaaaataggtggaaaacggggggatattggg
cagcgttcaaaactttttcgttagcgaaatccctttccacggggaattcaaaaagttttt
ttctacgacaaataactaataaaacgtcggaataatctgaatcagcctaattcaaaaaat
gagttaatttcgtttctaatttagactctacttttgaatatatattctagaatagaaaaa
tagaaataaaaaaaaaagtaagtaaagatttccattcattaatgttttgaaccgatgaat
ttgtctactgaattctaaaaaaagagtttggtccttcttttggaatttgaaaaaaaaaaa
gaataaaaaccaaatcaaaagtttcaacccttttttcttttttattgagttattgaaata
tgttttcattcgcaagatggggattcttattttccccatcaccccacccccttataaata
actaaataagacaacacaaaagttaaataaagctgaaaccttaaataattaaataagacg
gcaaaggggggggctctttacatctctatttcaacaagtttttattcattaattggaatg
cttcctaaaaaggatttcattgaaattgactctttaaatctcgacgattgagtaaaaata
ggttattatgatttcgagcaagccgctatggtgaaatcggtagacacgctgctcttagga
agcagtgctagagcatctcggttcgagtccgagtggcggcatatctttttatctttttat
aaaagataaaaagatatgcaaaaagtcctataatgataatgaatttcacttctgatttcc
attccgtatacttgaaagactctcccttttcattttttatttttatttatgatattttca
acattagagcatatattaactcatatatccttttcggtagtttcgattggaattacaatc
cagttgataaccttattagtcgatgaaatcataggattatatgattcattagaaaaaggg
acgattgctacctttgtctgtctaacaggattattagtcactcgttggatttattcgggg
catttcccattaagtgatttatatgaatcattaatctttctttcatggagtttctctatt
attcataggattttctattttaaaaaacataaaaatgatttaagcgcaataaccgcgcca
agcgctatttttacccagagttttgctatttcggggtttttaaccaaaatgcatcaatcc
ggaatattagtacctgctctacaagcccagtggttaatgatgcacgtaagtatgatggta
ttaggttatgcagctcttttatgtggatcattattatccacagctcgtctagtcattaca
tttcgaaaaattataaggattcttgataaaagaaataatttattaaatggaaatgaatca
ttttcctttggtgaaatacaatacctgaatgaaaaaaacaatggtttactaaacacttct
tttccttattttctttctgctagaaattattatggatatcaattgattcaacaattggat
cagtggagttatcatattattagtctaggatttatctttttaaccataggtattctttcg
ggagcagtatgggctaatgaggcatggggatcatattggagttgggatccaaaggaaact
tgggcatttattacttggactctatttgggatttatttccatacgcgaacaaatcaaaat
tgggaaggtgtaaattctgcaattgtggcttctatgggctttcttataatttggatatgc
tacttcggggtcaatctattaggaatcgggttacatagttatggttcatttaattaacat
ctaagtgaattgaagaaaggaaagggactaatgaatacaaacataggacagcgcaaatat
agaaacgaaacttagtggaagctgccgagaaccttttgaatcactacagtacttgattca
aaaggttctcacaaaggccataaggtgtgtctggttacaattcaaatttagttatttatt
gttgacttatttattcttattcttttttagttaattttcactttaagcttaagacacgaa
aaaagacttcttttattttcattggacaacgacctattttaaaaagcagaggacatggga
ttggtttttgattttttttattcatgaaaactatctataaaaaaaattagatagaatagc
ttcgaccttgtccactgatagggagagaacgaaatccggataaataccaatacctattac
gggtagaagaatagacatcaaaacaaataactcccggggtccagaatcaaaaaaataaga
gttttgagcattaaatagcttgtacccatagaacatttgccgtgacatagataatgaata
aataggagttaatatcattccaattgccattccaaaagtaattagtattttttgcattaa
caagtatttttggctggtaattattccaaaaaatactatcaattccgcaacaaaaccact
catgcccggtaatgcaagggaagccatcgataagatactgaatatggtgaatatctttgg
gattgggatagccaatccgcccatttcgtcaagataaccaagacgtattctatcataact
cgttcctgccaagaaaaaaagtgcagcactaataaacccatgagaaattatttgtaaaac
ggctccgttgagtccagtatcggttatcgacccaattcctataattataaaacccatatg
agatacggaggaataagctattcgtttttttaaattccgttggctaggagatgttgaagc
tgcataaattatttgcattgtacctactatcatcaaccagggagaaaatatagaatgagc
gtgcggtaatagttccatattgatccgaatcaacccatatgctcccatttttaataagat
tccggctagaagcatacaagtactgtaatgcgcctctccatgggtgtctgataaccacgt
atggaagggtataatcggtgatttgacagcaaaagcaataagaaacccaatataaaatat
tatttccagttccgcgggatacgattgattagctaatgtttccaaattgaatattggctc
attggaaccatataaaccgatacccaaaactcctattaatataaaaatggatcctcccgc
agtgtacaaaataaactttgtagctgaataaagacgttttttccccccccacatggatag
aagtagataaacgggaattaattctaactcccacatgatgaaaaaaagtaaaaggtctcg
agaagaaaatgatcctatttgaccgctgtacattgctaacatcaggaaatggaataatcg
ggaattccgagtaactggccgagccgctaaagtagctaaagtggtgataaatcctgtcag
taaaataggtcctaaggaaagtccatctattcccaatctccagtaaaaataaaaaaaatt
gatccatttataatcctctgctagctggattaatggatcgtcgaactggaaatgataaca
gaacgcataggtggttataaggagttctaaggcacatataaatatagtatactctaaaat
cacctgatttcctctatgggggaggaagaaaattaaagaacccgcggctatcggaaaaac
tacaattattgttaaccaaggaaaaaaatgaaaaaaattcgtggtaaagacaagatacac
ttggaccagaaaaacccgtactctacaagaaaaacccaataagaataaattccattttag
agtacgggtttttgtcggtaatcggtaaaaaaaaaaaaaagaaaatggattcggaatggc
tttaagtggggttttctgaaacgtctcaatatcaataagctagacccatgcttcgagttg
tttcatgccataaataaactcgaacactcaaaaaatccgttggacaggcggattcacatc
tcttacaaccaacgcagtcctctgttcttggagcagaagcaatttgcttggctttacatc
cgtcccaaggtatcatttctaatacatctgtggggcaggcgcggacacattgagtacacc
ctatacatgtatcataaatctttactgaatgtgacattggatcttataaatttttgaact
cctaaaaagtttcgatctagttaagttggaaatagcccatatatttaaacaccagatgaa
tccatgatttaccagaatttttctaatcaatccacttctggatcaactcataatactaat
agggaataaagatactttgatttcttatgtttttgcaaacatgattgaggttacgacgta
ttctaattatatagactagttcgaattgatgaatattatgatttctaaatactacttatt
caacaaagtcgattgattgatacgagtcgattttctgttacgataaattgacgaaacaat
agctgatccaatagctgcttcagcggctgcaatagctataacaaaaattgagaaaatatc
tccttttaattgacgactatcaaaaaaataagaaaatgttacgaaatttatattaaccgc
atttagtataagttcaagacacatcagagcccgcaccatattccggctcgtgatcaatcc
atagataccgatagaaaataaataggcactcaaaacaagtacatgctcgagtatcattga
ccaactccgtaccaattccgattcatttcaatatgaacaataattcaagtgattcgattg
cttagaatataacaagtacggaacaaaacaagatattggtaatagatcgaatagggcgcc
taaaaaaatttcgattttatacatgaaccaaacagtattcaaatcgaatttcagagaaat
ggatgtgataacacagaaaaaggttgaatttggatttctgttcctagttataaagatttt
ttactgacgagccacggcaattgcacctatcaaagcaactaaaagaattatcgaaatcag
ttcaaatggaagaaaaaagtccgttgataaatgaataccaatttgttgactattacttat
caaatcttcctctataatctggttggatcgggtagtccaaataatcccataccacgacgt
atctagaatagtagtgattagtgaaaaaaaaatacttgtacaaactagggaagtaacccc
atccccaatagtccaaagatgaaaatgaaaatctttagaatagtctgaaccattcatgaa
cattacagcaaatatgattaaaacatttacagcccccacgtaaataagaagttgtgcagc
agctacaaaatgggaatttgatagaatatagaataaggatatacaaacaagaaccaatcc
caatgaaaaggcagaataaattgggttggtaagtaatactactcccagacctcctattat
aagacccgatcccagaaaaactaaaagaaaatcatgtagtggtccaggcaaatccattat
attaaaataagagataaataaatcgaaatgtttttcatgaccttattgagaaccgaccag
gaaaaatttttttctgagacattcccaattgaattaaattataatctaataagtgtgagt
taacgggggtctagttattgggtcaatttcgctcttttctgtattctaaacggctgtttg
aaatggagatattatcttaatagactttcaatacaaattaagtcatacttctcagaaccc
aatcaatagttaggatttgtaattattgaccaagcaaagagaaagaccttatccccttct
aacaaaaagaaaccttagtactttgcaattactctttaatcaagaggtttactccttttt
tctttgagacgaattcccaattgttcgaattgtaaaatcgtcaattattgatattggtaa
acggcctaaagcaatttgattataattcaattcgtgacggtcgtacgtagcgagttcata
ttcttcagtcattgataaacaatttgttggacaatactcaacgcaattaccacaaaaaat
acaaattccaaaatcaatactgtaattaaacaatcgtttctttcgaatatctgtttccca
tttccaatcaacaactggcagatctataggacatacacgaacacatacttcacaagcaat
acatttatcaaattcaaaatggattcgaccgcggaaacgctccgatgtgattaatttttc
ataaggatattgaatagttacaggtaaacgatttgcttgggataaggtaattaggaaact
ttgaccaatgtaccttgcagcccgtactgtttgttgaccataattgatgaacccagttac
catagggaacatatcgtgaatagttatgaataatttgattttctttctttctcttgtttg
agacaagtcgaaaatatagtattccttttttctttacagtgaaaggagttgggaagaagt
tgttaataatagattaccgagagaaataggtaaaagaaatttccagccaagatttaagag
ttggtccattcttaatctaggtaaagtccatcttgttgtgataggaatgaacaagaacaa
ataagttttagctaatgtaataaagataccaattgtcgttccaaaaattccatccgcttt
atttatttcaaatagctccggaacaaatatgtacggaatggaaagattccaaccacccaa
gtaaagaactgttacaaataaagaggaaactaatagatttagataagaaacaacgtaaaa
taaaccaaaccggatccctgaatattcggtttgataacctgctactaattcttcttcggc
ttctggtaaatcaaaaggcaacctctcgcattccgctagagaagaaattagaaaaaccat
aaaccctatgggttgacgccacaaattccaccccaaccaaccatattttgactgcgcgcc
aactatatcaattgtacttgaactgttagataatcatagtcggtgataacattcctgttc
ccatcgctattacaaaaccgtacatgagattttcacctcatacggctcctcagggccaca
aataaatgtaaggactgagccagtattagttatcttgatatggttatcggatagagtcaa
gatctattggaaggtccccaattatattataccaatggaattctatctgctataaactct
aaaaataaataaaaaataaagaatatttctgaattgatctcatcctttacgaatttcaat
ttttctgtcttgagtaataacttaatcactccttgaataaaatactccttgtataaatat
caatagatatttcaacccatcatttgattttcaattacgaaaaagaattaagcattccat
tagttcatgaatcaggacaggaatttgatttctatgaatatatgaaagaaagaataaaaa
gatcttttttgtttatattggaattgtattttttctatttttttttgttcctcttcttca
ttctgagaaaaggaaaaggggcgcttaaaaaagggtaaagtattatttcgttcccgatag
tcatttctttaatcagtggataggagcatactctggatcggaattgtggggagtactgcc
tgatcatttctaccaatttaaagccccaattagtattctttttatgatatgcagaagtat
ccttttagataatttacataatttccattactaatcctttgtgtgttttttggtgttcct
tcctactcacccatcttttttttaatcccccttttgtaatatctgtattgtaatacatac
aaacgatagtgaaaactccatagggttgatcctttgagtccgcttcaagccaggatgacc
aatcaaccaatcttggggtaaagggcttcttccatgtttgtttacttcggcttaacctta
actcttgtacacaggaaatgagactcaacccacttttactgcgaatttcgaagttgtttt
ctttcactcatatataactacctaattaattttattaacctaaagaagaaataaatgaat
aaaaagatgaagatatctattaaatttattttttttgtcgaaggaaaagcatagggaaaa
gaagagtttctgttttaacgaatcgcacgtagagatattgataaaacacataaagttaat
ggtatttcataactaatcgattgagcagcagctcgcagaccacctaaaaaggaatattta
ttatttgatccatatcctgacataagaagtccaataggagcaatacttgaaatggcaatc
cataaaaaaataccgatattgaaatcagctaaaacaaggcgataactaaaaggaattact
gaataacttagtagaattgatatgactgctagagatggtccaatactgaataaccgagta
tttcctctagatggaagaagattctctttcaaaagtagttttgtcccatcggctaaagct
tgaagaattcccaatgggctagcgtattcaggcccaatacgttgttggattcctgcagat
acttctctttctaaccacacaattacgagtacacctattgtgattcccaatacaggcgtg
aaaataggaacaagcatccatatgatcccatagacctcttttaaggattccaatctggaa
aaagaattgatatcttgtacttctgttgtagcaattagcatttcaacgatcaacttctcc
cataatgatatctatactacctagtatcgtcataatatcagccaatttcattcttttaac
taactgcggaagaatttgcaaattgataaaacctggtgggcgaattttccatctccaagg
aaaaccgctttgatctcctatcagaaaaattcccaattctccttttggggcttcgactct
cacataaagttcttgtttcggcaattcaaaagtaggagagggttttttactaatgaatcg
atcttcaaaatcagcccattctgggttgttttctctatcaaagcatcggatttctaaatt
ctcataaggcccccccggaattccttccaaagcttgctgaataatttttatggattccgt
catttcacccattcggattaaataacgggctaatgaatctccttctttttgccactgtac
ctcccaatcaaattcgtcgtaacactcataatgatcgactttacgaagatcccattcgag
tccagacgctcgtagcattggtcctgacaaaccccaatttattgcttcttctccaccaag
aatgcctactccttcaacgcgttctaaaaaaatagggtttcgcgtaataagtttttcata
ttcaacaacccctgttaaaaaataatcacagaaatccaaacatttatctatccagccgtg
aggtaaatcagctgctattcctccgatacgcaaataattatgcatcattctcataccggt
ggcagcttcgaatagatcatatactaattctctttctctgaaaatatagaagaaaggagt
ctgtacaccaatatctgccataaaagggccaagccataacagatgagaagctatacgact
caactccaacataattactctgatatagctggcccttttaggtacttgaatatttcccaa
cagttctggtccatttacagttattgcttctgtgaacatagtagctaaataatcccaacg
tgttacataaggcagatattgtatagttgttcgattttccgcaattttttccatccctct
gtgtaaataacccaatattggttcacagtcaataacatcttcaccatctaaagtaacgat
gagacgaagaacaccatgcgttgatgggtggtgagggcccatattgactaccataaggtc
tttcccagtagctagtatattcataggtttttcctcgattcattcttagcatgaattgtt
gaaaacaaaaagaagttcatcaatattcaaaatctaataaatcaaatatttcaaaattgg
atttcaaattaacgattttttgactcccgaatattcaactgaataattaattctttataa
cgtactctatttttctttgacaaatacgatagcaaccgttggcgtttttccaaaattttc
cgtagacctctctgagataaatagtcttttctgtgcaattccaaatgggaagtaagtctt
cgtatcttattggtgaacctgactacttgaaattcaacagacccgcagttttcttctctt
ttttcttgaaaaataattgagatgaatgaattttttaccataaaacaaaatctcctccct
ccttttttttatatgaattttactgatcaataataataatgttagtcatttgaatttgat
atacacaacaatcttacgttcgttatcaactttctctaaaatcaaccaaaaatgaattca
atttgcaatttgattagggatccaaaagtatcttatatttgtggaaaagagaaaagttga
tacctaaaaaaaaacgattctgttggttcatttatagatctaattgatatggatatcatt
aaatgggtatcatgtatcagaatggaatcgaagataaggtatgtgtgaatatctgggttt
tcatatatcccacacaccataagcatagataagaaaaacatagtattaacgaattttcaa
tcgtgggtacatatgtatccttaccatactgaaacgactaccattattggtattaaacca
atagcgattcatacaaactaaatcttctaatcgataattggaccaaagaaagaactttac
gttaatgaatttctttttttctcgagcaagatcttttcttttatcccaaacgtaactacg
cataccatttctattcttcgaattgaaacaaattagagttctcaattctctacgacgttt
agggaataaaatcttttcaggaacaagcaaatcataatgctttttgtctttagttccagt
ccttagttgatggtttggaatccattcatcaaaaaatttcttatcagcatagcctttttc
tcggtatcttttattaaattttaattggcgcttattcttatgaaccaatgaaatacctat
ggtttgatatataaaaaattgtccagcattttttacagacagacgagcaggttcgataat
aactattccccttttcatcaattcggtaagagcgaaatccttctcagtcatcaaaatatc
cagacgcatttcttccctttgaatataggatatagcaatttctcttggatttatcagtcg
taggaggagacaaccgattttgatattattcattaccttttcatttaaagaattatccca
tctcaactgaaaatgaaaatctttttttagtaagaaatcaagctctgcttctatattgct
cttgtattgctttttctttctacgttttttcatgtcagatcccgcatacttttcttcaac
atctttttcttgctttgagagaactgatccaagacttacttggttttgtgcatctgatct
cggatttccttggcttgtggtttttttttcttcttgacttccattgtctaattcaagata
tttttttttattcgatgatataaaaagatattcctttttctttatagttctctttttatt
accatttgcatttccattaaaatcggaaagaagtaatttgattggtatgatccatggttt
cgttttatatgcattaaaaagtagcacaaattctgggaagaaccaaagctcccaatttga
tataagactatttagtattttgttattcattcccatccaatcaaaaacgaactctttttg
attggatgggttaatttcttcattttgatgaattgtaaaataaaaaagacctttcttagt
aatttcatcaattatttgataattatccgccccaatcttagtattttgattactgttggt
accagtatccatatcaacccaggattgaatatcgatcttatttctaagacaaaaatagaa
aattctccaatcaaaatattttctattcgaaattttatctatatccataatatcgtcttc
ccctagataattattgatagggatacttcccagcataccaaaaaattttcctttccctat
gttgtaattataaaaactttcttggactagtgatctatcaatagacgagtctttcttatc
gtcataattaatagatttatatgataaaagatcatatctatagtatttttgaaaatttga
tttttgattctgtaatgggtccgcttcaaaaagattttgtttttctttttggtaatgagt
taatctgtttttttcatatgaatcttttttgtttaaatctttattttgagtcatacagtc
ttgattcgctcgatttcgccatttttgtggtactaatttagtccatctaatcctaggtaa
atcgtattgataatgactacttaaccaggttttccattcattcattccaaacttccaaaa
aggtttatgtcttaattcgtactgaaatattccttttttttcaaaacaatcttttagttc
attcttaagaaaaagagatgttccgtgatattgaaggacagatcttaaattagaaaagtt
aataacttgggtttgtgataatttgtaaaatacatatgcttgtgattgtgagaaagaaga
taaatcccaaaaaatctttgaattcttattattattactaatcttataaagtgatttttt
tagagtcgaaagaaagtgaattgtatttttagttggtttattaattttttcctgatttgc
ttcattattattattgtggacattttgaatttgaattttttttgttgattcaaaaaaaaa
ttttgcattcattcttggaatattaagtatagataaaaaaaagtttatgtataccctttc
aatcaaaaattttataaaaaaatatgatttacggattaatcgagtatttcttctttttaa
gatctgccaaatcttttttgatgattctaatattttagcacgataacttattttggtaga
actaatatttatttcttgagttagcaatccttttttcttctcttttgtaattttttctat
ttggtttctgattatgtttgttctattacttagatctttcatttgtttttctgttagtga
gaaatttgtccaatgcatagatcgaatttgaatagacaattcgttaatcgtatgattccc
gattattgttatcgaatcttttttaatttcacccaaatcctctatttctctcgtttctcc
caatataactaattgaattggctttctttttgaaagtttttttattcttccttttagaaa
tcgaatgcttttgatgacccatttgtttgtttcttttgccactttttggaaaatttttgt
tctttcttttaaaattcttaaaactataaaagacttggttttccattttctaattttttt
tttgaattcttgcaaaacgggttcaaaaaatgaacgttgttttcggggagaaccaaaagg
aaattcagtttccattcccaaaactgttaaaaaacaaaaatcactttcttgtccttttat
ttttttcaatgaatccttatgaagggattgtagcttagatctgcgccgggattttaggga
aaaaggaaataggatctttatttgaataccgtctgttaaccagttgtacggaaattctgt
ttcggataattgaataccattataggtgcatttaacatgcatttcctttttccaatcatt
taaatcctgggaccactcgggccattcaaataatagtatgcgagcgagatttttagctat
tatcaatgaaggtaatataatatattttctaagaatcgattgagttaataatagaaaccc
tcttattacttgagaaaggaaaaagctatcccaggtttctgctattttcatccgtccttt
ttcttttcttttgtattcttcttttttatcaattttttttttcatttcgtttgtataatc
agactgtttttggtctttttgtttccacatccaatttctaaaaattcgaaaaattccgtt
gatcggtccggaaatctcaaaagaaaaataaaagagtttctttattctgtccaaaaaaag
gggtgaatgggtatttgcttgaaaaaattcccaagtaacggttttgcgtctttgtgcgcg
catggagcctttgattagttctcgacgaaaatccgatttgtacgaatagcgtctcaactt
tacttcctttttttgctcaagatccttattatatttgttattagtataagtaaaaatcaa
tatccgtttgacgtttcttgtactaattacaggaccgtccgccacgttttcttcggtttc
gctttcctttttttttaaatcagacactgatttgtatgaccatcgaggaacttttttact
aatttcttttattccaatagatttttttctaattgtttgagcgttgggaatcgttagaac
tgcatcaaataaaaatttgaaaattttgattcgatattctgaatcaattttctctcgttt
gggttctggaaataaagaacgtacttttcttttttctcttgaaaataattttctactcaa
tctgtctattgtctgttcaaattcgtgataatcattaataagaagaagaaaaccgtgaat
cttatttatccaaatgatttctctgttattttggatataagtttcatttaggattacagg
tgaaaataattttttcattcttccccgagaagatccatacgtgaaaggatcatatatttt
aggtaagtattcttttttagtttcatcattacataatttagtctttttttcgagtacatc
ccgggtaagagatcctttatccaaaacttcgattctacttagaaacttcttgtttaagtt
gttccttttttgttcattggtgtaactccaatgtttatacaattcatcagaggagagttt
ttccgttgtaaaaaaagacatctttttttgtatcatttccaaaaaagttgacaaacttgc
tggatacgtaaaagagatcctttcttttccatcactttgacatgtataaaaaaaaaagtg
tgctatgtcatttcttacagcatgttcaaattgattcttttttttttttatatatcgaaa
tggacgacggaatcttttatagtcgaaaagaagggtcacaagaggtttttcaaacctttc
aaaccataatagaaatttttctttatttgttactttttctttttctaacttcgcattttc
ttgattcccatccagataagaagtttcataaactgggctatttttatcgcatgtttcttt
aaagtgaaagtggaatttatgctttgttttttttttttcctttccattcactcggatctc
ttctgtttcctcgattttgtccggatcctccttttcttccgaaaaaagggaaggagaagg
atcttcttccgtgtatacctcttgttcctgtttagtccccctcgttttgaaagtcgtttc
tatttctctatctgttacttccgcgctttcctcccttttttgcctttcaaaggtttcttt
cactttcagtttcttagtaaaaatgggtaacggtattctgcctaaatagtagatacaggt
aataaataagagaatactaaagattcgagccatagaatttctcaattctgacacaaggta
cttattagatcgaataagtacattagacctaatagaattcttttgctgtatccaaactaa
taccaatccaacccatttcatgaataaaatgtgaccaattaaccaaccaacaaaactact
tgttacaaataacatcttgttgttgcatcgaaacatagaaatgttgactaatctggctaa
cattgaacttggtaaaatgaaatggttgaataattgaaaaatgagattattcaggaatac
acattgaatgctaagattacgcattgaatttctgatagtagatccataatcaaaaaagtg
tttgtgattgttccagaagaaatgaaacaaaagatacggtagagctaggacagttattgt
atgaggtctacccaatgctagatgcagaggcgcataatagatcgatatgaacatcatgag
ctgtcccgcaataaaaccagttgttgctgataccttcttctcggttccttcttctccttc
ttccataacccgagctcggagaaggaagagataagagggccctatggagaatgtggtcag
aaatccataatagagtccgaccacaacgaccgaattgattatcttcatgcataaggatac
tagattacctagtataaaagattgaaaaatcatcacaaacctcccctttttcttttctat
ttcaatttctggattattatatgatgatttttcaacttttgatgatatttgaactttcca
tatatagaaatagaaacagatagactagaaacgacatctcttatgtcaattcttatgtca
atgacaccaaagggatattaaatgaatggaattgggatatggatggaatataatgaaata
gagccgctttgaggttccctatgaaacgaggcatggaacggagccactacgaagaagttc
cgggagttacgaaggaaacttcgagttcatattggtcatgggttgagaacgggaattgaa
ctctatgagatagaatctcccgctgttcctcagtagctcagtggtagagcggtcggctgt
taactgactggtcgtaggttcgaatcctacttggggagatttgattcattccgaattaaa
gaattcagaatgtcagaatgaaagggttcgctttgaccgttaaaagtaggtaacccgttc
cctgtgtctttgtttctattgcattctatctcatcgtatcacattctgttctgcgatatt
tgagaatcaccgtcaatacctcggtgtaggtccgggataatcctttgttccatagtcctg
gggctatttacaattagccaattaagaattctcagatgtactagtactagcaagtgcatc
aaagatgcagtcatcgattctcccgagaggccacaattaccgcgagcaaacatattaatg
acgaggaacgaatttttgctatgctactaatacttgctctgctattctgcccaagcccgg
ccgaggaagagttacggggcgtaaaacaaaaaaaaaatatgccaatggggccgggcatac
tataattaaaaaaaccaagaatggtaaataaaaaaaaagaaaaagtaaggctactccatt
tcgacaaaagacccacacccaagttccatagctttgggtccgctatcccgatcatgattt
tcctacccccagagggaagggtccttccctttttggccggttgtgggcgaggagggattc
gaacccccgacaccgtggttcgtagccacgtgctctaatcctctgagctacaggccccgc
cccgtctacactggatctgttcccggaagtaccctaaaaaaaaaggaacctttcctctcc
tcagccatttcgggttaagaagatgtgaaagcacctttctctctataagaataagaacac
ggtgcgttacgttacgaggtgcgaagtgggagagaagggatttcataattggggttttga
ataagacgaccttttcatttttcatttttttttcatattgcaaaagtaataagaatgaga
ggtgttaagctttttatcatcctggcgtcgagctatttttccgcaggacctcccctacag
tatcgtcaccgcagtagagtttaaccaccaagttcgggatggattggtgtggttcctcta
cgcctaggacaccagaatatcgaaccatgaacgaagaaaggcatgcgagaaaagcatatt
ggctagtgattgtgaggccccaattcttaactggaggggacaccaaaggcctctgccctt
ccatcccttggatagatagagagggggggcagagcttttggttttttcgtgttgtcaaag
agttgaacaatgaaaatagatggcgagtgcctgatcgaattgatcgagtcatgtaggaac
aaggttcaagtctaccggtctgttagggtgcctcagctgcatacatcactgcacttccac
ttgacacctatcgtaatgataaacggctcgtctcgccgtgaccttctcttgaattctcaa
aacttctgtcgctccatccccgcaggggcagagaacccgtcgctttctcggctgtgctag
cggaggctctggggaagtcggaataggagagcactcatcttggggtgggcttactactta
gatgctttcagcagttatccgctccgcacttggctacccagcgtttaccgtgggcacgat
aactggtacaccagaggtgcgtccttcccggtcctctcgtactagggaaaggtcctctca
atgctctaacgcccacaccggatatggaccgaactgtctcacgacgttctgaacccagct
cacgtaccgctttaatgggcgaacagcccaacccttggaacatactacagccccaggtgg
cgaagagccgacatcgaggtgccaaaccttcccgtcgatgtgagctcttggggaagatca
gcctgttatccctagagtaacttttatccgttgagcgacggcccttccactcggcaccgt
cggatcactaaggccgactttcgtccctgctcgacgggtgggtcttgcagtcaagctccc
ttctgcctttgcactcgagggccaatctccgtccggcccgaggaaacctttgcacgcctc
cgttaccttttgggaggcctacgccccatagaaactgtctacctgagactgtcccttggc
ccgtaggtcctgacacaaggttagaattctagctcttccagagtggtatctcactgatgg
ctcgggcccccccggaaggaggccttcttcgccttccacctaagctgcgcaggaaaagcc
caaagccaatcccagggaacagtgaagcttcatagggtctttctgtccaggtgcaggtag
tccgcatcttcacagacatgtctatttcaccgagcctctctccgagacagtgcccagatc
gttacgcctttcgtgcgggtcggaacttacccgacaaggaatttcgctaccttaggaccg
ttatagttacggccgccgttcaccggggcttcggtcgccggctcccctgtcatcaggtca
ccaacttccttgaccttccggcactgggcaggcgtcagcccccatacatggtcttacgac
tttgcggagacctgtgtttttggtaaacagtcgcccgggcctggtcactgcgaccccctt
tgtgaggaggcaccccttctcccgaagttacggggctattttgccgagttccttagagag
agttgtctcgcgcccctaggtattctctacctacccacctgtgtcggtttcgggtacagg
tacccttttgttgaaggtcgttcgagcttttcctgggagtatagcatgggttacttcagc
gccgtagcgcctggtactcgaacattggctcggggcattttctctaccccttcttaccct
gaaagggcaggggcaccttgcgtccttgaaccgataaccatctttcggctaacctagcct
cctccgtccctcgggaccaacaaggggtagtacaggaatattcacctgttgtccatcgac
tacgcctttcggcctgatcttaggccctgactcaccctccgtggacgaaccttgcggagg
aacccttgggttttcggggcattggattctcaccaatgtttgcgttactcaagccgacat
tctcgcttccgcttcgtccaccgccgctcgcgcgggtgcttctccctaaggcggaacgct
cccctaccgatgcatttttacatcccacagcttcggcagatcgcttagccccgttcatct
tcggcgcaagagcgctcgatcagtgagctattacgcactctttcaagggtggctgcttct
aggcaaacctcctggctgtctctgcacccctacctcctttatcactgagcggtcatttag
gggccttagctggtgatccgggctgtttccctctcgacgatgaagcttatcccccatcgt
ctcactggccgaccttgacccctgttattttgaggtcatatctagtattcagagtttgcc
tcgatttggtaccgctctcgcggcccgcaccgaaacagtgctttacccctagatgtccag
tcaactgctgcgcctcaacgcatttcggggagaaccagctagctctgggttcgagtggca
tttcacccctaaccacaactcatccgctgattcttcaacatcagtcggttcggacctcca
cttagtttcacccaagcttcatcctggtcatggatagatcacccaggttcgggtccataa
gcagtgacaattgccctatgaagactcgctttcgctacggctccggtggttcccttaacc
aagccactgcttatgagtcgccggctcattcttcaacaggcacgcggtcagagccctggt
ctcctcccactgcttgggagcttgcggtttcatgttctatttcactccccgatgggggtt
cttttcacccttccctcacggtactacttcgctatcggtcacccaggagtatttagcctt
gcaaggtggtccttgctgattcacacgggattccacgtgccccatgctactcgggtcaga
gcgtaagctagtgatgctttcggctactggactctcgccatctagggtgcagcactccac
cgcttcgcctagcagcacgacgcttgtattgctctcccacaaccccgttttcacggttta
ggctgctcccatttcgctcgccgctactacgggaatcgcttttgctttcttttcctctgg
ctactaagatgtttcagttcgccaggttgtctcttgcctgcccatggattcagcagcagt
tcgaaaggttgacctattcgggaatctccggatctacgcttattttcaactccccgaagc
atttcgtcgcttactacgcccttcctcgtctctgggtgcctaggtatccaccgtaagcct
ttccttgtttgaacctcgcccttcactttactttaaggctatgccatcctaaggtgctgc
taaatggaaggatcttatcaacgtccatgaatgataaaccatcgatcgaactgccgaatc
ggaaaaattgggtgctatcatattcatatagctttgtatcggctaagttcacgagttgga
gataagcggactcgaaccgctgacatccgccacagggtaaaccaccgcctctcaggcccc
cactgattctaccatagaggccaacgatagacaataactcccccccgaacacagcttaca
actttcatcgtactgtgctctccaaagagcaactcttctcaaaatctcaaagggtgctga
gttggaatcccattctaagtaaggattcttgtggttccggaggatccagctacagaagaa
ccgggaacggagagctttccccccttttccgccccgactctttggtcttaagaatgctgg
ttttaagaatgagtgattgctccttctccgaccgccggttttaagaatgagtaattgccc
ttctccgacccttaactgcccaacctgagagtggacagctaatgcagtccacttattgag
cagggttctatggtcggtccgcgacccctggataccgaaggcgtccttggggtgatctcg
tagttcctacggggtggagacgatggggtcggtccatggattttccttccttttgtcgca
tttcgctcaaagggttgaagggagatagtgcatcaagctgttcgcaagggccaacttgat
cctcttccccagggatcccagatgagggaaccctaagagagccgtcgactccaactaccg
ttcatgtacgatccatactagatctgaccaaccgcccatcctacctcttctacgttcttg
acagcccatctttgtctcagtagagtctttcagtggcatgtttcggtcctcttccccatt
acttagaaaaagtgagccaccggttcaggtacaagatactatcattaccgcctggacaat
tagacatccaacccgtaatcgcaacgacccaattgcaagagcggagctctaccaactgag
ctatatccccccgagccaagtggagcatgcatgaaggagtcagatgcttcttctattctt
ttccttggcgcagctgggccatcctggatttgaaccagagacctcgcccgtgaagtaaat
catcgcacctatggtccaaccaattgggagagaatcaacagattccttttcgggagcgat
tcatccttcccgaacgcagcatacaactctccgttgtactgcgctctccaagtgtgcttg
ttccccccttcttccttaccatggcaagtatttgtgaaataactccgatgagaagaaaaa
agaaggcattaagagaccctcccggcccaaccctagacactctaagatcctttttcaaac
ctgctcccatttcgagtcaagagatagataaatagacacatcccattgcaccgatcgggg
gcgttcgtagtgcctgagggggtcgaagaccaagaagtgagttatttatcagccaagcat
tcttcttacggctagatccaatctcctggtccctgcggaaaggaaaaggaaaaagaattt
cacgttcttcctttcgggaagggaggattaggaaaatcctattgattgcagctttctcca
gacctccgggaaaagcatgaaaaaaaaggctcgaatggtacgatccctccgtcaccccag
aatgaaatgaaaggggcgatctcgcagttcttggtctgtgaagatacgttgttaggtgct
ccatttttttttcccattgaggccgaacctaaacctgtgctcgagagatagctgtccata
cactgataagggaggtatggattatcgagaagagaggagccgtggtggtcccccccggac
cgcctggatcccacgagtgaatagaaagttggatctacattggatctcacctgaatcgcc
ccatctatcctcctgaggaggagtttggtttcaaacccccggttcaaacaggagaagtac
gccatgctaatgtgccttggatgatccacatctcagggtcaggcgctgatgagcacattg
aactatccatgtggctgagagccctcacagcccaggcacaacgacgcaattatcaggggc
gcgctctaccactgagctaatagcccgtcgtgcgggcctcccgctgggggcccactatgc
caaaagcgagagaaaccccatccctctctttcctttttacgcccccatgtcgccacaagg
gagggacatgggggcgtaaaaaaggggatcctatcaacttgttcaacttgttccgaccta
ggataataagctcatgggcttggtcttacttcaccgtcgagaaacgaaagaagacttcca
tctccaagtttcactcaggcgtagctcgcttctttttgggtgtgaagcggtgtcaaacca
aaatactcaacaagcattagctctccctgaaaaggaggtgatccagccgcaccttccagt
acggctaccttgttacgacttcactccagtcactagccctgccttcggcacccccctcct
tgcggttaaggtaacgacttcgggcatggccagctcccatagtgtgacgggcggtgtgta
caaggcccgggaacgaattcaccgccgtatggctgaccggcgattactagcgattccggc
ttcatgcaggcgagttgcagcctgcaatccgaactgaggacgggtttttggagttagctc
cccctcgcgggatcgcgaccctttgtcccggccattgtagcacgtgtgtcgcccagggca
taaggggcatgatgacttgacgtcatcctcaccttcctccggcttatcaccggcagtctg
ctcagggttccaaactcaacggtggcaactaagcacgagggttgcgctcgttgcgggact
taacccaacaccttacggcacgagctgacgacagccatgcaccacctgtgtccgcgttcc
cgaaggcacccctctctttcaagaggattcgcggcatgtcaagccctggtaaggttcttc
gctttgcatcgaattaaaccacatgctccaccgcttgtgcgggcccccgtcaattccttt
gagtttcattcttgcgaacgtactccccaggcgggatacttaacgcgttagctacagcac
tgcacgggtcgatacgcacagcgcctagtatccatcgtttacggctaggactactggggt
atctaatcccattcgctcccctagctttcgtctctcagtgtcagtgtcggcccagcagag
tgctttcgccgttggtgttctttccgatctctacgcatttcaccgctccaccggaaattc
cctctgcccctaccgtactccagcttggtagtttccaccgcctgtccagggttgagccct
gggatttgacggcggacttaaaaagccacctacagacgctttacgcccaatcattccgga
taacgcttgcatcctctgtattaccgcggctgctggcacagagttagccgatgcttattc
cccagataccgtcattgcttcttctccgggaaaagaagttcacgacccgtgggccttcta
cctccacgcggcattgctccgtcaggctttcgcccattgcggaaaattccccactgctgc
ctcccgtaggagtctgggccgtgtctcagtcccagtgtggctgatcatcctctcggacca
gctactgatcatcgccttggtaagctattgcctcaccaactagctaatcagacgcgagcc
cctcctcgggcggattcctccttttgctcctcagcctacggggtattagcagccgtttcc
agctgttgttcccctcccaagggcaggttcttacgcgttactcacccgtccgccactgga
aacaccacttcccgtccgacttgcatgtgttaagcatgccgccagcgttcatcctgagcc
aggatcgaactctccatgagattcatagttgcattacttatagcttccttgttcgtagac
aaagccgattcggaattgtctttcattccaaggcataacttgtatccatgcgcttcatat
tcgcctggagttcgctcccagaaatatagccatccctaccccctcacgtcaatcccacga
gcctcttatccattcttattcgatcacggcgggggggcaagtcaaaatagaaaaactcac
aactcatattgggtttagggataatcaggctcgaactgatgacttccaccacgtcaaggt
gacactctaccgctgagttatatcccttccctgcccccaccaagaaatagaactgactaa
tcctaaggcaaagggtcgagaaactcaacgccactattcttgaacaactcggagccgggc
cttcctttcgcactattacggatacgaaattaatgggaaaaattggattcaattgtcaac
tgctcctataaataggattgactacggattcgaaccatagcacatgctttcataaaaccg
tacgattctcccgatctaaatcaagcaggttttacatgaagaagttctattcgatacgga
taggagaagcggtattcttaaaaaaatagagaaatcagaaccaagtcaagatgatacgga
tcaaccccttcctcttgcgccaaagatcttaccatttccgaaggaactggagttacatct
cttttccatttccattcaagagttcttatgtctttccacgcccctttaagaccccgaaaa
attgacaaaacgattaactacttcatttatgaatttcatagtaatagaaatacatgtcct
accgaaacagaatttttaacttgctatcctcttgcctagcaggcaaagatttgcctccgt
ggaaaagatgattcattcggatcaagatgaaagtccaactccattgcattgccagaatcc
atgttgtatatttgaaagaggttgacctccttgcttctctcatggtacaatcctcttccc
gccgagccccctttctcctcggtccacagagacaaaatgtaggactggtgccaacagtta
atcacggaagaaaggactcactgagccgggatcactaactaatactaatctaatagaaaa
gaactgtcttttctgtatacttatgtatactctccccggttccattgctaccgcgggctt
tacgcaatcgatcggatcatatagatatcccttcaacacaacataggtcgtcgaaaggat
ctcggagacccaccaaagcacgaaagccaggatctttcagaaaatggattcccattcgaa
gagtgcataaccgcatggataagctcacactaacccgtcaatttgggatccaattcggga
ttttccttgggaggtatcgggaaggaattggaatggaataatatcgattcatatagatac
agaagaaaaggttctctattgattcaaatgctgtacctatgggatagagaaagaggaaaa
aaccgaagatttcacatagtacttttggtcgaaaaatcaatccgattgatttcgtaccct
tcgctcaatgagaaaatggatcagcttctctaggatcaaacctatgggacttaaggaatg
atggaagggaataaaataaaaaaaaaagaaataaaaaaagaaaagagagggaaaaaaaat
aataaagaaataagtaaataaaaatgaagtagaagaacccagattccaaatgaacaaatt
caaacttgaaaaggatctttctgattctagaagaatgagggccaaaggggttgatcgaga
aggatctcttgttcttattataagatcgtgtgattggatccgcagatgtttggtaaaaag
aataatcttctcctttgagaataatcaaaaatggaaagtgttcaattggaacatgaaaac
gtgactgaattggtcctagttactcttcgggacggagtggaagaagggaggagattatcg
aacgaggaaaaggacccaatgatttcgaaagaattgaacgaggagccgtatgaggtgaaa
atctcatgtacggttctgtagagtggcagtaagggtgacttatctgtcaacttttccact
atcacccccaaaaaaccaaactctgccttacgtaaagttgccagagtacgattaacctct
gggtttgaaatcactgcttatatacctggtattggccataattcacaagaacattctgta
gtcttagtaagagggggtagggttaaggatttacccggtgtgagatatcacattgttcga
ggaaccctagatgctgtcggagtaaaggatcgtcaacaagggcgttctagtgcgttgtag
attcttatccaagacttgtatcatttgatgatgccatgtgaatcgctagaaacatgtgaa
gtgtatggctaacccaataacgaaagtttcgtaaggggactggagcaggctaccatgaga
caaaagatcttctttctaaagagattcgattcggaactattatatgtccaaggtccaata
ttgaaataatttcagaggttttccctgactttgtccgtgtcaacaaacaattcgaaatgc
ctcgacttttttagaaaaggtccgggtcaaatagcaatgattcgaagcacttctttttac
actatttcggaaacccaaggactcaatcgtatggatatgtaaaatacaggatttcccatc
ctagcaggaaggggggggggggaacggatactcaatttaaagtgagtaaacagaattcca
tactcgatctcatatatacatatagaattctgtggaaagccgtattcgatgaaagtcgta
tgtacggcttggagggagatctttcatatctttcgagatccaccctacaatatggggtca
aaaagccaaaataaatgattttagcccttataaaaagaaaacggattcttgaaccccttt
cgcgctcatgtcacgtcgaggtactacagaagaaaaaactgcaaaatccgatccaattta
tcgtaatcgattagttaacatgttggttaaccgtattctgaaacacggaaaaaaatcatt
ggcttatcaaattatctatcgagccttgaaaaagattcaacaaaagacagaaaaaaatcc
actatctgttttacgtcaagcaatacgtggagtaactcccgatatagcagtaaaagcaag
acgtgtaggcggatcgactcatcaagttcccattgaaataggatccgcacaaggaaaagc
acttgccgttcgttggttattaggggcatcccgaaaacgtccgggtcgaaatatggcttt
caaattaagttccgaattagtggatgctgccaaagggagtggcgatgccatacgcaaaaa
ggaagagactcatagaatggcagaggcaaatagagcttttgcacattttcgttaatccat
gaacagggtctatatagacacatagatccatggatccatacatctcgatcggaaaagaat
caatagaaaaagaaagaatcggaattgctcgatatatttctcgaaacaaacgaaaaggaa
acgaaagatgaaacataaatcatggatcaactaagccctctcggggacttgcttaagaat
aagaaagaggaatctcatgtaaataccatggaataaggtttgatcctattcatggggatt
ccgtaaatattccattccaaaaatagaaagttcgaaacaattgggatttttttggagatt
ggatgcagttactaattcatgatctggcatgtacagaatgaaaacttcattctcgattct
acgagaatttttatgaaagcctttcatttgcttctcttcgatggaagttttattttccca
gaatgtatcctactttttggcctaattcttcttctgatgatcgattcaacctctgatcaa
aaagatataccttggttctatttcatctcttcaacaagtttagtaatgagcataacggcc
ctattgttccgatggagagaagaacctatgattagcttttcgggaaatttccaaacgaac
aatttcaacgaaatctttcaatttcttattttactatgttcaactctatgtattcctcta
tccgtggagtacattgaatgtacagaaatggctataacagagtttctgttattcgtatta
acagctactctaggaggaatgtttttatgcggtgctaacgatttaataactatctttgta
gctccagaatgtttcagtttatgctcctacctattatctggatataccaagaaagacgta
cggtctaatgaggctactatgaaatatttactcatgggtggggcaagctcttctattctg
gttcatggtttctcttggctatatggttcatccgggggagagatcgagcttcaagaaata
gtgaatggtcttatcaatacccaaatgtataactccccaggaatttcaattgcgcttata
ttcatcactgtaggaattgggttcaagctttccccagccccttctcatcaatggactcct
gacgtatacgaaggagtgcggttcgttcgataaattcctacctctctatctatctctgag
atgtttggatttttcaaaactcaatggacatgcagaagagaaatgctatccccactcgga
ccaagacataacttttacttgttcaaataacaattaaggtgaagcagggtcaggaacaac
gaatctctttatgataaacagatccattttgcaagttcgttattacgggtagttcctaca
aaggatcggactaatgacgtatacaatacttgaattctcgatgtagatgctacagagttg
gttctcatccttcagagactacgagtgtaataggagcatccgtcgacaaaaggatcaccc
taagatgatcatctcatggctattgagaacgaatcaaatcagatggttctatttctcaat
ctttctgacttgctcctacggaaccgaggtcgaaaagattgagaaaaatcagtcattcac
aaccactgatgaaggattcctcgaaaagttaaggattagtaatcctttttagaaatcgaa
tggattcgatcttatacatacgcgaggaaggtaatcaaaaaagaaagaagatgagttctt
ctttacttttatcacttaggagccgtgcgagatgaaagtctcatgtacggttttgaatga
gagaaagaagtgaggaatcctcttttcgactctgactctcccactccagtcgttgctttt
ctttctgttacttcgaaagtagctgcttcagcttcagccactcgaattttcgatattcct
ttttatttctcatcaaacgaatggcatcttcttctggaaatcctagctattcttagcatg
atattggggaatctcattgctattactcaaacaagcatgaaacgtatgcttgcatattcg
tccataggtcaaatcggatatgtaattattggaataattgttggagactcaaatggtgga
tatgcgagcatgataacttatatgctgttctatatctccatgaatctaggaacttttgct
tgcattgtatcatttggtctacgtaccggaactgataacattcgagattatgcaggatta
tacacaaaagatccttttttggctctctctttagctctatgtctcttatccctaggaggt
cttcctccactagcaggttttttcggaaaactccatttattctggtgtggatggcaggca
ggcctatatttcttggtttcaataggactccttacgagcgttgtttctatctactattat
ctaaaaataatcaagttattaatgactggacgaaaccaagaaataacccctcacgtgcga
aattatagaagatcccctttaagatcaaacaattccatcgaattgagtatgattgtatgt
gtgatagcatctactataccaggaatatcaatgaacccgattattgcaattgctcaggat
actcttttttagcttctagttagcttctcgaatctatttcttagttcaagatccctctta
ctaactggaatcaaagaattagtagatctgttccgcccaaaatgggaatgggctagggtt
atgaacttataatctagaatctgatgatcgagtcgattccatgattataagttcattcca
taccggaccagacccgaatagggttatatacattctcattatgagaaggggtcattcgag
cgtatctaaatagatactatgtttccatatggatccctacgtcgttacattccatttagg
attaggaataggcgtaatcggacctgctttttacatatctctcgttatttgggaccctat
tcacccctttgggcttctattgaatcgagaaatcggtttgattgtccatctttttgatat
aatattaatatatatataaggcatcctccggataattcaaatcgaagcaattggatgtcc
gattggggcctatatgacatgaccgatcaatagaaatactccaacactccacctttgtca
tatattccatacatcacactagatagatatcatcttcatggaatacgattcactttcaag
atgccttggtggtgaaatggtagacacgcgagactcaaaatctcgtgctaaagagcgtgg
aggttcgagtcctcttcaaggcataatattgagaatgctcattgaatgagcaattcaata
agagatctcggatcgaatcggtatatcaatatcgattcgatccgagatcttggaattgga
ataagttcggcagcggatcacgaaatcttggtgatcttctctatctaatgaatggggagt
ccgctttgaaatcgtccgtcctgcacccaccccccgagtatatgcttcaacaggaatcac
acaagagtagattgatacaatataaacctctggtaaaatgcccgcctgtaacccagccga
taaagtacattacatagtccgttttagggattggcgacttacccgttcagtgactttggc
actggacgttcccaaaattggtactatcgggtcgggtgaattcaataatagacgcctgtt
ggcattccagccttccttctcctttcaggacctatccgaaagagaatccagtacttcttc
ttcttggtcgtgaatatctgaatagggcgaaccgccccgtggatatctttccttcggaac
aaacgagttcgaattaggctcggtcaactggaatgtgtattatccatataggggatcttc
caattgagaagatccatcgacctgagacgaagagaagggtctatctattttatttagtta
ttcagttaaaccaatgattccttattggagcagatagcaacaaccatttcatccgacatg
cgtatttttgattttccaatagatttacatctttctctttcattaatggaaattttttga
tgtagttagtaatagtggttcactgttcaagaattcttgtttaagcagttcataccatcc
atacatagtttttgatctaagatttcaattcttctatgtttcagcagtagcatattgttc
catggagctaaggtccaaaatatggaagaaacaggtgtttccacgactctaccacccagt
caattctgttccacttaatccctatttcatggccacatatctttccggctaagtaatggc
aaacctttctcctgttacatgaatccaattttcatttcatccgggaaaagccatcttttt
ctcaacaatgtctttgtcatttgatccaatagcgttccgttagataggaacagatttgat
aaatactgataactctcggatggagtattagaacggaaaaatccattagataatgaacta
ttggttctaagccatctctggcgatgaatcaacaattcgaagtgcttttcttgcgtattc
ttgataaaccagcgtttagatatagatgtaggaggatccgtttgggaagtaagaagtccc
tttgacatctcttcatctgcaaagaattctcgatgtgaaaacacagagacaaggggctga
tctttgaataggaaaaagagtggatctgcggggtcccaaatgaattggcttattcgaaaa
aagccttgttctttggaagatctatctcgtgtctggtactgcatggttctactctgcaag
aactccgaatcattctcttgaagctcatccttttcatcataaatgatccgcttgccccga
aatgacccggcccaatagggaaatcccaattcattgggcctttcgatacaatcaaataga
aagccccaggggcgccatattctaggagcccagacgatgtgattgaataaatcctcctct
atctgttgcgggtcgaggactccttctccttccccttcttcaaactccgattcgtatttt
tcatagagaaatctctgatcaacgatagaacaagatccattttgcatcatatctaaggga
ttccttggttcgggccgaagaagcaatgtcactcgatcattatcaaaccgactgcaatct
ttttctgtccgtgaggatcccaccagagcgccttctacttctaataggccatgaactaga
tcagaatcattctcaacgagtccagaagaagtgatcccgtttttttcatcgggtccgggt
agagaccaaaggtcttgagcgaccgatccggcagaacaactcaaaagataaagaagtatc
gttaatttcttcatgctcgttccaagttcgaagtaccatttgtacaaataagaatcccct
tcgttacacgatttcttcttcatatagatagatataggatctatggggcaattacttaga
agtacattttgtgcaacagcccttcctatctgatagaaaaggatcccatgatcctgaacc
gatcttacctgggatcgcaaatcccaagtgtgtctatgaagagcggatcgaattgtatta
gtgtctataattgatttcttctgtgtaatactaatcgatagggcctcattggtaagtgct
acaagatctcgtgcattggaacccatggttagggacctgaatccattagtatggaacatt
ttcttttccaagtgaaatcccctagtatatgaaagagtgaaaaagtgctttcgttgttgt
ggaataagaagccttcgtatcttaatgcatgtatttaatttattcggggctattagagcg
ggatccactttttggggaatatgagtcgaagcaataacaagaatatttctagtggaacat
ctttcacaatccctggagagatagttcactaatagaccgagggataagtaattcgactca
ttcacatccagatcatgaatgtttggaatccatattatgcaaggagacattgcttttgct
aattcgaattgaagggtgatataaaatcggcctatttccgacatcatatcgatagttagc
gcattcatcatagttagaagctccagctccgtatcaaggtcacgatcgatatcgtcacta
gcatcaatatcgtcactagcatcaatatcgtcactagcatcaatatcgtcactagcatta
atatcgtcactatcatcaataagaaaacctttaggcttgttacccaggaacttgttcaga
aatactgtaatgaaaggaacataggagtttgtcgctaggtatttgaccaaataggagcgt
ccggttcctatagaacctatcactaaaatacccctagagggggatagggctaggcggagc
gaaaagggttttccatgagatgggaaatgaaaactattagccccacacgaagtttgtgaa
taagtgattgtctgataatgagcaaggaatatccgtctttcggctaaacaggatgtattg
aactcataattcattaaatgctttttatgaatgtcaactaagtatcgtaagtaaattgtt
cccggttgttcaatcatttgataaccggagtcattctttgataaatgatcactatgagtc
agactcaatagaatttgatcaatccttttttctgtcgttaaggcggagaactgaaccaag
aattctctttctttatcatcaatccaatcactgttcgcgacccaggattctattttatca
tcaatccaatcaccgttcaccttttttctttttcttatcaatgaatagatctctttactt
gtatgacttagatgtctcgtatttctggaaaaagtgattcgattgatgggatttggtatg
atacttatgagattgatgatatcgatgagattgatattcaaatctttcgtcttagaacgt
attgatttaaccccatcagcgggaccaccaccccatagcatgttgccgccagaagcagaa
ccccgtatttcttctattgcataacctaattgttccagagcaactagaaagagattcttt
aaccagaaagaattcagttcagatgtgggatacctatccagaagttttcgcaactcaatc
atgtatgatggaatcatcaaagatttgaccttttcgaactcggtctgtaactcactatag
gctcgggaaacaaagagaagatgtgtacgaacgagatatccagcaacaagaagaaggaaa
aggattgaatagaggaactcccgaacatttggcgatctcagatgtgtcgatatcaatggt
gactcattatttcgatgaatcatttcttcggacagaagaagattatgtaaacacttactc
gaaatctcacttatcagattccattgtgtcttccacaatggaatctgaagaattcgccat
gatatatctgatccatgcataatatcatgaaaaatggatacaaatttttgactgctactt
agtaccggcaataggtctgaaaaagtatctaaaaatatcaaatttagatatttgtaccct
gtcgaagtaaggaaccatggcatatatgtttggaacagattccattttgagagagttgaa
aaagcactgtctcgttgaaaggttctatacatctgacctttctcaacgcatttctttaga
caaagactccgttttttcctctttttggatggtaaatatttctcagaacatggagtgtga
atcaaacccatgtttgaattgaaattgagatactgatgcaagttcttctcttctgaatca
gatagattcatatcggaaagaggttgacaataagttctttcaaaattgactatttgtccc
tctgttagaggtgttccagaagaaatggctgcgatcgagtaaatagctctacgaactaat
agatcggatcgaattggaaaatggaaagatttgtacaagttatacctttcgtcaccactt
tgtggaaaatcgttaggtatgaatatgttagatacctgtgactcgattggtgaaatagta
tctctctccaaaaaagcatgtttttttttaccgccgcacaaagaaaatattttgttgcga
atgaacaagatattgaggaaatacgtaaaatcagaattattgatacgggccttttccaca
taaaaagggaatctcttgttacaatagaagcggaaacggtgtggattattcaagaatcga
agtcgatttgctttataaaaagaagatatcaatgaacttctatgaaatggtttcacagga
ttcagccaattgtcttgatcgtgggatatcattgagaaataggaatccgtgttatcaaaa
gatttcctgcgattatttctagtatggaatgagtcaatcatccactttggtatcttattg
aacaaaaatggtgatattcttcctccattgatcaaaaatttcgatttttgggaagtatta
tgatcatccaataagaagggtttcaattttttcaaatgaacgatttgaagacctattgat
tctaacaacggattgcagagttgatcattcggacctttcaattcatagatgtggatctca
gacctatgaatggggatattcccgaaactcacaaagaaaaaaggaagtgagttagacaaa
aagaaaggaagtgacttagacaaattcatgaatctctcggttcgagaaataaaaataaga
ggatcgaaccatttcttcggactctttttcaaattcgataaatgttggttgatcgtatat
ttcattatagttctatgattcagagtctcatttcctatttgatccctttgaattccatat
tcgaagttgcgatcggatcgattcattaaaaagaatcgattcaatacatttcttatgtac
ccataggtgctatattggatttgaatccgatttcggatcaatctatattgattgactgcc
tccattatgttgttgctagcaaataccactatttttggttttggatcttccaaatcattc
ccgcaggagatccggacccatttttttctgatccttcgataaaaagattcattctcttca
taaaaaataggaggtagaaccaataaagatttctttttcgattcatccctggagttgaat
acctcattcaagaattgtttttgatccaatccgtaggaatcaatagaaaaggcaaatccc
ttatgatacaccagatccggctcggttattgatagagtgaatagatctgccatttcttga
aatctctcttctgattcaaaatcgtggtgtaacgtgtatccccccctgttccggtcatgg
aatagatgaaataaatcaaaaaatggatttttgtttaagaatgaaatcttattggacctg
tccatatccagttcatccttcggaaccatatcacatcccggatctgatgaaataggatga
attgagacggtattttgtaaatacgtaattatcttgaatatattaactatttctttattt
tccgatcgcctggaagggacaaaagaaacatcttcttctttcttcaacaatttctgatct
ctagtggacctctcagtaggattcgaacccagatgaagttctgaccatctgtcagagaaa
aaagaacgaatggatcttgtaggattcccaagaaattcttcgatttcttccggaagcaga
tgcttattcatctgcctttcacgttccgtgaatagccgggacattgaggaatatccagaa
aggcatttagggaatcggtctgattctatctctgtttgttccgtttgaagaaaggaagga
tcccaaagaatcgatctttcttttagttgttgaatctctctttgattgatcaatgtgtga
tattccgaatcctcattactaatggaatcgaaacgatctctggattgatcagaagatcct
ttcaattggctagaatccgttacttgaacgaaactagatcttgtggaatcatattgaata
tttgacgatacattccgtaccttgctaaaaaatcgatccttgtttaccaaccacacattg
tctaaccaaatccaactctctctcgatatgttcctcaaaaaatccgattcgtgcggattc
ttcccccaactaacgaagagatcttggcggaattgccacatatgaaattgagcacaattt
tgcaaagaaatagcccacttgtttctcgagaagagatgggaaaaacgctcaatatcattt
gattgaatagttgacccagctccttgttgtttgaagaaaccctccacttcaattggtatt
ttttcacgaaaagcaaacatgagataacaaatccagtctttcactaagatttcgaatagc
tgtcccgaattcaagttgattatgtttcgcctcttactcggagaaagacgatcaaacaat
tcccaatcatggtccttgcggatcggatcatctatataatatacaaaaagaaactccaga
catttgatatctttctctttgaatgagatctcaattccagcgacggtttcattagatatc
ttacaactagaatccctcttttttccgagccagttcctccaccaccgcgaaccccagtta
gattcaggcatgatacactttttatttattgggagaacccaagtactctctttcggatcc
aggaaaaagctctcagagatcttttttccttttggaagatacaggagcgaaacaatcaac
ctattgatattggaagacccaaaagattcttccaatgtatcatttctgggtccaatggaa
ttcataggtataggaaggagccctgtcaaatagagattttttctttcgaccatatttcga
ttgttaatacgatatataaggatcgctactacaaatagtactacacccttgatcgtgaaa
tatcgattgcttgttgaaccctgtaaattgcgtgaaaataggatactccaaattcgtggg
tccaagagttttataaaacgttcttggtggaaaaaaatgtgaatgaaagatcccactgaa
ttgaattgggtccatgaatctaagaaatagtgagaattcttgatctctctcaatatctct
ctcaattcgaaaatccaggattggaattgatgtcctttcattgattcctcctaaattgca
ttgatttatcctaaagatttcatttcaattggaatttggttattcaccatgtacgaggat
ccccgctaagcatccatggctgaatggttaaagcgcccaactcataattggcgaattcgt
aggttcaattcctactggatgcacgccaatgggaccctccaataagtctattgggattgg
ctctgtatcaatagaatctcatctcatctatacataacgaattggtgtggtatattcata
tcataacatatgaacagtaagaactagcattcttattgagactcgaactcatagggaaga
aaatagatttatggatggaatcaaatatgcagtatttacagacaaaagtattcggttatt
ggggaaaaatcaatatacttctaatgtcgaatcaggatcaactaggacagaaataaagca
ttgggtcgaactcttctttggtgtcaaggtaatagctatgaatagtcatcaactccccgg
aaagggtagaagaatgggacctattatgggacatacaatgcattacagacgtatgatcat
tacgcttcaaccgggttattctattccacctcttagaaagaaaagaacttaaatcaaaat
acttaatagcatggcgatacatttatacaaaacttctaccccgagcacgcgcaatggagc
cgtcgacagtcaagtgaaatccaatccacgaaataatttgatctatggacagcatcgttg
tggtaaaggtcgtaatgccagaggaatcattaccgcagggcatagagggggaggtcataa
gcgtctataccgtaaaatcgattttcgacggaatgaaaaagacatatatggtagaatcgt
aaccatagaatacgaccctaatcgaaatgcatacatttgtctcatacactatggggatgg
tgagaagagatatattttacatcccagaggggctataattggagataccattgtttctgg
tacagaagttcctataaaaatgggaaatgccctacctttgagtgcggtttgaactattga
tttacgtaattggaagtaaccaattaggtttacgacgaaacctagaaatcgatcactgat
ccaatttgagtatctctacaggatagacctcaacagaaaactgaagagtaacggcagcaa
gtgattgagttcagtagttcctcatataaaattattgactctagagatatagtaatatgg
agaagataaaattgtttcaagcaccaacagaaccagaagcaccccttgtttcaaagagag
gaggacgggttattcacatttgatttgatggtcagaggcgaattgaaagctaagcagtgg
taattctaaagatttccccggggaaaaatagagatgtctcctacgttacccataatatgt
ggaagtatcgacgtaatttcatagagtcattcggtctgaatgctacatgaagaacataag
ccagatgacggaacgggaagacctaggatgtagaagatcataacatgagtgattcggcag
atttggattcctatatatccactcatgtggtacttcattatatgatatatataagatcca
tctgtatagatatcatcatctacatccagaaagccgtatgctttggaagaagcttgtaca
gtttgggaaggggttttgattgatcaaaaagacgaatctacttcaaccgatatgccctta
ggcacggccatacataacatagaaatcacactaggaaagggtggacaattagctagagca
gcgggtgctgtagcgaaactgattgcaaaagaggggaaatcggccacattaaaattacct
tctggggaggtccgtttgatatccaaaaactgctcagcaacagtcggacaagtggggaat
gttggggtgaaccagaaaagtttgggtagagccggatcgaaatgttggctaggtaagcgt
cctgtagtaagaggagtagttatgaaccctgtagaccacccccatgggggtggtgaagga
agggctccaattggtagaaaaagacccgcaaccccttggggttatcctgcacttggaaga
agaagtagaaaaaggaataaatatagtgataatttgattcttcgccgccgtagtaaatag
gagagaaaatcgaatttctttcttcgtttttacaatttacaaaagaaaaaaaataggagt
taattaactgtgacacgttcactaaaaaaaaatccttttgtagcgaatcatttattaaga
aaaatccataagcttaatacaaatacaaaagcggaaaaagaaataataataac
