# Supplementary material for: Comparative analysis of the complete plastid genomes of Mangifera species and gene transfer between plastid and mitochondrial genomes
Source: PeerJ. 2021 Feb 10;9:e10774. doi: 10.7717/peerj.10774 (PMC7881718; doi:10.7717/peerj.10774)
Supplement: Supplemental Information 5 [file peerj-09-10774-s005.fasta]

>Mangifera sylvatica.
aaagcggaaaaagaaataataataacaaagagttataactattagttagttagttagtag
tttaatagttagttatgagctatgggcgaacgacgggaattgaacccgcgaatggtggat
tcacaatccactgccttgatccacttggctacatccgcccctcttaaaaaattaaaaaaa
atacaaggattacaatttctaccatatttttgatcattctcctttttttatggtacctta
cttatcaatctcgaaatgaagatacaaaacaagaagcagaaaattttgttttgttgaaaa
acaaacaaccaaacgaaacgtatgtaaataaaaaactactaaataacggagcaataccaa
tttcttgcaaagggtcggtattgctccgttattttcaaaaactcgtatacacaaaaaacg
aaatcttatacatttgtagatggagcttcaatagcagctaggtctagagggaaattatga
gcattacgttcatgcataacttccataccaaggttagcacggttaataatatcagcccag
gtattaattacgcgaccttgactatcaactacagattggttgaaattgaaaccatttagg
ttgaaagccatagtactaatacctaaagaagtaaaccagatacctactacaggccaagca
gctaggaagaaatgtaaagaacgagaattgttgaaactagcatattgaaagatcaatcgg
ccaaaataaccatgagcagctacgatattataagtttcttcctcttgaccgaatctgtaa
ccttcattagcggattcgttttctgtggtttccctgatcaaactagaggttaccaaggaa
ccatgcatagcactgaatagggagccgccgaatacaccagctacgcctaacatgtgaaat
ggatgcataaggatattgtgctcagcctggaatacaatcatgaagttgaaagtaccagag
attcctagaggcataccatcagaaaaactgccttgaccaattgggtagatcaagaaaaca
gcagtagccgctgcaacaggagctgaatatgcaacagcaatccaagggcgcatacccaga
cggaaactaagttcccactcacgacccatgtaacaagctacaccaagcaagaagtgtaga
acaattagctcataaggaccgccattgtataaccattcatcaacagatgccgcttcccat
atcgggtaaaagtgcaaacctatagctgcagaagtaggaataatggcaccagaaataata
ttgtttccataaagtagagatccagaaacaggttcacgaataccatcaatatctactgga
ggggaagcaatgaaggcgataataaatacagaagttgcggtcaataaggtagggatcatc
aaaacaccaaaccatccaatgtaaagacggttttcggtgctggttatccagttacagaag
cgaccccataggcgttcgctttcgcgtctctctaaaattgcagtcatggtacaatcttgg
tttatttaatcatccgggactcccaagcacacaaattctctagaaatagataattgaggg
cttgttattcaccagtataacatgatttatatctccgtgtcaaccaatagcaacattcat
agatcgatatctatgatcttatctagatcgattcataagaaatcgttttttgaatgaatg
aagtaaattacaaaaaaggaatgccgatttatatagatatatgatttcgatatgataata
ataatgggttgcccgggactcgaacccggaactagtcggatggagtagaaaatttctatt
caatttcaattgaattcaattgaaattaagtcaaaaaatccctccccaagccgtgcctgc
atttttcattgcacacagctttccctatgtataacatcgaaaaatccctttcttccctaa
aacctaaaaaagacgctaaaaagttgaatacacagttgatcaacctttattattccatga
acatttaatagtaataaaaatgaatgaatttttttgttatctaactatcatttaggaata
atttctaaattacacggtctcataaccaattattcatgattaaccagatcattgatacaa
ataatatccaaataccaaatccgccctctatacaacctccgcgaagtagacgaagctctt
ggaaagattacagaaagaacgtgctcttccgccataaggaattcttccaaaaattccgaa
ccgaatcttttcaaaaaagcgcgtacagtatttttgtgtttacgaaccaaatttttaaca
caagaaatccgaagtatatattttattcgatacaaattctttttttttgaggacccgctg
tgataatgagaaagatttctgcatatacgcacaaatcggtcaataatatcaaaatctaag
gaatcagcccaggtcgacttactaatgggatgccctaaggtgttacaaaaccgcgcctta
ctcaatgatccaatcagaggaataattggaacggttgtatcgaacttcttcatagtctta
tctatgataaatgaattttctagcatttgactccgtaccaacaaaagatttagtcgcaca
ctggaaagataacccagaaaattgatagaatgcttgtagaagtgctttctatgaaccctt
accggttgagaccacatgtgaaaatgcgattgccataaattgacaaggtaatatttccat
ttattcatcagaagaggcgtatcctttgaagacagaatagattttcctttatatttaaca
taatgcatgaacggatccttgaacaagcataagatgtcctgaaaatcaaaatcattagcc
aagacttcgacaagatgttctacttttcgatagaaatctattcgctcaagaaggactcca
gaagatgttgatcgtaaatgagaagattggttacggagaaaaaagaagatggattcatat
tcacatacatgagaattatataggaacaagaataatcttgaattactttttgaaaaaatg
gaaatagatttctttggagtactaagactattccaattcaaattaaaatactcatgtaga
aagaaccgtaataaatgtaaagaagaggcatcttttacccagcagcgaaggatttgaacc
aagatttccgagcgaatggggtagggtattagtacatctaagacataatttaaatatgag
aatttgtcctcgaaaaagggaaatattgaatcaattgattggaaattatgagattttgct
atttctttaccttctaagaaagagacaaatcgtagcgaaaatgcaatttccacaatgact
gcaaacccctcggatatcatttgcgaatacaacttattgttgtgtccaaaaaattgattt
tgattagaatcattagtagaaatactcaactgaatccgttgatacagtcgaataattaaa
cgtttcacacttagtgaactagatttattgtcataacccccattttccaacgaaaacctc
catctatttaaagcatgatcatgagccagtgcataaatatactcacgaaaaagcagtggg
tataggaagtggtgttgctgagatccatctagttcgaaatagacttgaaattcctccatt
tgaaattcgctttaaaccaaaggtaggggtaagggatttattgggttagcaaatgataca
ttggattagcaaatgatacatagtgcgatacagtcaaaacaaggtattgtagtaaaaaaa
aaatggataccttggaaacgggtagactcatcaacggattctctatcctctcattttcca
tttaattaaattggtttatgggtttctgtttgttagagtatagaaagggtggttagaaat
cctttattttttcaatctaatcgctcttttgattttggaaaaaaaaaaatatctttatca
atatactgcttcttctacacattcatctccaacccataaaagggattaactaatagttag
gactcattaaaaaatcgataatctactcatgggaaaaccttttcccgcattaggaactaa
tatctttttaacgtttaattagattgggtaatcattcaaatgaaattaagaacagaagct
cgttgcttttttttttgtttccctataatgggacccgtgggggtctatccatttatttac
tcgacccaactttgaattcaatttcttttggtccccgccaagaattcaagcctggttttg
taccgattgaataagaatcaaatattttcaaaattctccattgatacgacatgctggttt
ttccattcatttgtttcaggatcagtcgtggtcttacaaactctcccgatggtatagacg
aatcctttgcttcatagaaatgtgtaaaagatgcgagccgcacttaaaagccgagtactc
taccgttgagttagcaaccccgaataattcgaatctgtaggtacaatcggaatcaaagaa
tattaaactagcaaaaaacctaagaaaaaattttctaattgaggcggaacataaaactaa
aaaaaacaattcaatgaacagatccatttatctacgatcaaattatatttgttcaataca
ctgttgtcaatatcactatgaatgttgaagatgaatcgtgagaaaagaatataaaaaata
caatggcaatggcgaaaacaaaaagagttaattgattagtttaatgaaaatccaaataat
gagaatccaaattaaaatgaaattcaatattttatatataaatatataaaattgaataga
taaataattagataaatagaaagaatttagaaatacttgaaataaatctaaaagcaaaag
gacttgtactggatgtgcactacatatacaaatggatcaaaaaaaggtgtaggtgaaaaa
aaaaattaacgaaaaaaaaaaaaataggaagaaatcttgggcttattcaatcaagcaata
taaataaaatacacaagcttaatgccttgttttgttatttgttaatagatttccaatgaa
aaataccccaccccagttgcaagtactgtaaattttttatatttctagatccaattatca
attcttacttgatcttttttatatacatcttatatcattttttatatacatcttatatca
ataaaattctagcaataaaatcgatttttgtacttatacgtatagaacatgatattctat
agtagcaacattaaataggaatcataataataaataggtatgaatagagaaccaaaaaag
aggggaagagtaaagaaaaaaactatataggagtcttctacacccccttttttggttcta
ttacttaatagaatttcgtttgattaagactaagctgcgtaaaaacccccgccttctttg
aaatatcatgaacagttcctgtaggttgagcacccttgtcaaggaaatatagaatagcag
aaacgtttaaatgggtttgattatttatcggatcataaaaacccacttttcgaagatctc
ttccttctcttcgggatcgaacatcaattgcaacgattcgataaacggctcattgggata
gatataaatgaacaataccccccctagaaacgtataagaggttttctcctcgtacgtctc
gagaaaaaatgattcgaaattattatgtatcgaattagaatgtcaaatatcaaatagata
tataaaatcatcaaatcaatttccagagatttaagtccttctttttttcttctttttcga
aaaagaagaaaaaaagagcattcatattctcataactcaagttggataactttcaaatag
cctacagccttaggcatttatttcattttttgagccgtctctaacccctttgttgtttgt
ctcctttcgaatccatttttggagtctcgattctgatctaattcttgagacaattgaaaa
gttatttccttgttccaggatcctttatctttgccttgaatccctgggtttagacattac
ttcggtgatctttaatcttttaaaaaatggaagcaacaaacccctttttgtgatttcttt
ctatgaaagaatcatatgaacaattgattcctgcatgatacacttttgatcgaaatagtt
ttaccaattcaaaaagattttctttttgcattaaaaaattgttcgaatcggatcctttcg
atttctatatcaaaaatatacttacgaagtttgttccaacgtattgattggtattaaccc
tagacccttgcccctgagaaatgaataaatactttctactcgagctccatcatgtactat
ttatattacaacccaacaaaaaagcgagggttgtagtagaaccgaacaaaggatgtcgag
ccaggagccgattcattcctagataatagaaaatagaaaatggtggatggaaaaaaaaat
ccacagctgatcatgtccttcaagtcgcacgttgctttctaccacatcgtttcaaacgaa
gttttaccataacatttctctagtttcgaaccagtatgtaattgattcaattatggaatc
atgaatagtcattgcgtcggtcaatacacagtacttttgatttatatataaaaggaataa
gtaatttaagcctcaattaggaagaacaaaggctcaattcaacttaatcctctatttttt
attgttttactgtatgactgcaatagtttttttatttctaaataacaagaataaaaaaaa
attggaatctgcgttgcatcttcaaatgattcgatagaatagattcaacaatcttacacg
tcttcgagtcccaaggacccgtaaaaaacattcaaattatttaaaaaaatttcctacccc
gacatcacaatttcaataaagttttactaaagattatatttgatcatcataagagagata
aatccatatcgaggatttccgtatctatcagattagactgaacaattttcattggaagga
cttattgatattcgatgttaaatatttaagagtaaggtaagggctcataaatccttttca
aaaaaagcgaaagaacgctatcaatgaaatagaaagatagcaatccatacatagaaagat
ttcctcaatttatgcgtagtttcttttggttgaacttaaggttgactaatctttccctaa
aattgaaaatgaaaataaagaataaagtaaataagatgtatgaatcatccccgtctcaat
tgttattacatagatttaaattattcattagagacaaatacaaaatacctaaaaataaaa
attaagggttaaagaaaatctattaaccattaaatagggaacttgattatttggtaatga
aatttgaacagatatagatattcaaattgatatcttccatcgctcattaactcttatcta
ctctcactctcaatttattccggggggataatgaatcataaataaaaaggatcctttttt
ctgggatgctagactattttgtctaaaatacaaagccaaaaagatccagattaagtcatt
aattagtcttaagggacttaatcccattgattgaattcaatcagtaacaataataccctc
ttgtttagaattcagaaataaaaggagaataattgggctgtcttattcttattaaaaaaa
gatcaggaatatagaggctttcgcatttcgatttagaatgtatccttgaaaaatcaacta
gatatggcacgtaagacttttctaagcaactaacttaaatacgaaagtgaaaagggaagg
cataaactaaaaggctcatcagactttttttgacttcaaccccttgggatctatgttcct
atcttacctggatcaaaaatagattctgttatgttttcgtattattcgaactcgattcca
tttttgaaaaaagagcaagattcagagaaaaaatttttaaaattagaagcaagaaataaa
ttttatcaagaccaaaattagactcttaaatagtacataagtaaataaaacgttgctcaa
aaacaaaaagagaattttgatcctgatatctgatatatattagagtccactctgggacgg
aaggattcgaacctccgaatagcgggaccaaaacccgttgccttaccacttggccacgcc
ccatttcaatttctattcaatactaataaacagtaatattgatattagttgttcgtcaat
tccagtgcaaatccctacggaataaattcgattcttgttttagtattagggttttgacac
gtgtagctgtcgaattaaactcaatttattgatcattatatagaattcaattaagatatt
gtatgaaagtatgatttcttctattctcttgtgagaatagaaggatttttgttttgattg
gttcggttcaaagaagtatttttttgtctacctgacttccttttcttaatttttaacttc
tatcaataacatattaataactcaatcaaaatacaactatctccaagaaaaaaataaaaa
tgtttgttatgcctaatatctttagtttgatttatatctgttttaattctgccctttatt
ccagtagttttttattcgccaaattgcccgaggcctacgcttttttgaatccaattgtag
atgttatgccagtaatacctcttttcttttttctcttagcctttgtttggcaagctgctg
taagttttcgatgagatctttaatactatcctagaaaaattcataatttattcgagttcg
agaaaaaaaattttaccaattgataagatcagataagtcttacaatatgaatgaactctc
aattcaaacggtgaaattcttgagtagtcacgataaatttggatcccgcgatttcccgat
tcttacttttttttttcaccgaaacaccctatatcgagtccgccacaatatcgaattcta
attgtgtgaatttctgaaaactcttttctatttctcgaaattcgaaaaccgtttcatttc
ttggtgtcaaactaggacccatagttcatagtataaaaatagagaatctattttcttttt
cccagaaaaacagatttggagattgtgtaatgcttactctcaaactctttgtttacaccg
tagtgatattctttgtttctctcttcatcttcggattcctatctaatgatccaggacgta
atcctagaggtgaagaataaaaaataagaaggttttccttgctttattcgcttcttagaa
atgctcttaggatttttttctattccacatctttaactataactattaaaaaaaaacaaa
aaggttcactaaattcaaatttgaaagataccaagccattgccggaaacggaaagagagg
gattcgaaccctcggtacgaataactcgtacaacggattagcaatccgacgctttaatcc
actcagccatctctcctaattgaacaaaagacaattactatgttacattacacaaaaaaa
aataatgtttaaaaaaagcccttctttactttatttaactttatttattatatttatata
aatttcttatataaattataagatagcttatagagattcgtttttgattcgtttttgatt
cgattttgtattatatagatagatacaacttttatcagcaattccatttttataaaattc
aaataaacaactcgaaaaagatatctcgaataaaaaaaaaacgaaaataaagaatatctc
tttaattttgtttccaaggacctttttgatttccatggcctggcctggcagtacccagcc
gggcctcctctttttgtttcaatgaagcataccaccgaatcctagataaaatgatttatt
tggatttgatttaaaaaccgaataaatcaatgtgtgttcctcttattatattcaaacaag
actcaaaagatggaactctcgatttttgcacaattcatttttatttttatgttacgactt
aagttaagttcttttgtcgagccatatctgtcaaaattactccaacaaaagaacttgtta
tttagttattaaatttcggtatttaaaagtcctcttttttcctaatttcattaggactcc
cgacaaacacatcaacgttctttctaatctctaatttccatttcatggttatttttcatt
tctgtcctatcttgattacgtccgattcctttgttggacaaaaggcccatttatatacaa
taatcgcattgtagcgggtatagtttagtggtaaaagtgcgattcgttctattaaccccc
ttaatagttaaggggtccttcagtttcattcatattccgatcaaaaactttatttcttaa
aaggattgaatttgaatcctttacctctaaatgaaaaattcgaggaagaatatctattct
cgtgatttgtatccaagggtcgcaattcgaaattgaaaatttggattatgaaattacgaa
acataatttttttgaattggatccatacttccaattgaataagtataagtaagggatcca
tggataaagatacaaaagtctatttcaaatcgtaactaaatcttcaatttttgttttgta
tagtgtagattgaagcaaaatagctattaaacgataactttggtttactagaggcatcga
tctattcatattcatattctatttttttagctcggaggaaacaaaatacttttcctgaag
attctcgcaaatagaaatagagaacgaagtaactagaaagattggtattgttataatccc
tctcttctagagggatcatctagaaagcgaattgttttgaatggattcagaccaaaaaag
ctgacatagatcttatgggtcgaatttttttatttcgttcccgtcttatatctgggaatt
tatccatcttccagaaaggagccgaatgaaaccaaagtttcatgttcggttttgaattag
aggcgttaaaaatgatgaatggacgtcgactataacccctagccttccaagctaacgatg
cgggttcgattcccgctacccgccccatatgataattatatcaattcattgatgcataaa
ttcaattaaaattaatgcatcaatgaattgaatacgcaattccttaaattctctcccata
ttctttttctttcttttttacgaacaagagataggaaagaaaaatgcgaaaaaaattcgg
aatgaaaggcgtccattgtctaatggataggacagaggtcttctaaaccttgggtatagg
ttcaaatcctattggacgcaatttatttccatttccatagaatattataataggattatt
ttaataactaattcaaaataataaattcaaattacttattacttatatattaatttattt
tattaatattgaatattccattttttggatattcaattcagaatcgaattcagtattaga
aagattaagattgatcggttttttttatttatacttattcctgaagtagaaagcgttcca
tatgttcctgaatagcttctttcaaaagggcttctgcttcctcggtgaatgtcttggtag
aagatatgatttctcggaactgaggtttattcgtttttaagtaagtacgtaactcaacga
gaaattttcttacctgtccaatttctaatgaatcaagataaccattcgttccagtataaa
tagtcattatctgctcttcaaccgtgagaggagctgattgggattgtttgagcaattcac
gtaatcgttgaccccttgccaattgattctgagtagctttatcgagatcagaagcaaatt
gcgcaaaggcttctaattctgcgaattgggccaattccaattttaatttgccggctactt
gtttcatagctttaatttgagcggcagatcctactctggagacagaaatacccacattaa
tggcaggtctgattcctgcattgaatagatccgcggataagaatatttgtccatctgtaa
tggaaattacattagtaggaatataagctgaaacatctccggattgtgtctcaactattg
gtaaagcggtcatacttccttcacctaactgagaacttaatttcgcggctcgttccaaaa
gtcgtgaatgtaaataaaaaacatctcctggataagcttcgcgaccaggaggtcttcgta
atagaagagacatttgtcgataagcctgcgcttgtttggagggatcatcataaatgatta
aagtgtgtcgttcacggtacataaaatattcagccagagctgctcccgtataaggagcga
gatattgtaacgtagcgggggaatccgccgtttcggctaccacaatagtgtattccagcg
cccccctttcctggaaagtagtcactacctgagccacagaagatgctttttgaccaatag
ctacataaacacatattacattttgcccttgttgattgagaatcgtatccgtggctactg
ccgttttaccggtctgtctgtccccaataattaattctcgttgaccgcgtcctataggga
tcatcgaatcaatagcaataagtcctgtttgaagagactcatatacggaacgtctcgaaa
taatacctggggcgggggattcaattaatcgagattcagaagctgaaatttcacctcgac
catcaataggtttagccagggcatttataacacgacccaaataagcctcgcttactggta
tctgagcaatttttcctgttgcttttacagaacttccctcttgtatcattaaaccgtcac
ccattaatacaacaccaacattatttgattccaaattgagagcaatgcctattgtactct
cttcaaattctactaattcacctgccattacttcatcaagaccataaatacgagcgatgc
catcgcctacttgaagtacggtaccgatatttacaatctttacttctctattatattgct
caatacgttcacggataatattactaatttcgtcagctcgaattgttaccatgagtattt
cttaattttttttttttgaagaaaaaaaataatgcctactgcaaaaggactaatcagtta
tttctttcagcgccccaaacatgccaatattagcactaatggtacgtaaatgtaactcct
tgttcaaacaactatttagagttcctagagctccttgcaaagcttgttggaaaacccgtt
gtcggacttgattaattgctctttgttgttcaaaatggatggtttcatttttgtaatttt
ctaattgttccaaagttttagaagttgaattaatcaaattccatttttctcgttctatct
cagagtacccattcattcgaaactgatctgcctccatttcaactttccggaaacgggacc
gggctttttccagccgttgaatggccccttcctgcagtttttctgaatttcgaatagtag
ttaagatcctcagttttcgattatctaataaatcacttaatgaaagtagattatcgttac
attcatctcaaaatttccataatcccttcccgaaccaaacatgaatttttcgattcattt
ggctctcacactcaattacttgaactatttatgtatggggggcgttcccatatctttttt
ttactgtaatgagcctatcctcttcctctcttctctattcatattccaaaatgtcgtgac
tgatcaataaaatcaagacaagaatattcggaggactcttctgaccaaacaaaaatagat
aattgtcatcaaagttgtttcttttttcttaaaatccaaagaatttttcttactttaata
tataggtcatccattcagcataaaaaggggttgattgaaatacccatttttccaatattt
tccaataaaaaataaaagtctcaaatcattttatcgacacgagtgttttatatcgaaaaa
aaaaattctaattattcattttgaaaacatttctattcgatattaacatagaagtagaaa
gagtaccatgctgcgtctggacttcaaacggtttagctttaaccatgttcatgttaatgg
tcccacatttttggtttggttgatagagaatcaaagtagatttaccaaagaatcacgaaa
tgctatagttcttaaatatgattttcaatttattcagaagtaattcgcggaatcgtgcac
ctttttcagtcctagttagaacaaaaaaaagtgcagctggttggatccagcctattcttg
aaataaacaactcacacacactccctttccaaaaaagatcaatacaccaagcactacacc
tagatttattggatttgttgctaaaatatcggtattaaacccgaaactcccggcgaatcg
ccagtgaaacgaggaaacgaaagaatcggttccatttttcatatgatctcctcttttaga
tagactaaaaaaaaaagaacagagttctttttttttgtatcacttcacccctttttcgac
ttcttctatctatttatatttatttattattatttaatattcaattattcaatttcgatt
tttttttgttttttttttttagtaatttatctattgcgaaatagagtcaaaaattcgata
tataattttaaaaaacaaggaacacaggtcggtaaatacgacaaaaaaatacgtaatttt
cctatttataggattaaacaaagggattcgcaaataaaagcgctaatgctacaaccagtc
cataaattgttaaagcttccataaaagccagactaagcaataaagtacctcgtatttttc
cctccgcctcgggctgtctcgcgataccttctacagcttggcctgctgcagtgccttgac
cgaccccaggtccaatagaagcaagcccgacagccaacccagcagcaataacagaagcgg
cagaaatcagtggattcatgataagttcctcgtactaaaatactaaaataaagaaatagt
taatgatacaatcgtccaatgaattttgattttttgttcttccatttcttttttccgaac
ctttttttgaactcttcgttcgttagttgtctttatttcatccctttattcagtcaattc
acagtaaaagacgaaacaaaagaatttctattggaatccctatctaaattaacaacagta
gggcggattagatatatctttagttcatatctaactagcaatatctaatatcccatatac
atgtgtttcttccataacgtaaaccaaatattcagatcttagattcaaactattcgtatc
ttaaagtcaatcgcattttagaatcattcttcgaaacctccacaagagttagcttagagc
cattcgattccatatacctaattttgtccccctcccctactcgcccatgaatctcgtttt
ttgtaaatttttctattccttttatttatcattatccaagatggctagaatcgaaataga
cgaattgattgcattgcatagaaataaatatcagtatttgattgaggtaaggccatgcaa
tttcttatttattaatattttcttttggtcaatcgttgaattgaataaaatcaactgaaa
tgggaatccttctagaagggatctttcttttcttttttttaatcacacgccctaaattgt
gtgatactagatactataataatttttattcaaattatgactccagatatttgatattgg
aattgaatgaccaaaaatgaacaaaacaatataaagagaatattcattgccggggggtat
gatataaatagaataaaaaagtccaagtaggaattttaggaaaaagattttttagatctc
tttccccttttttgacaattccttactatcgtaatttttgtctatgactcgtgatcgcca
cacatttgtctattatgtttgtatatttatgtttcctaagtggattaacttgagttacgc
atagattgcgttgttctaaactaaaaaaaaaagactatttcgaaaactagttaatttaat
gatggccctccatggattcgcctatataagccgcagctaaagttgcaaaaataagagctt
gaataccgcttgtaaataatccaaggaacatgaccggtataggaatcactaaaggtacta
aagaaacaagaacaacaactactaattcatcggctaatatattcccgaaaagtcgaaaac
taagtgataaaggttttgtaaaatcttctaaaatgttaatgggtaaaagaattggagttg
gttgaatgtatttactgaaataacctaatccttttttggaaaggcccgcatagaaatatg
ctactgacgtgatcaaagctaaagcaacagtagtatttatatcattcgtaggtgcggcta
actccccatgaggtaactggattattttccaaggtaaaagagcacctgaccaattagaaa
caaaaataaatagaaacatagttccaataaagggaacccatggaccagattcttctccaa
tctgagttttgctcacgtcgcgaatgaattcaaggacatattcgaagaaattttgaccag
cagtcggaatggtttgtggattccgaactgctataagggctgaacctaataagatagcaa
tgacaacccaagaagtaataagtacttgggcatggacttggaaacctcctatttgccaat
aaaagtgttggcctacttccacgccggatatctcgtataacccctttagtgcgttgatgg
aacatgatataacattcatattgccctctgacagaaatcgaattttaaaaggaattattt
tgattcaaccatctccttttcgacttgtctacttgaattggatattttgaatcccgccaa
tcacataatatccacagttttttttttatttctttttttttgtgcgattcgggaattgta
accgattccataaatctagggagttaccaaaaaaatggatttttcttatttattaatctt
attattaatcaaaaatttcgtatatagctagaacgaccctcacaaattgcgaatactaat
ttgttaagaattaatcggattgaagctatagcatcatcatttgcgggaatcgaaatatct
gcgagatcggggtcacaatttgtatcgattaaacatattgttggaattcccaaagtgaga
cattcgcgaagagccgtatattcttcttgctgatcaacgatgattacaatatctggtacc
cccgtcatatatttaatcccgcccagatacgtttgcaagcgtgataattgtctcttcaac
atagctgcatctcttttgggaagacggttgagtcttcccatcttttgttccgttctcaaa
tccctaaacttttgaagtctcgtttctgtagtggaccaattcgttaacataccaccgagc
cattttttattaacataatgacaccgagctcgtattgcagctcgcgctactgaatcagct
gctttatttttgataccaacaattaagaattgttttcccctacttgctgcatcaaaaaat
aaatcacaagcttctgataaaaaacgagcagttttagtcagatttgtaatatgaatacct
ttatgctttgcagagatataaggcgccattctaggattccatttcctagtaccatgacca
aaatgaattcctgcgtccatcatttcttccaaattaatattccaatatcttcttgccatt
tttccccacacttcctctttttttttaagagatgaggtgccctgaaataaataattgttc
cgacggaaccttctcttctactagagattggccattgatacacgatccaagccgttcatt
actttctattcattattatctttcttttcttaccattaataaatcaaacgaccacaatat
agttaaaagaatctgctcctaggactcattaaatcctctaagtgattgttctgatgtatc
atgtaaagtctttgaaatgcaagaggaaaataattctctgtggtgtaagaaaatctctcc
cattcccctcccgaataagttctttgtgtttgtttccaaaagaatgttgttaggctgcct
tgaagagtacactaatcctttgaatccggtaccgacggggatcataccccccagaacaac
gttctctttcaggcctttcaaccaatcgatacgaccccggagagctgcttttgctaaaac
tcgagcggtttcttgaaaacttgcttcagatataaaactttgagtattcagagatgctct
cgttattcccaataagatagctcgataacagatcccttcttccaaagcgcgcaccgttcg
ttccgctcgtaacaatccaatccgttcgccgggtaaaaaaaaattaggcattccatcttc
tgaaaccaacacttttgatgttatttgacgtacaataatttctatatgcctattatgaat
ctgcaccccctgagatcgataaactttttggatcttattaaccaaagagatacgactttg
cactatagttagctcagcaccaatcaagaatccccaaggaattccaagaattcttgttat
acgcgcgttccaaccctcaactctcttttctaggttcatcgatattgaatcaatcgaacg
cacttctaacacttgttctacttttggaagaccctgcgttatatcaccagatctcgattt
ttcatatataaatgtaactaatgtatctccttcgtaaaggatttctccataatgcccatg
aacagttgctcctggagtagccaaataaggcttagccgatcttattactaccgagtcaac
ttgaacaattaaaacttgaccagactttaggtgtggtccatttttggctatagatacatt
ttcacaaataaactgtccaagacgaattattgtgggcatttcctcacaataattatgatg
gagaaaataccaattcaaattaaatggattcaaaacgatcgtactgtatggatcaggatt
ataaattctccggttttcatccattaccattaaataatatttaaatacttgaaaagtctg
ttttaaattctcaagtttgaaatatttagttaccgagatctgattatgagttattaaata
gtaaaatgaataaaaattggcaatttgaaagactgttcctaaaggtcccaacgaattcct
aattggaattagaggatctttttgaattttaattgattgttttatgacattgtgatattt
tccatcgttgaatggacccattcgaaaacaattcgaagatgacaaaatcatcaacgattg
gcattccttatttcgattcaacaacgtacgaaaagttccttgattttggctaagtaattg
ttcaacccttgccttgaaataaatgcaataaaacggattgatattgttacgatctgaacc
attatcagagatcaatcctgaacctgacggatcattcctttttcgtatatacgaaatatg
ggatttcaccaagtcgattcttaggaaatctcgaatcagaccatttgtatttacttcaac
aaaggaaacacagagctcttcgagggaagaaccttttttgtcttggttccaattcaagac
taaacaagtccgaactaattgaatacttgtgtcataaattccccgagtaggtttgccctt
tccataaaggatataattgacaactcgaagttgcatattatctttttcgcgcagcagatc
ctgagggaagagttttgctaaatttataccgtcccctatttcatacgggaatacgggtcg
aaccaaaacaaaatactttttcttggtaggtgtgatccgttgtacatagatccatttttt
caaattttttgattccttctttgattccttaagttttttttttcccgtttctggtggtat
caagataccactgtgtcgggatatcttatctgtctctccaggaaaatgcatatccccaga
aaaaattttcagttcaatcctttttttttttctctccactcggaccaacccgaccacttg
gcttcttatagttaaagtgattggtgtatctactccaatgatactattattccgtaccat
tacgtaagaagattcgggtaaagtatacacttcctcgggaatgaaaaaaaagcgatctat
tttcatttggtattttggcttaatttttttgactcctcgatactcaatcaagtcctcttt
tttgacgattgaatgcgcccctatagtcccatattttgtaattcctgaaccctttcttct
atatcgaggatcgtcgaaataagcaagaatactatttctacggaaaataccctttatcgg
tatgtcgatcgagatacctgaaaggggcagtagttctttctcttgttcttgaatcgattg
gaatggaatgagaaatcgatttcttcgcctttttgccaataaatcagaatgcttgtggaa
aattgcaggatgtaggagattccaatgaccagtacctatggttcgattaaatcccgaata
atcaggaatcccaccttcttttttatcagaaaaatctgaactaaataatttgtgtctcgc
ttgatcattattcactgagagactcgaaataaatcttcgttcgacaaaaagagaatcgat
gttgatttcatcttgatccgtgtgaagtgaaaaagaaactacactggatctgcatgaacc
tcctgataatatccataaatgacttgtttttggtaaaaggtggacattactatatgtcaa
ttttggtgcatggtacacatcggtactccagtgcatttctccctctgagtcagcataaat
atgctttcgaaccttttctttaaaattcaaagtgtatgttcccgcccgaatctcagcaat
cacttgttctgattttacatattgatcattttgaactaaaagaaaactttttggtggaat
agtcacggtatgtataatatcttcactctcaataattatatacgaatctatagaacatag
aaaagcaggatgcccgtgacgtgtacgtgtgggatgaaccaaatcctcattgaatttgat
ttttccattagagggagctcgtacatgttctgcagtaccccctgtaaatactccgccggt
atgaaaagttcttaatgttagttgagtccccggttccccaatagattgacccgaaataat
acctacagcttcgcccaattcaaccagatcaccatgagtaggactccgaccataacataa
tcgacagatccaagacgtactcctacaagtaaaggggtttcgaatagatattgcttgtgt
tcgaaaggttatgaatcgattgataagtccaatcccaatatcttgatttcgaatggcgat
gcatcgcaggcccatatatatatcgtctgctaatacgcgaccaattaatatttggctaaa
aactctttccgacattttttgaggactcacagaaattcctcggagggtgccacaatctgt
tctacgtacaacaatatgctgaactacttcaacaagtctgcgcgtaagatatccagcatc
tgatgttcgtacagcggtatccacaactcctttgcgggctccgtagcaagaaatgatata
ttctgttaacgacagtccttcgcgtaaattgctttgaatgggtaaatcaatcatttgtcc
ttggggatcagacattaatcctctcatacctactaattggtgtacttgagatacatttcc
tctagctcccgaaaaagacattatatggactggattaaacggatcagtcatcctaaaatt
aggattcatttcttgtcgcaaatattcacttgtagcataccatatctcaatggattggcg
tagtttttctactgcgtgtacattcccataatgatggtgtttttccaaaataaaactttg
ttgttcagcatcttggactagccatcccttagaaggtatcgttaaaagatcatcaattcc
taatgaaatggatgtagcagtggcttgctggaaacccagagtttttacttgatccaggat
gtgtgatgtatatgccattccgaagtgatctattaacctgctaataagtcgtttaatggc
agttccatctatcattttattatgaaaaaccagactcgcccgttctgccataagtacctc
catattccgctgagtaggattcgacaatgggtttgagtcaatgattggaaaacttccttt
tcttgatcttgattcgcgtagaaagttcaggcactacgatcctagttgaaccgaaaagac
ccaaattcacaccggtgtcatagaattacttagcttagacaccataggattaggtaccat
atgagcaggcccgacaaaaaccttgtatagcttcttcgatttctcgataaagagaaatat
gaccaacggtggttcgaatgtatatacaaagaatttctttttttacacttcttactatta
gataatgtccataaatctcatgataggtacccaaagattcgtagtgaacttcgatgggag
cttctcttgaagcaataacgcgttgatctagtcgccaccggagccacaaaggactagcta
aattgattctttgctgccgataagctccaattgcatcataggaattacaaaaaaaaggtt
cgtttgtatacttataactattctcgtcaattctttcattttgatcgtttcttcgattac
atggattatacctatttgcacaaatacctcgacgattcccgtttgttaatacatagagtc
caataagcatatcttgagtcggtaccgaaataggatccccaatagcaggagacaagagat
tcatatgagaaaacataagtaaacgggcctccgcttgagcctctaaagataaaggtacat
gaacagccatttgatccccatcaaagtctgcgttgaatcccttacaaactaatggatgta
aacaaatagcacgtccttccactaaaatgggctggaatgcctgtatgcctaatctatgca
gcgtaggcgctctattcagcaatacaggatgtccctgcataacttcctgaagtatttccc
atacaatcggccctttttcccgaattttactcttagcaactcctatgtttgaagcaagat
gttgtctaattagaccacaaattacaaatgtctggaaaagctctattgcgatttcgcgag
gcaatccacatcgatgtaatgaaagtgaggggcctacgacaatgacagaacgccccgaat
aatcgacccgtttgccaaggagagtctcacgaaatcttccctctttgccttcaattacat
ccgaaaaggacttataaaccttattatgaccatccctcgttggttgtccccggattccat
tatccagaagcgtatccacggcttcttgtaccaatttctcctgacacattactaattccc
ctggcgtggatcgacttgttgttaatagatcggtaagagtattgttccgatagataactc
ttctatagagttcattaatatctgaactcattagtttaccgccatctatctgaatgatcg
gtctcaactcgggaggaagaactggtaatagacataaaaccatccattcgggttctatat
ttgttcgaagaaaatgcttagctaattccatgcgtctaaccaaaaaataccttcttcttc
caatttttcgatcttcccattcattacctgtgggtccttcgttccctaattctttccatt
ctaccaacgaataatctagaatcattcgcaaatctagatcggctaattgttcccggatag
cgactgctccagtagaaatttctcggttgcgaaatgtatcgaaaccttgggtagaaaaaa
aaagtgggatgctgtatttccaggattggatttcatattcgaatgaacctcgtaatcgta
aaaaagtaggttttttagctataggcctagcaaaagaaaaattgggataggatcctgccg
gatctccccccttcaaaatcggacatgaacgtttcctctcatccggctcaagtagttatc
ccaaataaggataaagaaaggtgttctccctttcaaattctagaaaacccccaaaacaac
tactccttactcaagttcggagtgaagaccaaacaacatttcattgattcattcttcttt
gccttttatttcgattttcgaaattctttcttttcttcaattctaaatgacgaaaaggaa
atgtgaaattcttgagtagtctacttcccttcgaatgatgaatctcctttatttaaggtt
taaggaaagaagtgccttggaattcataagggatttacttgtctatgtatcgttccattc
gatcttttaggtcctgcttcacctcgacggttatgccacggtgtccttaaagcctatatg
cgatgtatagactcccgcaaccatcccatatttgcttacttgaacataatttaatttcat
ttctttctcaagaaagggaatttcttaattacgcaaaagcaaaagaaagaagtctttttt
cacgaggtacaactagaatatttgattttactgaatcgaccatagaccaattcccctttt
ttatttgggagtattgaatacacccatcattctgagcttcatgttactcttcccaagaga
catatcagattcagggcatcccaattcgattgactgggatgacagtttcctatttcgaat
ctgtaaaatccaaatttcgataaaatcacacatcgcaatatactaggccttctaattctt
taagaggtttatctaaaagattcgcgatataactaggaagacgtttcaaataccacacgt
gggttaccgggcatcccagttttatgtatcccatttgatatcttcgtatccgagaatcaa
caaattgaactccgcattgttcacaaaattgcaggtcttctttttcatctccaattactc
gataatttccacaagcacaaattccacttttaataggcccaaaaattctttcacaaaata
atccatctttttccggtttattggttttgtaatgaaaagtatagggttttgtcacttctc
caactatctctccattaggtaggattttattggtccaagcgcttatttgttgaggagaaa
ctgatccaattcggagttgttgatgtttataccgatcaatcatagaagaaaaattgtgat
tcattccgattaagcttccttcttattaatctgtaagttcttctcagatacaaggaaatg
attcagttccaaagccaaagatcgtagttctcgaacgagcaatcgaaaagattctggagt
atcttcaggtttaggtattgttcctccaatgatcgtactaccaagtacttcttggcgagc
tctaatatgatcagatttataagtaagcatctcttgtaaaatatgagcaacaccaaagcc
ctctagagcccaaacctccatttctcctacccgttgtcccccttgcttggaccttcctct
aaggggctgttgggtaacaagtgcataatgcccgctggagcgtccgtgtattttatcatc
aacctgatgaattaatttcaagatataaggctttcctattataacaggttgttcaaaagg
atctcccgttcgtccatcaaatattatgctttttcccggatactcgggttcaaataccca
tggattcgctgtttgcttactagcttcatataattccgaaaacacgagttttctcgaagc
cgcttgttcatatctctcatcaaaaggtgctattcgataatgtctatttagcagaccccc
cgctaacccgagcgagcattcaaatatctgtcctacattcattcgcgaaggtactcctaa
tgggttgaagaccatatcaacaggtactccatcttgcaaataaggcatatcctgtctagg
caaaatttttgaaatgatacctttatttccatgtcttccagctactttatcgcctacttt
gatttcacgtttctgtgaaatatatacacgaatcctttctggattataacttgaaccccc
ttttttctggatccatctcacatcaataactcgacccctaccgcctataggtagttttag
acaagtttcttttgaagtggatacctgaatgccaagtatggcccgtaataatctatcttc
cggagcatacgacgattctttcgccgtctggggcgttaatttacctactaaaatatcgcc
cgtctctacccaagatccgagcatcacaattccatttttgtctaaattgcggagtaaacg
ggcttctagatgcgggatttcattagtgatcctttcgggaccttgacttgtcacatgagt
ctgaatttcatatttccgtatgtgaaaagaagtataaatatcttcatatatcagacgttc
gctaataagtaccgcatcctcaaaattataaccttcccatggcatataagctactaatac
gtttttccccaaagcgagttcgcccccaactgtagcggcaccatccgctaaaacttgtcc
ctttttaatgcatttactccgtccaacctgtcttttttgatgcatacaagtattcttgtt
ggaacgttgatagacaacgaattgaatacttatagtatctccattggccgataaaacgat
cttgtcaatatcggtataaatgatctttccctcgtgttgggctatagcaggaactcctga
atctagagccgcttggcgttccaacccagttccaacaatgcatttttcggaccgagagag
cggaactgcttgtcgttgcatattagaactcattaaagctcgattcgcatcattatgttc
gataaaaggaatgagggaagctccaatagaaaaatactggaagggaaaaatacttcgaag
atgaacctgttcccacgcaatagtaaggaattcttgacggtatcgagttggaacaacctg
ttcttccggaataccttgattcagcgccaaagaatttcccaccgctaccatatagtattc
atctttacttggtgataaataaagcatccgtactttttttgatttctcaaagatttcata
aaatgggctttctagagacccccaataaccaattctcgcatgaattactaaggatccaat
aagtccaacattgattccttcagacgtgtcaattgggcaaatgcgtccatagttactagg
atggatatctcgtatccgaaaactagcagttcgtcctgtcaatcctccagggcccaaata
actcaattttctcccatgaactatttgtgtcaatggattagttcgatccaaaacttgaga
tagtgggtgtaatccgaaaaaagaatcataagtggttgttaatggagttgaagttaccaa
attttgaggagtcggcatcaacttatgccgaattgctccgcatatagttcctctaaccac
attttctaaccgaaccagcgccaatccgaattgatcttgtaagaaatccgctacagaccg
aatccgtttatttttcaaatgattcatatcatcaagtgtacccattccaaatttcagtcc
aatcaaacgatccgcagctgctaatacatctcgcggtaacaaaaatgtattgttctgagg
tatattaagattcagcctacggttcatatttcgtcgaccaatccttcctaattcacatct
ttggtgaaaaaatttcttttgtaattccttacataaggattcagaaaataccggatcccc
acctacacaagcaaattgttgataaaattctaaaatagcattttcttttgacccaattct
ttttttctccttatcagtcaggaaagacaagaaaatttcagggtagcaaagattctctag
aatttctcttagattcgaacccatagctgatgatagaactagaatagatattttctgttt
cctactcacacgagcccatatccttgcttttctatcaatctctaattctaatcttcctcc
ccaatctgatattatcgtacccgcatagaccgaaaatccgttatggtccaattcggaccg
gtaatagataccgggactttgcaatatttgattgatcacaattctgtatattccatttac
tatagaagttcccaaagaattcattagaggaatgtttccaataaaaattgtttgttcttg
catatcccctctgcttttccaaattaatcctgcggatacatataattcagaagaatatgt
gagtgattcatgtacagcatctctttcttttatcaagggttctaccaattgatatgtgtc
cacaaataattgaaattcaatttcttgatctgtatcttccatttttggaaacttataaag
ttcttctgttaagccccgatcaatgaacctacaaaatccttcaaattgtatctgattaaa
cccaggtattgtagacattcccgcatttccatctccgagcattttgaatttcctcccatt
tatcaaaaaatcccatttctgcatcgaatcatatgaatcgatctagcaatgatagaattt
cgattctgtttactgaatcacatgaaattttacccaatttcatatattatggaatgtatg
aaatatgaaatacatatgaacggaggaaaaaagaaaattttagacttaattaaattggaa
ttgctaagagagaaatacaaatgaaaaggaattgagaaattctacttagacttacggagt
tttgtctagaaaagtaattcaatttataccattattatgatattccaatccgactagata
ccagaaaaataaacggattcgggatttgatctattcgctgagttaaagacttaataatca
gaaacaatataacaatagaaagtttgtttttttagcacttaaccttggcgtggattccat
tgttcaaaaaaggatttgcagaaaactcttttttctttttttagtagaattttgagaatg
cgattgaagttcgtaagaaggcttgtatttattaaacccgtgcggatctagctatctata
tatacatcgcttctccttattgcaccttattgcatagttctttttgggacagcacatgtc
gtgctctatcaaaatttcgattttctcttaataaattacagtacagcaatttcctgctaa
ttccctatagacaggcatcatacacagataagatacccgataagatagttgtgtaactgt
aacaacttaggttctggggtttacatagactcagaattgcggttataattgaaattgaga
agtctttttttattgaaaaaaaaatcaatactgattagttatgtatcaattttgcttttc
ttacatcatttatcattcccaatttgagattgaaatccaagagttttccagtcaatagtt
aatggttccaatttgtcctagattttggcttgtgtgactgaaaatccatatttggattgt
caatagatcaatagaaaagagaggaatttagatattgtgtgttttgagatactataaaaa
caattgaagggatggatccacttcaaaaaagaggactttaggcaaggaattaaggaacac
gagatttcagatagaagtacaataaaaaaaaaagacatttagtaaccccccaaaaaacaa
aacaagcaaacggggaatattttcatctattttgtatcgttttggcggcatggccgagcg
gtaaggtgggggactgcaaatcctttttccccagttcaaatctgggtgtcgcctgatcaa
caaaagacaagactcgaaatcccttattctgctttgctggtataactcgccgaatttttc
ccagcaaaataaggcgtaggaaaaagactcttgatactttattgttctaaatagctgcgg
gttccgttctttaaagtgcagtaaatctttgcatctaggattcaagggaagattctagta
gtggaaaggctatcatatcaaatcaagagttaccgatttctttccactactaatactaat
ggagtgtctacttaccaggtcttgaattcgattggatagtcaaacggaaaatcgaattaa
tatttatggaaggagcagaaaatactttgtatacagagtatacagactcatgagagtctc
tgagtgcacgggcattcaatcaatattagattggatgcataaaggagaatgggtcttatt
attactacatattagtaacattccctttgatacttgcaaagaaaagtgtgactgcgtatt
ttgtttaatgtactagaaatcatataagaacttgttataccttgttatacgtggatttat
aggagtctttcatcaagggtcttgggtcataatccctttttgactctgcaccagtgattc
cactattattagtaaacaataatggaataattccttcatattcatagagataggggacat
aattcacatggatatagtaagtctcgcttgggctgctttaatggtagtttttacattttc
cctttcactcgtagtatggggaagaagtggactctagagatactactaattgagttgggg
aataaaatttgatcactttttttatagattttttctagatcgttctgcaaagccctttta
attatttaattaattatttattaattattaaattgaattattgaatatatttaattaata
attaacttaatcttaatattgaattcattaatttaattccattttgaaatccgaagaagt
aattgattgagcggttgacagatgatccaaggagttttatggtaacttcttcgaaatcga
aatgctaaaaaaaaaaaagattactttattttcattttcttttattaacttgattttatt
ttagtaatatatgcccaatattgtttttccttcattgctttgattcttgtttaatggata
ccggaattcatattgaaaataataataataagaaatctagaaattagaaaattgtaagag
ttcccttttgaatattcagattgattggaatcaacaaaaagaaaaaagaaatagcaaaga
aatcgaattgagatactatgtacattccatatatttaatcgatattaagatgtatgaaga
tacatatacatattgtagattgatctctattcagtttgtatctttctacagtacaataat
aaaaatagatagtatggtcgaaagattcatatatgaatctttcgaccatacttatcgaat
ctcataggctactgctgattctagtcccttcatttcatttaagacgtgaaattggaatct
tgtttcttaaatcattgataagaactaagaagtcaagtttcattcaaattaatcaccttg
actgacagtttttacgtatattataagtaaaaaagcagtaggaactagaatgaacagtgc
agtagcaataaatgcgagaatatttacttccataatctcatcgtttcgttttttttttta
cttcgcaataactcgggatttaatcccatagagatgataaacctttcgcttgtaaattca
atgggatgaattccatttcgatgatatcgaatcggatcaatatcatgaataacaatatct
gagctatcaagtcgattcagcgtcgagaattgaatagtataacataggtagatcttttat
ccacacaccgaatacaaactttgattctgattccggattcaatcaaaagaattcctttag
tttatactttaactactttatttttatttatcattctttgccattctgtctgttctataa
tctaccgcttccacgtccattatttctatttacaaatggtttacaaataaacccaaacaa
agaatagaaacgaaatcgaaaagagttaagttcgaaactccttttttttaatgatctaat
tttcttgaaaaacaaaaaaacaaagaaaaaagaagtatgataaagacgagtcccagtata
ataaaaaatcgaatattccgtgaaatttttttaaattcaaactagtaatttaagttacac
aaaatggaaaccagaaaagaagatattttgactctgaaaagtattttatcaaagtaacta
ttttaaattcattttgtatcgtacaagaaatgaattccatttgtggatatgcttccggga
acgatataacgatatggtgtactcgattctattacatacacggtattacatacacggatc
gagagcagtcaaaaaaaaaaccagacccaatccggtatctctttgaatcctgaatataat
gctaccactaccaataattgtaccaattcacacatgtctctttctcattaaccggtaccg
gttgatgagaaatgcgaaacgaaaaagaaaaaaaaaagaaggataccgttgggaatgaaa
ttataccatttgtacccagtttaacagaaaaaggagagatctattgatgtatttttttta
ttggttattggatttggatccgtcgggactgacgggactcgaacccgcagcttccgcctt
gacagggcggtgctctgaccaattgaactacaatcccggggaaataaaatgtacagcata
catattcttatgatttcattcaaaccatttctatttagattaaaatcgtcgttttttaac
agagctgcgagtgatatattaatatccacaaggatatacactttagtgagagcagcacgt
attactagtaatcctttcgtttcgctattgccaaatcgattgataatccacttttcaatg
agaaaaaaagtcttttttatgaatcaggctcgttagcaagatcagaatttatgggaacaa
atacaaataaatcgagcaaataaaaaaatcaaaagaggtagagatatatcagaaaattgg
acttttttgaatcttgcatttctggcaaacaaaacaaacaaaaggggttatatcatttca
tggtggatcagcgaattattgggccgagctggatttgaaccagcgtagacatattgccaa
cgaatttacagtccgcccccattaaccgctcgggcatcgacccaggaagaatcaattcta
gaattattgataatccatgatcaacttcctttcgtggtaccccacccccaggggaagtcg
aatccccgctgcctccttgaaagagagatgtcctgaaccactagacgatgggggcatact
tgcccgaccgccatcatactatgagcatagtatgaagagttttttgaaattgtcaatata
acggaatggtatgactagatctgaaagatcttttcgtcttttctgatcccaactatagca
tttttttattcgtcatttagacttatgaatcactcatttgaaccgccattttattctcta
atattcaatctattatctaaattgatattcaaaaaagaataataataaaaataggacgaa
gtaaaggacttttttggtaagtcattggtcagacataaaagaaggttaaacttcatttct
tgcactttcattcattgattcactccttattaagatgatataggcgtatccctatatcat
actaagccaggaaattactaaatgagaaatctgaaaatctggtaacggggatcaacaagt
tatcgaaaattcttttttttttttttcgttttttcttccgcttttccaaatgaaaacaaa
aacggagaaatgtctcattcgaatctagattgcatttatatggattgcatctttctcctt
aatttgatttttcttcttatcctttccttaaggcggatgctatataacataaacaaaaga
actaaaatttcaatttcttaaatattaattaatcgtttagaatataatagctataacgaa
ttattccattaatttagaattatcttcgaattctaagtatttagtctaaagtctaattat
ttagaattagaatagaagaatgtataatttcgataaggtagaaatagaatcgaatattcg
attctatttcgaattcgaaatctatagaatattcttattctattctgtatactatataat
agataataatagaatagattaataaaatatagattcataaaattacgttagaaaaaaaaa
gcatttcaaatgaaatttgaatttgaattcaaaaatgaaaaaaaatcttattatcgaatt
aagagtacgatctttattattgaaaaatatcgaattgataaataaatcaaaattctatag
atcgctatattctatataatcgttatattaatcgttatgttctataatattcaatattta
tttgaaattctattcgctattcttttctttatgaataggtaagaatgaatagttaataga
taagatcttggtaatttaccgaattcctatacctgtacaatttctgttatttaagcccgc
ttagctcagaggttagagcatcgcatttgtaatgcgacggtcatcggttcgattccgata
gctggcttttctctatttgtttgattttgattttttacatgattgataatgtctttttga
aagaaaagaacagaacagcaaaaggccttcttcccctttttctaaaggtcatcgatctat
tatgttgtaggagcttccaattatgaataaaaattggaggagttagatctcggcaaaata
aattaaggaaaaataacctttttttgatatatacaatacaaaaaaaggtctggatattga
ttcaaatcatctcattattctttgtagtacaagacttcagtggatttcgcttcatttatc
atgtagctcagttttaatttaggtttatgaaatttcaataaaataaggaagtctttatgt
cacgttaccgagggcctcgtttcaaaaaaatacgccgtctgggggctttaccgggactaa
cgagtaaaaggcctagagccggaagcgctcttagaaaccaatcgcgctccggtaaaaaat
ctcaatatcgtattcgtttagaagaaaaacaaaaattgcgttttcattatggtcttacag
aacgacaattacttaaatacgttcgtatcgccggaaaagccaaagggtcaaccggtctgg
ttttactacaattacttgaaatgcggttggataacatcctttttcgattgggtatggctt
caactattcctcaagcccgccaattagttaaccatagacatattttagttaatggtcgta
tagtcgatataccaagttatcgttgcaaacccggagatattattacagcaagggatgacc
aaaattctagagctctgattcaaaattatcttgattcatcccaccacgaggaattgccaa
aacatttgactcttcatgcattccaatataaaggattagtcaatcaaataataaatagta
aatgggtcggtttgaaaataaatgaattgcttgtcgtagaatattattctcgtcagactt
aaacctaactaaaataacaaaccaagggttcatactattttcccctttcacctaagttaa
gtaaaggggcacaaggtaaggaatttgatccgtcgatttggatttttctaccattcatgt
atcatagatcatagatcagtagggagatttttctcccctgaccgctctttctttcctgga
ttttccgtatcacacaaaattaggaattgagaatctagctcaaagaaaggtctgaccggt
tggtattcattgttttttgagttgatacattgtggtcagtaacattggtgaattgggtga
aggtacggaaagagagggattcgaaccctcggtaaacaaaagcctacatagcagttccaa
tgctacgccttgaaccactcggccatctctcctacataatgattatgaccgagaatacga
gtgaatagcgagttgttcatattcgattgttagatgggtacagacagtcgaatctattct
aactataaaaagcgaaaagttttcatcaaagaaagaattttccttcgagcctgaccgaaa
aagaacagaaaaagagagttttttttgaaaaactgttaaaaacaataaggatatatatct
tgtttaacaaggcggcgctccttttttttctgatatttataccggattgaatcaatgaat
tggaacgaatcaaccgatcggggtctttttttttttttagactatggttaatggatactt
ttcgatcataattatctttaaatgcgaattccatttgcataagaattcgaaaatttattt
ccagttttagatcgctcaacaacaacgccttaacccgtaaatcgattccaaattcataaa
tcatccccgggatttttcgatttgattgtatagtgtagaagcgtataccccctatgcaca
aaacaaaaaattggggggggggttattctattttcatcatagaacgattattcgattctt
tttcttctttggatcctaatttaagaaaaacttatcgaattatccgaatccgcgggagaa
tttctttgaatcttcaacttcgatcaaatcgaaatagttcctttgattcttattttcatt
cttatactagtacatttggatgaaatcgaatcggattcaaatatttcttattttttttat
cgacttctggcaaaaagaaaaaataggagtagcaagtcatatctttttttttaatgagtc
ggcttttatgttatttcgtactgcacaattcctttgtttgtgggatcattttctcaccag
aggtaatgaaaagaattttagaatggatttctacctatgcctagatcgcggataaatgga
aattttattgataagaccttttcaattgtagccaatatcttattacgaataattccgaca
acttcaggagaaaaagaggcatttacctattacagagatggtgtgatttgattattcttt
tcattaacgctttccgtgttaggagaaagacagatgattcgggagataaaagaacaaaaa
agaaaaaagattattgaaaaaatctacgcttgttgaaggtgaagtttctagataaaacaa
ttccttctgtcgtgtatccccgattaatgcagcctcagatgcttcaattatcgattcgag
tattgagcgaaaggttacacctatgggttctgtattgcaagtcaaccctactacactagt
accgataggcggcataggggaagaggcgctacgtctaggaatcaacaacatgaaaacttt
gttataaattaccccttttccttatcgggattgggactaagaagagtggttgggataaca
aacatccatctcgttcgtactttggatacccttataaccatcgaaggctgttgaagtgat
taatttctagaaattaaggggcgttgagaacaaagaaattgttggagtttccgttttatt
tagtaccagtaccaacacgcgcgatgttaagaaaaaatatcttttgcaggaaggttggct
agagatttcttgtaaaaacattagccccactcagttcataaggagaatatttcaatcttt
tttgatttcttgtattattctcattatgcacagaagggaggagccgtatgagatgaaagt
ctcatgtacgtttctggaacggagaattcgttgaatcgaatgacgaccgtaacggatgtc
agctcaatccgaaggaaattatgcggaagctttacataattattatgaagctatgcgact
agaaattgatccctatgatcgaagctatatactctataacataggccttatccacacaag
taacggagaacatacaaaagctttagaatattattttcgggcactagaacgaaacccgtt
cttaccacaagcttttaataatatggctgtgatctgtcattacgtgcgactatctcgact
atagaaagaaaaaggggggaagaaagagcaaatacactaataaatattagaaaaaaatag
gctttctacatatgcatcgtggaaaaaacgatttttatcagctgtagcaaagaaagcaac
ttcatagaagtcgaaatatgaagaaatagatatgcctagctactttattctatggataaa
ggatctaattgatagaggaagcaccgtaaagaccaattcgcaaggtttttggccgatgcc
gatccaataagaactgcttatttatgtcatgatatgagataaaagttaggaatcaactta
tgtaataaagtggatcccctaaagtattgagcagcggtgtagcatcaaatcccaaagaca
gtaagccttttctttcttaagaaaaaaagtctttttcaaagattctatataaattatcaa
tttttatatgaaaccgggatagctacctttcagaaaattctaacgagagcgaaaatgctt
acttatatgttattcttctgagggtgggagaaaagataaaatgaaagctgattattaatt
taatcaaaagtcaagtttgaaactcatgctcatggaattaacctcttttggttaacccga
gaaaaaaaagggaaaaaaggataaagatagatctatgagaaatctcattcaattcgatag
agtagattaaaatgagacaccaaaagaattcattgccgagccgtatgaggtgggaaactc
tcaagtacggttctaaggaaaggaattgacccgcctattccgaccgaggagaacaggccg
ttcgacagggagattctgaaattgcggaggcttggttcaatcaagccgccgagtattgga
aacaagctatcgcgcttactcctggtaattatattgaagcgcagaattggttgaagatca
cggggcgtttcgaataagaactctctgtttatttatttctttcgaatttctattttattt
tgttataattaatattaattgtttgttggccccttcagttaaataatcaaaaaggatcat
ttctctgggaacaaccaatcaaagaatttcattatattttttctaagatcgttctatttc
gtctggtatttcgtagggataaccgatacacgtatacggtagagaatgtattttgatttt
attaaaactaataaaagaaacccccgaatgactcaaatatagatatagatactggaatgt
ctcttatcttagtaatgactaatgactgctcacgtaatttggaatatattaatatggtct
ctgtaagacataaagtagctacgtttagggacttctaattgagatatgaatacgccaggt
tgtccaaaaaaaggtttttgacaaatttaaggaaagggttttataagattaaaagatatt
caaaaggtccgttgagcaccttatggatatgtcataatagatccgaacacttgccctgga
tcgacttccaaatcatcattgctctagtgaataactcaagaaaataaatcgatgggagat
agaagtacaagagaaagaaactaattctaagcatctcccataggttcactaatcacttga
ctgacagttggcgggtttctttgtatgtgttgtccggaaagaggaggactcaatgattat
tcgttcgccggaaccagaagtaaaaattttggtagataaggatcccataaaaacttcttt
cgaggaatgggccagaccgggtcatttttcaagaacaatagctaagggacctgatactac
cacttggatctggaacctacatgctgatgctcacgacttcgatagccataccagtgattt
ggaggagatctctcgaaaagtatttagtgcccatttcgggcaactctccatcatttttct
ttggctgagtggcatgtatttccacggtgctcgtttttccaattatgaagcctggctaag
cgatcctactcacattggacctagtgcccaggtggtttggccaatagtgggtcaagaaat
attgaacggtgatgtgggcgggggtttccgaggaatacaaataacctctggcttttttca
gatttggcgagcatctggaataactagtgaattacaactctattgtaccgcaattggcgc
gttgatctgtgcagccttaatgctttttgctggttggttccattatcacaaagctgctcc
aaaattggcttggtttcaggatgtagaatccatgttgaatcaccatttagcagggctact
agggcttggttccctttcttgggcggggcatcaagtccatgtatctttgccgattaacca
atttctaaacgctggagtagatcctaaagagatcccacttccccatgaatttatcttgaa
tcgggatcttttggctcaactttatcccagttttgccgaaggagcaaccccattttttac
cttgaattggtcaaaatatgcggaatttcttacttttcgtggaggattagatccagtaac
tggaggtctatggttgaccgatattgcacaccatcatttagctattgcaattcttttcct
gatagcgggtcacatgtataggaccaactggggcattggtcatggtctaaaagatatttt
agaggctcataaaggtccatttacaggccagggccataaaggactctatgagattctaac
cacatcatggcatgctcaattatctcttaatctagctatgttaggatctttaaccattgt
tatagcgcatcatatgtattccatgcccccttatccatatctagctactgactatggtac
acaactgtcattgttcacacatcacatgtggattggtggatttctcatcgttggtgctgc
tgcgcatgcagccatttttatggtaagagactatgatccaactgctcgatacaacgatct
attagatcgtgtccttaggcaccgcgatgcaatcatatcacatctcaactgggtatgtat
atttctaggctttcacagttttggtttgtatattcataatgataccatgagtgctttagg
gcgcccacaagatatgttttcagatactgctatacaattacaacccgtctttgctcaatg
gatacaaaacacccacgctttagcacctggcggaacggcccctggtgcaacagcaagcac
cagtttgacttggggaggtggtgatttagtggcagtgggtggcaaagtagctttgttacc
tattccattaggaaccgcagattttttggtacatcacattcatgcatttacgattcatgt
gactgtattgatactcctgaaaggagttctatttgctcgtagctcgcgtttgataccgga
taaagcaaatcttgggtttcgtttcccttgtgatgggcctggaagaggggggacatgtca
agtatccgcttgggaccatgtcttcttaggactattctggatgtacaattccatttcggt
agtaatcttccatttcagttggaaaatgcagtcagatgtttggggtagtataagtgatca
aggggtggtaactcatatcacaggaggaaactttgcgcagagttccattactattaatgg
ttggctccgcgattttttatgggcacaggcatcccaggtaattcagtcttatggttcttc
attatctgcatatggccttttttttctaggtgctcattttgtatgggcttttagtttaat
gtttctattcagtgggcgtggttattggcaagaacttattgaatccatcatttgggctca
taataaattaaaggttgctcctgctactcagcctagagccttgagcattgtacaaggacg
tgctgtaggagtaacccattaccttctgggtggaattgccacaacatgggcgttcttctt
agcaagaattattgcagtaggataatggctaggaggatttgaaaggcattatggcattaa
gatttccaaggtttagccaaggcttagctcaggaccccactactcgtcgtatttggtttg
gtattgctaccgcacatgacttcgagagtcatgatgatattactgaggaacgtctttatc
agaatatttttgcttctcacttcggacaattagcaataatttttctgtggacttccggaa
atctgtttcatgtagcttggcaaggaaattttgaggcatgggtacaagaccctttacatg
taagacctattgctcatgcaatttgggatcctcattttggtcaaccggccgtggaagctt
tttctcgagggggtgctcttggccctgtgaatatcgcttattctggtgtttatcagtggt
ggtatacaatcggtttacgtactaatgaagatctttatactggagctctttttctattat
ttctttctgccatatccttaatagcgggttggttacacctacaaccgaaatggaaaccga
gcgtttcgtggttcaaaaatgccgaatctcgtctcaaccatcatttgtcaggactgttcg
gagtaagttccttggcttggacagggcatttagtccatgtcgctattcctggatctagag
gggaatatgttcgatggaataatttcttagatgtattaccgcatccccaagggttaggcc
cgctttttacaggtcagtggagtctttatgctaaaaaccctgattcaagtagtcatttat
ttggtacctcccaaggatcaggaactgccattctaacccttctcgggggattccatccgc
aaacgcaaagtttatggctgaccgatattgcacaccatcatttagctattgcatttattt
ttctcgttgctggtcatatgtatagaacaaatttcgggattgggcacagtataaaagatc
ttttagaagcccatattcctccgggaggacgattggggcgcgggcataagggtctttatg
acacaatcaataattcacttcattttcaattaggccttgctctagcttctttaggggtta
ttacttccttggtagctcaacacatgtactctttacctgcttatgcattcatagcacaag
actttactactcaagctgcgttatatactcatcaccaatacatcgcaggattcatcatga
caggagcttttgctcatggagctatattttttattagagattacaatccggaacagaatg
aggataatgtattggcaagaatgttagaccataaagaagctatcatatcccatttaagtt
gggccagcctgtttctggggttccatactctgggactttatgttcataatgatgtcatgc
ttgcttttggtactccagagaaacaaatcttgatcgaaccgatatttgcccaatggatac
aatctgctcatggtaaaacttcatatggattcgatgtccttttatcttcaacgactggcc
cagcattcaatgcgggccaaagcatatggttgcctggctggttaaatgctgttaatgaga
atagtaattcactattcttaacaataggtcctggagacttcttggttcatcatgctattg
ctctaggtttacatacaactactttgatcttaataaagggtgcgttagatgcacgtggtt
ccaagttaatgccagataaaaaggatttcggttatagttttccttgcgacggtccgggac
gaggtggtacttgtgatatttcggcttgggacgcattttatttggcagttttctggatgt
taaataccattggatgggttactttttattggcattggaaacacataacattatggcaag
gtaacgtttcacagtttaatgaatcttccacttatttgatgggatggttaagagattatc
tatggttaaactcttcccaacttatcaatgggtataacccgtttggtatgaatagtttat
cagtctgggcgtggatgttcttatttggacatcttgtttgggctactggatttatgtttt
taatttcctggcgcgggtattggcaggaattgattgaaactttagtgtgggctcacgaac
gcacacctttggctaatttgattcgatggagagataaaccagtggctctttccattgtgc
aagcaagattggttggattagcccacttttccgtcggttatatattcacttatgcggctt
tcttgattgcctctacatcgggcaaatttggttaattctttctgtcttgtatacgcgaga
taatatcatttctttcgatggagagggggatgtgccttcttatatttctacagctataag
ctatatttctatagctatatttctacagctatatttctacatctaggatccgacgtgtat
cattgataataataggaactgaaccgttatggcaaggaaaagtttgattcatagagagaa
gaaaaggcaaaaattggaacaaaaatatcatttgattcgtggatcctcaaaaaaagaaat
aaacaaagttacgttgttgagtgataaatggaaaattcatggaaagttacaatccccacc
acgcaatagtgcacctatacgtcttcatcgacgttgtttttccaccggaaaaccgagagc
ttactatcgagactttggactatccggacacatacttcgcgaaatggttcatgcatgttt
gttgccgggggcaacaagatcaagttggtaaggattaaaatatcccttcgttttttctat
ttagttctattctatgatctatgatcatggaggcgcccctttaccattctgtataaatag
gctattctatttgtacagatatggaagaggggcctattcaatccttgtttgttgattagt
tactagttcttttcttcatcgcggggtagagcagtttggtagctcgcaaggctcataacc
ttgaggtcacgggttcaaatcccgtctccgcaacattttttttttgttttgacaaaagaa
ttaggtttgattcggttaactagtaattaattcaaacttttctttttatgttggggtgga
aagatagaaccgctcgatagaaccactatactatcaatataatgaagctttgatcctatt
aagtacattaccctggattaccctgggcggatagcgggaatcgaacccgcgtcttctcct
tggcaaagagaaattttaccattcgactatatccgctttttttttcgttgaaatgctaga
taatatttatccagagttaggccagatactctctgcagggtgattgcatcaaattccacc
accaaaaccaattaaaaccaatttcatttattcatttctattaatatattaatattattt
attattaattagattaattagataatttgaatatcattttattctatttctattgatttt
tattagaattctatttgaatctatttattcaaattatctaatttcgattattattttaat
atcatttttttttcattctagttccagaagtttgacccctccctctaatttttttgtttt
ctttatttgcattttggagacttataagaaatttgaatatgtctcacaacccgaaaaatt
tcgtgggaggggtcctttcattgttggatctggaacgaatagattcaagaaatgagagaa
ttaaggatacccaccagaaagactaatccaatccataatgatgtaccggaaaatacaaca
tttttgttactcgaccaaccatcaggagaagcaaatacaacgggtacactaatgagtaat
gttgatgaagtagcaattaatgcaaaaacagccaattggaaaacaatagtcatgtttcta
atcctccaagctaccaacaaaaaaaaaagaactataccatttgatccctctatcagctaa
aaaattggaatcaaatgcatcatagagggattttaccatgaatccattgattcgatatga
cgtatttcaaactttttaccacttttattcggacatgaagtcgagagtacttttttttta
cttcaaaaacggccgtgctgaatcatgcatctatctattcgctatatatacagatagata
gattgacctataggattcacgcccgatatctttttctactttctatacatagtgatggta
tcaactcatatggccatgttctattcggtaaaagtaaaatccaaattgtcttttggagag
atggccgagtggttgatagctccggtcttgaaaaccggtatagttcggaacaaagaacta
tcgagggttcgaatccctctctctccttttgcttttgctcagtgaatcgattttttttat
aggttttgcctggctttttcgtctcataaaggcgaatggctcggctaggtagactagccg
agccagaaaaagaaatagaaaatagattagatagaaatgaattgaaaagaaagtaagaca
ggatactttttaagtatgacttgcttccctcaatatgtatggtgcaatcaaatcgattcc
tattttaagcataagcattggatcccctgtctcagttaagaggagtcatggaaagaacag
gttcaaaatcacgatcaattcctttttcaaatcctgctgcagcggcacgagctcttcccg
cgtgccataaatgacctacgaataggaagaatcctagaacaaaatgagaagtagctaacc
aacttctcggagaaacataattaactgcattgatctcggtagctacgccacccacagaat
ttaaagaacctaaaggagcatgagtcatatattccgcagaacgtcgttcttgccaaggtt
gtatgtcttttttcaacctactcaagtctaaaccgttgggaccccttagaggttctaacc
agggagcacgcagatcccaaaaacgcatagtttctcctccaaaaatgacttctccagtcg
gggaacgcattagatatttacctaaaccagtaggtccttgagcagatcccacgttagccc
caagacgttggtctctaactagaaaagtaaatgcttgagcttgagaagcttctggtccag
tgggcccataaaattcactaggataagcggtattattgaaccagacaaagcaacaagcaa
tgaaaccaaaaaccgataaagcagctaaactataagacaagtaagcctccccagaccata
caagtgcacggcgagcccatgcaaagggtttggttaagatatgccagattcccccaaata
tacaaatggaacctaaccatacatgccctccaattatatcttccaaatcgtccacactaa
caatccacccttctcctccaaagaaggattttagtaaataaccaaatataacacttgggc
taagggtcaagttggtaatttttcttacatctcccccccccggagcccaagtatcatata
cacccccaaaataaagagccttgaatactagaagaaaagcgcctatccctaacaaaatta
agtgaatacccaaaatcgtggtcattttatttctatctttccatacataaccgaagaatg
gaaaagattcttcaagagtctcaggtcccagaagtgcatgataaataccgccaaagccca
atactgcagaggaaattaagtgaagtactccggatacaaagtatggaaaggtgtctataa
cttcccccccaggacctactccccagcctagagtagctaggtggggaagtaaaattaatc
cttgttcatacatgggcttttctggtacgaaatgagccacttcaaataggttcattgctc
cggcccagaatacgattaatccggcatgggctacatgagcccctagcagtttaccggata
aattgataagtcgggcattcccggcccaccaagcgaaaccggtggtttcttggtcacgac
cagctacagctaaagttccattaaagagcgtttccacggggtagaacctcctcagggaat
ataaggttttcatgaggctgatcttgagccgccatccaagcacgaataccctcgtttaaa
agaatatttttggtgtagaaagtctcaaattcaggatcttccgctgcacggatttcctgg
gaaacgaagtcataagcacgtaggttcagagccagaccgactactccaagagcactcatc
cataaaccggttactggtacaaataacataaagaaatgtaaccaacgtttattggaaaaa
gcaaccccaaagatttgggaccaaaagcggttagcggtgaccattgaataagtttcttcg
gattgagttgggttaaaagcacggaatgtatttgcaccatcaccatcttcaaataaagta
ttttctacggtagcaccatgaatcgcgcataacagagcagcgcccaatacaccggcaact
cccatcatatgaaatgggttcaatgtccaattatgaaacccttggaaaaaaaggatgaat
cgaaatatagctgctacaccaaaactaggtgcaaagaaccaacccgactgacctagtgga
taaatcaggaatacagaaacaaaaacagcaattggaccagaaaatgctattgcattataa
ggccgcaattgaacagatcgagcaagttcaaattgacgtaacatgaaacctattagtccg
aaagcaccgtgtagagcaacaaaagtccaaagaccgcctaattgacaccaacgagtaaaa
tctccttgtgcttcaggtccccatagtaacaataaagaatgtgctaaactattagcagga
gtcgaaactgcggcggttaagaagttgcagccttccaaataggaactggccaatccatga
gtataccacgaagttacaaaggttgtgcctgtgaaccagccccctaaagagaaataggca
caaggaaagagcaataggccggaccaacctacaaaaacgaaacggtcccttcgtaaccag
tcatccataatatcaaataaatcattttcatctttggtaaatttaccaagggctatagtc
ataacggtcctcctattcaactacttcaaccatttccgaacaccttatgttatggcactt
tcggggcctttgaggattcgatcatttagatatgatttgatttctcgtacactgcccctt
ataccttctaattggtttcgaagataaaaattctttattggtccatagcctgaatccatg
aattgtcttatgactcatcaatcagatagatgaatcttttgaaagaactcttcaattcac
ggaacacggaagaagtgatcccttctttccttactggttgatccccagacttactcctac
tcttttcgctctatcaactaatcttattcttggatcttgttcgtaagattgagaaaaata
aatatttttatgtattcttcgaatttctatgtgtattaaacccctacagtatcatatatt
ttattgctttatactttctccttttttcattttcttttagttattgtcttctttgttata
tttccttctctttgagattaatataaaactcaagagtatagcttttcatttcctgggttg
aggcaagaaacacacttcgaatatttttttattgacttttatatgtcagagacaaaaaga
gaatttcctatttctattttaaaatagaaatacaatattcaatttaatataaataatagg
agactgtaaatgaaagtttctttttcacatccactctcctcacattgtcggaacaaaata
aaaagatcatatgcatcgatatgaaagatatgaaactatttgatacatgaagccatgatc
ggatttctatctatataagatatatattagatagaactaaaaaaggatcttcctgtgttc
gggaatcaaagaaaaagaaagatattggaactatctcttggggtgtaacttggaataaac
ctttttctgtagaggagcggaatatcaagttattcctatggaacgtctaggaataaaaag
atttaatcggaaatatcgacggattctttcggagtccaaagaaatatgaaataaaaaaag
atttactgttccaatttcatatctatagaattttaaattttaatatcagaatagtggata
gagtcgtgattcaatggcttaggttcacttactttttactttttctttttattttgttga
tttctaatctttaaaatggatttgattggaataatggaaaagaaaaacatttggcgattg
aagagacgacttatcatttatcattactcatgcttatcagcactcatcataataaacaaa
tgttcaactttcttttataactagaattactattctaattactatattggaactcattct
aaggataacttatcatcattaaattatacagtttagaattccattattctatgtattatt
atatgtatggttgcttacttttttttattacaaaaaaatatcaacaatatctctattctt
cgtttaaatatgaatattacatgaatattacatgaatattaccgcttgagtttttttatg
aaaaaggtcaaagccccttatcggatttgaaccgatgacttacgccttaccatggcgtta
ctctaccactgagttaaaggggctagttgattcaattactgaatgagtcactaaggggat
aagatagatttatctatgcatatatatatatatatattataaggatatatgcagtagact
catagtggttagtggcccaatcgggaaggataatttcgatttacttaaggagtataagga
tagggtaaatttggtttattgatattggatttgataaatatcaacgaaattaattgtttc
aataccaaccctaattgaattgacttgaattgacctgatccccacagaacggaacaaaat
tcatttgattgatacatagacctaccaattcgacatagatccaagatagttcattataga
tccaagatagttcattgaagcatgtgatgaagagattcagtttgtcgcccgaaccaaatt
tcaatttttagagaaaaaaaaaaaaaaagaatcgaccgttccactattccaccggattgc
atgagaaaattgagagggagagagacatatatctatcttatatagtctatatccatctat
attgaattgcgaatacagaaaggatagaatagaatcatttctgacaagaaatcgaaacgc
ttttctatatttctctataggatatataggaatccgtatttaatgaattcaacggtttcg
gcataaatgcaagaaaaaagggaacggcattgagatccgaatctcaaaacacaaagggaa
agggggggatatggcgaaattggtagacgctacggacttaattggattgagccttggtat
ggaaacctactaagtgataactttcaaattcagagaaaccctggaatcaaaaatgggcaa
tcctgagccaaatcctattttacgagaacaaaaacaaacaaggggtcagaacgggagaaa
aaaaggataggtgcagagactcaatggaagctgttctaacaaatggagttgattgccttt
tttgggtaaagaaaggaattcttctatcgaatatcgaaaggccataacggatgaaggata
agcctatatacactatgtataagtaatgaaaaaatacactatgtatacgtaatgaaaaag
gatctcaaaaatgacgacccgaatccttttttgtttttcttttgaagaactaattaatca
atcggacgagaataaagatagagtcccattctacatgccaatatcaatactggcaacaat
gaaatttatagtaagaggaaaatccgtcgactttagaaatcgtgagggttcaagtccctc
tatccccaaatcccccaaaaaagggcccatttaactccctaacgatttatcctatgttag
cggttccaatttcgttatgtttctcattcatcctactcttttccatttacaaacgtatcc
gagcagaattttttctcttatcatatacaagtcgtgtggtatataggatacacgtagaaa
tgaacactttggagcagggaatctccatgtgaatgattcacaatccatctcattgctcat
actgaaacttacaaagtcttctttttgaatattcaagaaatgcaatttcccgtccaagac
ttttaatactgaattgcgtcttttttaattgacatcgacccaacccatctagtaaaatga
aaatgatgcgtcggtaatggtcgggatagctcagctggtagagcagaggactgaaaatcc
tcgtgtcaccagttcaaatctggttcctggcatatgattaatttgtatgagtatctattc
tccaaattaagtaatatggatcaacatatatattcattaatagtatagatcctgatacat
acatacttatccatctagctaggtgtctggaaatagaccttttttttttattttgttttt
tctatttattccttccctcctatatgaccctctagagcccatctaagtgatgtacgcgat
acaaagttcatgatgcagaactcttttttttagttcatcctattctattgcctcggctca
tccgaaataagcatcttccgattttgagaatctcaaagaattcttaattgtattgtcttt
ttttttttttttttctatttaatttatttatatttatatttagtccattcataatattca
taataataatacgaatgggacttcaattcctctatttgatctagaaaaaacgtacaaata
tttcttgaatagcgggagttgtaaaaatgaagattggtttcttcatcttcaataagcatc
ttgtatttcataaaaattgggggcaatataatccttacgtaagggccatccgatccaact
ttcaggcattaagatacgtttcagccgtggatgattatcataaaagattcccaacatatc
ataagattcccgttcttgaaaattcgcacttttccaaacccagaaaacagacggaatttt
agggttactccttggagcaaatacttttatgcatacctcttccggttgatctacaccata
ctctattctcgtaagatgatacacactggctaacagtccactcggtgctacatcataggc
acattgggaacgtagataattgtaaccgtatacatataaaatgacagcaacggaatgcca
atcctcgggctttatttgtaaagtttctattccttggtaatcgaagcccaaagatctatg
aactagtccatgtttgactagccaagcagacaaacgaccttgcatcttttttatttctcc
cgcattttaatttctatacgtatttcacatttacgatgaaattttggaatttatgaaaaa
gaattcgctctttcttattgtgtacaagagaatcctccctaattaacgaattcgggggaa
gatactgaacttttgtatttgaaaaaggtttccggagggatttctgacgtagatggtggt
tgatagagtaattcttgatcataatttccagtaggagtactgcatacaacacgaaacttg
tgattggtagtaaaagtaaacgaccgattctcctgttgcaatcgaattcgatcttcatag
atttctcgagctattttcttacgaagttttgttatggcatctataactgcctccggttta
ggcggacatcccggcaaataaacatccaccggaattaacttatcgactccccgaacagta
ctataagaatcggtactgaacatcccccctgtaatagtacatgctcccatagcaataaca
tattttggttcaggcatttgttcatataatctcactaaagaaggagccattttcattgtt
actgtgccagctgttaaaattaggtccgcctgtctaggactcgatcttggtaccagtcca
taacggtcaaagtcgaaccgtgagcctattaatgaagcaaattcaatgaagcaacaactc
gtaccataaagaaggggccataaactggagagtcttgaccaatttgaaagatcatttgat
gtagttgaaataactgaattttgggttgttcgatcacgtaaggaaaactcgatggaattc
ataattgtctcaatgttcttttttttgttattgtctgaatattcaaaaactaagaccact
ccaatgctccttttcgccacgcataaactgaaccaacaattaggataagcatgaaaatga
aagcttctataaatacggatacccccaatccatcaaaactcattgcccatggataaagaa
aaaccgtttcaacatcaaaaacaacaaaaactagagcaaacatataataacggattcgaa
attgtaaccacgcatcgcccattggttctatacccgattcataagtagaaagtttctctg
gccctttgctaatcggggctaaaactgcggaaattagaaatgccaaaataggaataacgc
ttgatattattagaaatgcccagaaaatatcatatttataaagcagaaacatagacgaac
tctcctaggaatgtggaaaatataccgaattcggcgattcgacttggaattcattgtcaa
gtcatcgataactggttagtcaaaacaacaattcattttgatcgaaccacatagtttcgt
ttgtttgctgtgatgtctcgttttaagatttcttgattgtaatcctattttcattacact
tccttagattttatttcaatctagaatagagtataaatcttttatccaaacaaaacaaat
aaaaccctcttgctttcacctccttcgaacttttctaaataaaagaaagtctaaatacat
tgaaatgctcttttgttttcagttttatgttctgctcggaacgagccccataccagcaag
cttatgggactgatttgatttcgatgaaccaagcaaccacgagcggtcaggtacaaacaa
caaaaaatacaagaattaggaaatgaaaacaaaattatacaacaactttgccttttgtat
ttccatttttgttattattaattattataggattctttattatttattatagggctatac
ggactcgaaccgtagaccttctcggtaaaacagatcgaactgattcttatcaaaatgatt
cgaactctttcaaagacccaacatgcatcttttttgcattgagctctttcattaactgat
ataaatagcagttagtctaccatatttttttcttgacagaaaattaaggaaatggttcca
tgtgctctgattcattatttggattatgatataggagcactaacaaagtctttcaaagaa
aggttatcttgacgtaggtctgcttctggcctagatcaacctaagttaaatggagtctct
atcatcctgattaaagaatcaaatatgaaacttcatacgccttaaggttcataggacgaa
aagagcattttgtaggtccttatactcattatgcctagcattgaatagactaggtattca
ccttatcaatatctcaaatcaatgatggatttgatttggttcctaaataggcacccgaat
cggaccgaaccattcgtcaggctattgttctcttgttttcttccctaaaagtcatggagt
cagacattgatttctcaaaaagatcaaatcttttgagtgtatgatggactcctctgaaaa
acattggcgcacgtgtaaacgaggtgctctacctaactgagctatagcccttgtgcttct
gatacatattttatcatattatgtagctaatttcttgtcaagatgaatatttcatgatcc
aacatcatatctatttgatctttttgattggtattgcttagaagtcatattccatttcta
atccatcgatgtaatccatcgatatgatgggtcccttttttttctcattctatttataat
gagaaaaaacctacttaactcagtggttagagtattgctttcatacggcgggagtcattg
gttcaaatccaatagtaggtagaacttattagataccgcggtcaatggtatctaataagt
ttttttctacccaccctctttttcttttattgattttgtatcttttctatcctattcaag
ttgattttcgaattgaaacggaaacttttttctttccatcagaattcgattccacttgat
tggatttgattgtattcaatcgccagaatccaaatcaaacaaatcaaaaaagggtgtaga
aacagaaattctttggattattctatgcagacgcaccaattagttacgaactcacattga
taacttctactcgtgtcctagctcgtctgagagctagatttgcctcaattgtttgtctct
tgctttcagctttcctcaaattcgcttccgctatttcaagagtttgctgagcttcttggg
gatcaatgtcactactcttctccgcatcatttactaaaatagtgatctcattattaccta
ttctagcaaaaccacccatcagggccatcgttaaccattggtcgttaaagcgtattctca
aaatacctatatctacagctgtggcaataggcgcgtgatttggtaatacgccaatttgtc
cactattagtagataaaattatttctttcacttctgaatcccaaacaattcgagtagggg
tcagtacacaaagatttaaggtcatttcttcaaattgttctccatttctaagtttgtagc
cttcgcagtagcttcatctatgttacctaccaaataaaaggcctgttccggaagaccatc
taattctccggacaggatcaatttaaaccctctaattgtttctgctagaccaacatattt
acccggggaaccggtaaatacttcggctacgaaaaagggttgggataagaaacgctcaat
ttttcgcgctcttgctacggttaagcgatcctcttcggacaattcgtccaacccaaggat
agctataatgtcctgaagttctttgtaacgttgtaaagtttgcttaactctttgcgcagt
ttcataatgttcctcaccaacaatccgaggttggagcatagttgacgttgagtctaaggg
atctactgcgggatagatccctttggcagctaatcctcttgatagtacggtagtagcatc
taaatgtgcaaatgtcgtggcaggagcagggtcggtcaaatcgtccgcaggtacataaac
tgcttgaatagaagttatggacccctctttggtagaagtaattctttcttgtaaagaacc
catttcggtactaagggtaggttgataacctacagcagaaggcattctacccaataaggc
agatacttcggatcccgcttggacgaaacggaagatattgtcaataaatagaagtacgtc
ttgttcattaacatctcggaaatattccgccatagttagggcagtcaaaccaactctcat
gcgagctcccggcggttcattcatctgaccgtagactagagctacttttgattccgcaat
attttgttcattaattacgccagactctttcatttccatgtaaagatcatttccttcacg
agtacgttcaccgactccgccaaatacggatacacccccatgagctttggcaatgttgtt
gatcaattccataatgagtactgttttacccaccccagctcccccaaacagtccgatttt
tcctccccgacgataaggagctaaaagatctactactttaattcctgtttcaaaaataga
taattttgtatctaattgtataaaggcaggcgcagatttatgaataggagatgttgtgcg
agtatctacaggacctaaattatctacaggctctccaagcacgttgaaaattcgtcctag
cgttgctccgccgaccggaacacttagaggagctcccgtgtcaatcacttccattcctct
ggttagaccttctgtagcactcatggctacagctcgaactcgattatttcctaataattg
ctgtacctcgcaagtcacattaattggttgaccggcagtatcccgacccttaactaccag
agcgttgtaaatattaggcatcttgcctgggggaaagtcgacatccagtaccggaccaat
gatttgagcgatacgtcccaggttttttttttcaagtgcggaaaccccaggatcagaagg
agtaggatttattctcataatataataaagtgaaatatgtcaaatttttgtacgaaattt
attgaatccaaaagaaaatcttcgatagcaagttgatcggttaattcaataagaaatggg
agttagcgctccatttcgtcggtaccgtacaaatttaattgtttacttatgcaatttcaa
tgagggaattttcaagttcaaccaacccattttcaaaatcttaagtggatgaataaaaat
cttgagaaagtctttcatttatctatgattatagacaataccactcatattatctatgga
attcgaacccgaactctatggttcgattcattatttctatctcattggaccttatttgtt
attttaagcctatcgatttatgcctagcctattcttttttttatacccttttcgttttct
ttcatggactaatttcgcatattttcttttcacatctaggatttacatatacaaacaaca
tatattactgtcaagagtcaacttcttagtatttatatatttcgattgaaaaaaaaaaaa
gtaagggattagaaacttaaaaagcaaggattgggttgcgccatacatatgaaagagtat
acaataatgatgtatttgattcatcaaataccatggtcatggtctaaaaaaaaaaaaaga
accgttcggattagttgataatattaattggaattgaaaattttgtgaaagattccaggg
aagggttaactcctaatttatgtcgagtagatcttgttgttgcgagaattcttaattcat
gagttgtagggagggacttatgtcaccacaaacagagactaaagcaagtgttggattcaa
agccggcgttaaagactataaattgacttattatactcctgactatataaccaaagatac
tgatatcttggcagcattccgagtaactcctcaacctggagttccacccgaggaagcagg
ggctgcggtagctgcggaatcttctactggtacatggacaactgtgtggaccgatgggct
taccagccttgatcgttacaaaggacgatgctacaacattgagcccgttgctggagaaga
aaatcaatatatatgttatgtagcttaccctttagacctttttgaagaaggttctgttac
taacatgtttacttccattgtgggtaatgtatttgggttcaaagccctgcgcgctctacg
tctagaggatctacgaatccctaccgcgtatataaaaactttccaaggaccaccgcatgg
gatccaagttgagagagataaattgaacaagtatggccgtcccctattgggatgtactat
taaaccgaaattaggtttatccgctaagaactacggtagagctgtttatgaatgtctacg
tggtggacttgactttaccaaagacgatgagaacgtgaactcccaaccatttatgcgttg
gagagaccgtttcctattttgtgcggaagctctttataaagcgcaggctgaaacaggtga
aattaaaggtcattacttgaatgctactgcaggtacatgcgaagaaatgattaaaagggc
tatatttgcaagagagttgggagctcctatcgtaatgcatgactacttaacagggggatt
caccgcaaatactagcttggctcattattgccgagataatggtctacttcttcacatcca
tcgtgcaatgcatgcagttattgatagacagaagaatcatggtatgcactttcgtgtact
agctaaagctttacgtatgtctggtggagatcatattcacgccggtacagtagtaggtaa
acttgaaggggaaagagacataactttgggctttgttgatttactacgtgatgattttat
tgaaaaagatcgaagccgtggtatttatttcactcaagattgggtctctttaccaggtgt
tctgcccgtggcttcagggggtattcacgtttggcatatgcctgctttgaccgagatctt
tggagatgattccgtactacaattcggtgggggaactttaggacacccttggggaaatgc
gccgggcgccgtagctaatcgagtagctctagaagcatgtgtacaagctcgtaatgaagg
acgcgatcttgctcgcgagggtaatgaaattatccgtgaggctagcaaatggagtcctga
actggctgctgcttgtgaagtatggaaggagatcaaatttgaattcgaagcaatggatac
tttgtaatccagtaattaacgtttggtttattagttgaattgcaattaaactcggctcaa
tccttttagtaaaagattgagccgaacccaacaattctattgtatatcttttggatagct
acatatttatctagatatacaagatcttaaatacaatcttaaatacaaaatataagacta
aacacaactcttttctttctattgttgggttgggcccacaattaatcctatggggcctta
ggattggtgtattcttttatatcccgtagtttcgttcatggatcgagacaagtatcacaa
cctcttctacccatcctgtatattgtccgtttcgttccgtgttggaatataaataaatag
aaacttatttattagtatttattagtattagtagacgggattttacgaaaaatgttcttc
ctattcataggccagagcaaatatttcttttttcgatgcgcattttacacaatagggggg
caactgctatttataattgaaaaagatcctatatattgaagtgagctccgcggtctccca
aaaacaaaagagaattatttctttcaattgactattcatctcttgtattttcatgtaaat
aggtaggggcaagaaagctctatggaaaaattgtggttcaatttgatgttatctaaaggg
gaattcgaatacaggtgtggactaagtaaatcaatggattgccacagtaatgttgatcat
ttcgttggcgtcagggacattcggaatttcatctccgatgacacattttttgttagggat
agtaatagggacgattattccatatattttgatattgaaaatcaaatttttgagattgac
aatgatcattcttttctgagtgaactagaaagttctttttatagttttcgtaattctaat
tatagtaataatagatcgaaaagggacgatcccgactatgatcgttacatgcatgatact
caatctagttggaataatcacattaataattgcgttgattcttatcttcattctcaaatc
tgtatcgatagtcacgttttaagtagtagtgaaaattaccgtgacagttccttttctaat
tacatttgtggcgaaagtggaaatagtagtgaaagcgatagttccaatagaaaaactagc
ccaaatggtagtcatttaactagaagtagaagagaaagttctaatgatctcgaagtaact
caaaaatacaggcatttgtggattcaatgcgaaaattgttatggattaaattataagaaa
attttgaagtcaaaaatgaatatttgtgaacaatgcggatatcatttgaaaatgagtagt
tcagatagaatcgaactttcgattgatccaggtacttgggatccgatggatgacgacatg
gtctctctggatcccattgaatttcattccgaagaggaaccttataaaaatcgtattgat
tcttatcaaagaaagacaggattaacagaggctgttcaaacaggtacaggtcaactaaat
gggattcccatcgcaattggggttatggattttcagtttatggggggcagtatgggatcc
gtagtaggtgagaaaatcacccgtttgatcgagtatgctaccaataaatttttacctctt
attctggtgtgtgcttccggaggagcacggatgcaagaaggaagtttgagcttgatgcaa
atggctaaaatatcttccgctttatatgattatcaatcaaatcaaaagttattctatgta
tcgattcttacatctcctactactggtggagtgacagctagttttggtatgttgggggat
atcattattgccgaaccgaatgcctatattgcctttgcgggtaaaagagtaattgaacaa
acattgaataaggcagtacctgaaggttcacaagtgtctgaatatttattccataagggc
ttattcgatctaatcgtaccacgtaatcctttaaaaggtgttctgagtgagttatttcag
ctccacgctttttttcctttgaataaaattcaatcaagtagagtcttaagttaaattttt
tttgtggtgaacaattagttagttaatttatcaaaatcaaaataaataaaaatggacttt
tctttggtgacataagatttaattgtatttgtataaagaatcatgcggataattattttt
ttttaccgatattcctgattactaatcagtaaccctctatcaacaaaacaacataaaaag
cgaattcttccttagaattaggaggcaaggcaaataaaatgaatttcgtggtcccctttt
gcatatgtattttgcatatgtatatatatagaactcaaatatagaaaaaatatagaatct
tgcatctttctatatctcccaagaatccccattttttctaagaatccctgctattggata
ttggatcggattctaacgaatctttcgggaatttggtaaaaaactctttttgtattaaat
attaaaaaagaaattagaatatacgaacaatagaaaaataaaagaagtaagaatagaata
ataaagaaagtggattatcatacataacagatatttcatgtagaaagatgaataagtccg
tttatttagttctacattccttgcacttattctatagactcacttatatatacttagtat
atatacttagtatacttctatacgaattagaatatgaattagaattattataagatatct
ttataataataacaggtacaaatattaaatcgaggtacccattctatgacaattctcaac
aacttaccctctatttttgtgccgttagtgggcctagtatttccggcaattgcaatggct
tctttattttttcatgttcaaaaaaataagattttgtaaatccgatgtggtcaaatctcc
tctagtttttttttttcaagacttagcaaacacggcacggatatccatttagtagagtat
tgtataacaataacaaataacaggcggctttctgcgaacataaatgaaggagctcttatg
catgcataaacaggatatatgggtaaatggaaatgaattctatctattttcaaaaatagg
ccaggatccgagcccatgtctgaaatttaagtcaatgtatctatatgtatgtagctatct
aatctatatgtatctatctatagggaatcctatgaaggggatgttcttattttattatat
ctaactaatttgatgaattactgctaaaagttcacatcagaatagtactagttgatgaaa
gttacttcggaaacaaaaaaaagtaaagtcaaatttattttggttattctctcaattcca
agaaaatgcaactggatcgagtatgtatgagttggcgatcagaatatatatggatagaat
ttatagcaggatctcgcaaaacaagtaatttctgctgggcctttatcctttttttaggtt
cattaggattcttattggttggaatttctagttatcttgataggaatttgatatctttat
ttccgtctcagcaaatctgttttttcccacaagggatcgtgatgtctttctatgggatcg
cgggtctctttgttagttcctatttgtggtgcacaattacatggaatgtcggtagcggtt
atgatcgatttgatcgaaaagacggaatagtgtgtatttttcgttggggatttcctggaa
aaaatcgccgcatctttctacgattccttatgaaagatattcagtccatcagaatagaag
tgaaagggggtatttatgctcgtcgtgtcctttatatggaaattagaggcctgggggcta
ttccgttgactcgtactgatgagaatttgactccgcgagaaattgagcaaaaggctgcgg
aattggcctatttcttgcgcgtaccaattgacctattttgaaaaagaaaaatgaactgaa
gaataaatgctttctcagcaggaggaacaaacccaagaatcttcctttttctttttctat
agcataacttacttaattgaagtttcttcagaatgtccagtcgggccaaagcaaggcaaa
cgtgtatggaacagctataacataaaacgaaaccctttttatcctttcgtttgtctttct
taatgaccaaagaattggatctcttataatgagaccttttctttctttttttgccactcg
gttttttagttgtgattcatcggttagtccttgaatcacaactaaaaaaccgagactcga
ttcataggcgcgataccttataatagaacccgtgcttggctagaaatattagatcgaata
gagtctacaaatgaggtggtttcagtaataattcacagatgaaaaaatgacaaaaaagaa
cgcacccattcccattagatatctctcgtctatagtatttttagtattcttaccctggtg
gatttctctctcatttaataaaagtctggaatcttggattactaattggtggaatactag
gcaatccgaaactttcttgaatgatattcaagaaaagagtattctagaaaaattcataga
attagaggaactattcctcttggacgaaatgataaaggaatgcccggaaaggcatctaca
aaagcttcgtatagggctccacaaagaaacaatccaattgatcaagatgcacgatgagga
tcatatccatacgatttttcacttctcgacaaatataatctctttcgttattctaagcgg
ttattctattctgggtaatgaggaacttgttattcttaactcttgggttcaagaattcct
atataatttaagcgacacaataaaagccttttcgattcttttagtaactgatttatgtat
cggattccattcgccccacggttgggaactaatgattggctatgtctacaacgattttgg
atttgctcataatgatcaaattctatctggtcttgtttccacttttccagtcattttaga
tacaattttgaaatattggatttttcgttatttaaatcgtgtatctccgccacttgtagt
gatttatcgttcaatggatgactgaaaaacgattcactgatccaattagaatgtttcaga
ctttgtacataagcaaaacatttaaagtcgtacttaccttactctttctacccatcgaga
ggattcctcctatattccagtaatcggatattccagtaaaattatttcagtaaatagcag
aatagtggatggggaactatactagtgacccaccaaattttattgtagaaattttcagca
tcaacgattggaccatgcaaattagaaataccctttcttcgataaaggaagagattactc
gattcatttccgtatcgttcatgatatatataataactcgggcattcatttcaaatgcgt
atcccatttttgcgcagcagggttttgaaaatccacgagaagcaactggtcgtattgtat
gtgccaattgtcatttagctaataagcctgtggatattgaggttccacaggccatacttc
ctgatactgtatttgaagcagttgttagaattccttatgatatgcaactgaaacaagttc
ttgctaatggtaaaaagggggctttgaatgtaggggccgttcttattttaccagaggggt
ttgaattagccccccccgatcgtatttcgcccgagatgaaagaaaagataggcaatctgt
cttttcagaactaccgtcccactaaaaaaaacattcttgtgatagggccagtacctgggc
agaaatatagtgaaatcacttttcctattctttccccggaccccgcgactaataaagata
ttcacttcttaaaatatccaatatacgtaggtggtaacaggggaaggggtcagatttatc
ccgacgggaccaaaagtaacaatacagtttataatgctacagcggcgggtatagtaagca
aaatcatacgaaaagaaaaaggggggtacgaaataaccatagccaatgcatcggacggac
gtgaagtggttgatattatccccccaggaccagaacttcgtgtttcagagggcgaatcta
tcaaacttgatcaaccattaacaagtaatcctaatgtgggtgggtttgggcagggagatg
cagaaatagtacttcaagatccattacgtgtccaaggccttttgttctttttggcatctg
ttgttttggcacaaatctttttggttcttaaaaagaaacagtttgagaaggttcaattgt
ccgaaatgaatttctagatctgtggatttatcaacgtcgtgaagacgggtattttatttt
actacttcgttggtttttcaatccaaattggaggggtgtgactatgtcactattgtcaga
ttgaaatatcctagaatgcctcaatagttttctattctaatagaatcaaattcgactaga
acgagacactaaaataagataaaagtaaagttggactaatatagaaaggatttgcatgat
atctgatcgaaagaaatctatatatagattaattgtgattctgtgatccaggaaaaagaa
attgagtgattgcttactttcttctaactttgaagcatcggaaaattgatctattttctc
gtttatacatatacgaacaaaacagaatattatgattattacgaactcaacggggcccta
ctcttcgaatcagataaagaaataagtataggccccgtcgagttcttacgctttcatatc
tataacgaaattcatctgattactacaaggacgaacccaatccggaatatgaaccataaa
agaaaatgcctattaaaccgatcacaggaataccagttacagtacctattatccaaagag
gaatccttccggtagtatcggccatttatcccgcttccctccacattttatcaagtggtc
atgctagagacataaacagtcatagataattataagatgtgatccgtccgaatgggataa
gagaattcctactattttttattattctactattctcttttcttctcttaattgaagaaa
taattggaaaataaaatagcaagtacaaaaatgagtaataacccccagtaaagactggta
cgattcaattcaacattttgttcgttcgggtttgattgtgtcatagctctctaattcgga
ttaggtttatcgttggatgaactgcattgctgatattgaccccaaaaaagaaacggtagg
tacagctagtccgtgaacagccaaccaccgcactgtaaaaattggataggttcgatctat
ggtcattgggtcctcctaaaaagatctactaaattcatcgagttgctccaaagaatcaaa
acggccggttattaatggaattccttgtcggctctctgtaaaatactcgtttggacgagg
actcccaaacacatcgtaagctaaacccgtgctgacaaataaccaacccgcaatgaatag
ggaaggtatagtaatgctatgaatgacccagtatcgaatactggtaataatatcagcaaa
agaacgttctcctgtgcttccagacatgctgagctccacatattcttgtacagtcaaagg
gggatcgattccgtaaaagataagatcagtaaatcgaaattcgctgaatttcgatctttg
tgagatcgtcaatacagtaccaagggtatttttagaatataccgaatcagtatagctatc
cttcttctgacacagcaacgcaacctcaatcagtatcgaaatgcggggctagataattgt
tttcttcgtttcttcttgctggtcgatgtataactgtgtaccattcaatagaaaattcat
caaatttctgtagtatggggtttcttttctctacatttccattattggcttcggactcga
aattgaagatcaggtaaaatggaaatccgacgaattgttttctaataataataattcatg
acgaagattatcatatttccccacttcaagtagatgtgaaatctacaaatccccttttct
tttcgtaggtgtagaagaggttttttgttgtaatccccctcttttttttaaggaattgct
tagtcggcgagaaacaagtaacggtagtagataggattcgataaaagaaggagaaaaatg
cttaaaaggcttctcttctaataatctatatttgtgatgagcgcattgttttggtctatt
agatccaaagttttttcttgacctaactacaaggagaaagcgctttatatatataaatag
aatatggaaagacaaaatgtaaaatctagaaaggaaaagataataggaattattagtttt
agaatcgaattggatcgaaataaaaattttattttttcgactgattgtgccatacccttt
tttattctcatttgaaatattatgggaatgagcctattgctgaatctactgagttaaaaa
taattaaagtaaataaactcaagtcaaaacaaaaaaaaaagtaaaaaaaaaaagtaagta
ttctaaggtataagttcactctttattcgaaactagaaaatgtattagatacaataaaaa
agaaaaaatcaaaatacaaaataaaaatggaagcgattccccaagtttgttcctgttcca
tattaatttaaaaagaatttcgtttttggaatgcagttatatgacacagttttgattatt
attttaatattagtttattcaagagttgcccaacgaatctgttgattcggaattgtgaga
tgggtccatgtcaaatgtcaaagattatgaattgatttctttttctatccctgccactct
atttttgttagtaccttctagaaagattgatgaatcaaaaacaaaaactttcaattggta
gggtatttttgcttatcttcgtatcttttaaaagttgaaacttagggaagtgctttagaa
acatatgtataaaaagaagatatttcctttagctccttcatgcctactataactagttat
ttcggttttctactagcggctttaactataacttcggctctatttattggtctgaataag
ataggacttatttgaaattcattgaatgtgaataattcataaaaagaaatctttctgtgg
tattccagatattctctagttccttaccgtgtcgtgttaattaccaattattggtctatt
ggtcattgagattcctagccaatacggattaatatttagggatagatattacctctcttt
ttcccctttcaaataaattaaattgaaatgattgaagtttttctatttggtatcgtctta
ggtctaattcctattactttggctggattatttgtaaccgcatatttacaatacagacgt
ggtgatcagttggacctttgattaattaacatctctttttttaactgaccctcttactta
atttcattttatttaatttaatccgggggaggtcaaggtcaaattcagattgctgttcaa
ttatttcagtttagtgtaattttcgatctaacaagctaacaaggcaagagcggcatcacg
ctctgtaggatttgaacctacgacatcgggttttggagacccacgttctaccgaactgaa
ctaagagcgctttcttatcacaacggaaaagactataaggagggggattctttttttttt
tttttttctaacgccaataaatatttcttgcatgtgtatactatcacatatcattaaaga
ttatgtatgtccaaattgaatcgatcgaaaatagatctctcgttactgttcagaggaaca
gtaataggtagggatgacaggatttgaacccgtgacattttgtacccaaaacaaacgcgc
taccaagctgcgctacatccctttcaattggtctacagtatcattgtagagaatccccgt
cttgttttccacatccttattctctttcctccattgatatgcaaaatggatctcggcatt
tcttttttttttttcgtctcatatcatataacatataataaatgaatatttttctcggga
attctcagacggaaagggacccatttttctgctttaagaaaaagaaaaaaaatattatct
accgaatcattgcacatttccatttgaattagggattccgcacacaaatagaaggtaact
acatatacatctcttaccataatgtattacaatatggaatacaaaaaaagaaggaggatt
ttcaatgcgagatctaaaaacatatctttccgtggccccggtactaagcactctatggtt
cgggtctttagcaggtttattgatagaaatcaatcgtttattccccgatgcgttgacatt
tccttttttttcattctagttattgacatagaaaggggtgaagaagagtagagatagaat
caaatatttgtctctcgttcccctcttttcttgttcttttttttttggaattcgatagat
agaataaggggcgaacgagaaagaaaaaagtggattcaacctcatcgaaactcgggttca
ggctccaattaaattcaaaatacagttaaagtgaaaagaaaagcgaaatgaaaatgtggc
taggagaagagtatcatacaatacaagatacttaaatggaatactgtactgtgagtagca
atatagttgagtagaaatatagttagaaatttttgtattacttactatttactatataga
ttgcaacaaaatcttgatttcagaattggattttgagttgttagcaacttctattttttt
ttggttcctttcttcttaattcgctttggatcggaaaatatagaaaatataaaagttggg
tgaatcaaaaaccgaaaggaggttcatggccaagggtaaagatgtccgagtaagggttct
tttggaatgtaccagttgtgttcgaaactgtgttaataaggaattggcgggtatttccag
atatattactcaaaagaatcgacacaatacacctagtcgattggaattgagaaaattctg
tccctattgttccaaacatacaattcatggggagataaagaaatagatatagatccaatc
gagtgcttgtgtgtcactcttccaaggaacatgaaaaaaaattagatagatagatatcta
tctattattcatatatttaaatagaaacaactaaatagagaaaaacaaatcctattaatt
aattttataaatcttaattttataaatcatttttgattggaccggaataggattttaagg
ataaggaataaaaaaattatggataaatccaagcgactctttcttaaatccaagcgatct
tttcgtaggcgtttgcccccgatccaatcgggggatcgaattgattatagaaacatgagt
ttaattagtcgatttattagtgaacaaggaaaaatattatctaggcgagtgaatagattg
accttaaaagaacaacgattaattactattgctataaaacaagctcgtattttatcttcg
ttaccttttcttaataatgagaaacaatttgaaagaagtgagtcgaccactagaactact
ggtcttagaaccagaaaaaaataggcttactcctcaattgaatcaaaattccaagcagaa
ctcaaacacctggatgttttcgtcaacaaatcctggaatccgttgtgttgtaagaaaaaa
agaattcgagaattcagaataaatagaaatcttttttttatttgagggtgttcgcttatt
ttgacgattttatcatcttatcccgattttatcatagtaatttctattctaccttcccgg
agttcattctccagagaactgcatttaaaagattctggaagattccttccaaccccctta
ttttatgatctcattggaaatcatataaagacaattactatttgatatagctatttgtgc
aagtattttacgattaagaatcaactgccccttatacagattgtatagtaatctactata
aatataggatattcgatttcgccgaatcactgcatttattcgagtgatccacaaacgacg
aaaatctctttttttcctatctctatcatgatgagccgaagccaaagttcttattttctg
ttgagtaattgttcgagtaagtcttgaatgagccccgcgaaagcttgatgcaaataaacg
aagttttgttctacgtctccgagctatatatcctcgtcgaattctggtcattgaataaat
gaaactttgatgaataactaattgatttcctttctttcagttattcatttcccctttcct
agtctattaagaacaaaacggattcttccaatttataagaggaaaattccaatggctttt
gctactataaccttcccgaccacgcttttttccttttttctaggcgcattggaaataaaa
taaagtagtaaatagaaatagataaacaaattgtgggttccatcgtctctatggttattt
cttaaacggtgaggtcctttctatacaccggagccctttcctccatttaatcaatgctat
tgtattggtaacttgtacagttaccactctttggctctacccatgaattttccagtaata
ggtctttcataacgagatataccttatacagtaacggtatttaattatgaagtttggttg
ggtagctgaccctgttagtccgttcttgcaagagtagaaacataatctttccgcttttta
aataggatttccccccgcttaatggataactatttgttaccaatggggaattctttctca
tcttaaattgcaaattgaagtgattgactttgcaccaatggaaaccgtaaatttcataca
caatagaaagataggatagatctatcctttttagttttagatagtgaatggagttcttcc
attctatccgattcaatggtactgatcattgatattggaaaatttcttttctttcttttg
ttttgtctcaacccatgatttaaacgagtcgcacatacaccctcgtacatgttcctcggc
gctgagggcatcccccaagagcgggggatttcatgacgtttctgattggctgtcttgggt
ttctaataagttgtttaatagttggcatgctgaattatacattaggggttggtttagatc
gatcctaaccggacgattatgaatttcttctattaaatagattaatagaatattaaaccc
ttaagaaataagaagataaaatctgaaatcgtgtatttgcgtgaaatcactgctattttt
tatacaaccgctacaagatcaacaattccatgagcttgggcttctgttgctgacataaaa
acatccctttccatgtcttcggatacaacccataagggcttgcctgttctttgtacataa
acccttgtaagggtttcgcgcagtttcagtagttcttccgcttccaggataaattcgacg
gtttgtgcctcataaaaagcggcaataggttgatggatcattaccctgattagagagata
aaatgatatagataatataacataataaaagattcctatagctcgacgatccggggaggg
gaagagagaaagaataagaaaaagatagaattgaacaaccgtacgggcatttttgcgcat
tgcatacggctctccaatagacttcacttttttacctttcatcgaagaaagagaaaatat
gatgtctcttatacccagatcggtaaatgatccaattaccactcttcttttttttggagg
agttaaaaaatactaggatggccccgttgctttctatatttatttcggctgttattcagc
aatcccaaagtttctttctttttttgattttcgtactctttgataacctaaatcctgtta
ataatcctctagtgtgaaaaaagtttgtgacgctgaaataggcctacgataggtaagata
aagtcgtaaatacccttcctttgtctcatactactctttcaatatataatcgagaatctt
ttgaaaaaaaaaaaacaataaagaatttggatatcgaattcgaagtgccgtgctattatt
actgaatattaataattcatatggtgaagccatagtcttcttttttctctcaaataaaaa
actcattggcgctaagcgtgagggaatgctagacgtttggtaattgctcctccgaccagg
ataaaagaccccattgaggcggccaatcccatgcatattgtgcgtacatctggtcgcaca
aattgcatagtatcataaatagctattccgggtattacccagccgccgggagagtttata
aacaaataaagatcctcggtatctttctctatactgagatataccataagaccaataagt
tgattcgagatctcgctatcaactccttggcctaaaaaaagtaatctttctcgataaagt
cggttgattgggataaaattatatcctttacctttaggagtcgtacaaacaccttttgat
gcatacggttcaacatgcgaaaaaaatcaatgtgtaaactccagtcgaactaacttttca
ttgatgtattttttcatcgagatccgattcaaaaatcacgatgtcattttcttgttcctg
aatgggctttttcaattttttttaggtttatgctctattccgagtaaggatctgcccgat
tttgatttgtacatataggacaaatgaccccaataccacgtcttttttttgctattaccc
cccttttcttttcaattcatttctttcatgccttctgttaaatgttaaatattcaacgta
ttcatattcattcccttttggattcgattgattaacggtttgagatcattcctatttaac
gaaatcgaatcgtttatgatataagtaataatcataaatatattaccaattgggtttttt
aaacggagcctggatacttcattttattggtccagccaagccgaccataaattattttaa
ttgctaatattatattaatctagatacttcctcacaaaaccgatctacttgcacttcatt
gcgcttcacgctacaaatttttgataattccattttcttttgagggcgaaacagaggata
tctccatcgagggagagaatggggaaatcccatatgacccaatatatttgataagtcgca
ctatacgtcaacccaagatgtatcgtcctctccgacacttcgaaaaggtacttttggaac
accaataggcataaactgaaagaaaaaagaattaagtactctatttcactttgatgtgga
agcgtaataatgtgcttattatcttaataatatcgacctttatcatattttatatataga
ttgaataagttcagaaaataacgtaaaggaaaattcttacgaatggctctttgaatgatg
accaaatagagatgcattcgctcatagaaaagggaatcaacccccattgcgtattggtac
ttatcgagtatagaatagatctgcttctctttttttctacgaaccgaactgttccattat
tactaaatactaaaagaatagaacaaatattaatcctttttccgagctaatcggctgaaa
aaaaagggcggtccatagcatagtttttttcaatgcaataatgaaataaagttacatagt
gtctattttttgttgataaaggggtattcccatgggtttgccttggtatcgtgttcatac
cgtcgtattgaatgatcccggtcgtttgctttctgtccatataatgcatacagctctggt
tgctggttgggccggttcaatggctctatatgaattagcagtttttgatccctccgaccc
cgttcttgatccaatgtggagacaaggtatgttcgttatacccttcatgactcgtttagg
aataaccaattcatggggcggttggagtattacaggagggacgataacgaatccgggtat
ttggagttacgaaggtgtagctggggcacatattgtgttttctggcttgtgcttcttggc
agctatttggcattgggtgtattgggatctagaaatatttggtgatcaacgtacaggaaa
accttctttggatttgcctaagatctttggaattcatttatttctctccggagtagcttg
ttttgggtttggcgcatttcatgtaacaggattgtatggtcctggaatatgggtgtccga
cccttatggactaactggaaaggtacaggcggtaaatccagcgtggggtgtggaaggttt
tgatccttttgttccaggaggaatagcctctcatcatattgcagcagggacattgggcat
cttagcaggcttattccatcttagtgtccgtccgcctcaacgtctatacaaaggattacg
tatgggcaatattgaaaccgttctttccagcagcatcgcagctgtcttttttgcagcttt
tgtagttgctggaactatgtggtatggttcagcaactacccccatcgaattatttggtcc
cacccgttatcaatgggatcagggatactttcagcaagaaatatatcgaagagttagtgc
tggactagccgaaaatcaaagtttatcagaagcttggtctaaaattcctgcaaaattagc
tttttatgattacatcggaaataatccggcgaaagggggattattcagagcgggttcaat
ggataacggggatggaatagctgtcgggtggttaggacaccctatctttagagataaaga
agggcgtgagctttttgtacgtcgtatgcctactttttttgaaacatttccagttgtttt
ggtagacggagatggaattgttagagccgatgttccttttagaagggcagaatcgaagta
tagtgtcgaacaagtaggtgtaactgttgagttctatggtggcgaactgaatggggtgag
ttatagtgatccggctactgtgaaaaaatatgctagacgtgctcaattgggtgaaatttt
tgaattagatcgtgctactttgaaatccgatggtgtttttcgtagcagtccaaggggttg
gtttacttttggacatgcttcgtttgctctgctctttttcttcggacacatttggcatgg
tgctagaaccctgttcagagatgtttttgctggtattgacccagatttggatgctcaagt
ggaatttggagcattccaaaaaattggagatccaacgacaagaagacaaatagtctgatg
caacattgctctgttatttttcgcttctggcttctattttctgtttgtgattttacataa
ggtactggagaaatctggcttgaaatcgccgccttttcccttttctttgattcttctttt
ttctttaattcgggagataatcccaaataaacaggtatggaagctataattgtaaaccgc
gatcgaatttatggaagcattggtttatacattcctcttagtttcgactctagggatcat
ttttttcgctatcttttttcgggaaccgcctaaagttccaactaaaaaagtgaaatgatt
tttcattatcccaattgacgtaacgggcctcgcaatattgcaatattgcgaggcccgtta
cgtcaactagtccccgtgttcttcgaatggatcccttagttgttgagagggttgcccaaa
agcagtatataaggcgtacccagtaaaacttacaagtaaaccagatatagagatggcgac
tagggttgctgtttccattcttatataatttcaagaccacaatggatctatgataagatc
gtttatttacaacagaatggtatacaaagtcaacagatctcaatgaataaaaaataggat
ttatggctgcacaaactgttgagggtagttctagatctagtctaagacgaactgctgtag
gggatttattgaaaccattgaattcggaatatggtaaagtagctcctggatggggaacta
ctcctttgatgggtgtcgcaatggccctatttgcgatattcctatctattattttggaga
tttataattcttccgttttactggatggaatttcactgaattagagttacaagaaccaca
aaatcctagcttttaaatacaaaaagggaagcatttaggtcccggatttgaattttagct
cattttttttttggtagttcgaccgcgcaatttttttgtttctgtatttccggaatatga
gtgtgtgacttgttataattgatcctattgatagtacagagaatgggtctgtcgtcttga
tagagacggttttaccccgtcggatatttattctagtatctggagcacggaatacatgaa
atagatcacgaagtattcgaactatgattcatacttaatattcagacctcgcggccggat
tccaaaattagaaaaagttcgaaattgaaagaagaaaaatctttcaaattcccatttctg
ctttgattttgctcaaagaacaaacgtttctttgtatttttagtaagtttatctattctc
ctcgttgaataaatgatgatccaatggttcttactcggggaatctttggacttagtttga
aggttttattaaatcatcgtggttctagtatgaatctgaggtttcaattgattcataggg
tcttaacaagagaattcctatcaataataaagaaaataaaagtaaaaccgcattacatac
aaataaaaataacaaatcaaagaaaaagaaataggtaaatagaagattcaagaggcctgt
aacgatcaacataaagacaagtgagccgacttgattttttggcattctaattataaccac
aaagacgagctttctgatttttactctttcgtatctttctttagataagattgaatcaga
agattaagaagtttccaattttctattccatacccttttcacccagtatttgggtgtttt
tgtttgagctgtacgagatgaaattctcatatacggttctcggagggggagtctcctcgg
tttacctatctcaataaagtttacgattggttcgaagaacgtctcgaaattcaggcgatt
gcagatgatataactagtaaatacgttcctcctcatgtcaacatattttattgtctagga
ggaattacgcttacttgttttttagtacaagtagctacaggctttgctatgactttttac
taccgtccgaccgttactgaggcttttgcttctgttcaatacataatgacggaagctaac
tttggttggttaatccgatcggttcatcgatggtcggcaagtatgatggtcctaatgaca
atcctgcacgtatttcgtgtgtatctcacaggtggttttaaaaaacctcgcgaattgact
tgggttacaggcgtggttctggctgtattgaccgcatcttttggtgtaacaggttattct
ttaccttgggaccaaattgggtattgggcagtcaaaattgtaacgggcgtaccggaagcg
attccggtaataggatcgcctttagtagagttattgcgcggaagtgctagtgtgggacag
tccaccttgactcgtttttatagtttgcacacttttgtattacctcttcttactgccgta
tttatgttaatgcattttctaatgatacgtaagcaaggtatttctggtcctttataaaga
atacagtttctaaagaatatagataatagagatttgtaatcaatcatttatcttattact
ttacttgggggaggaacgataatatttcattgctaccaatatggattattgacaaagaat
aagacatgtatttggaaattttccctcaactccacaatattgtattatttatttaacacg
gacgaatagttgaagggaattctccgaagagaaaatggattatgggagtgtgtgacttga
actattgattgagccgtgcagaaatatgcttttatctgctacattggaattcacaaccaa
acgtgtctttgttccaaccacccccccatgaagaggatagggctaggctggttcgcttga
agagaatcctttctatgatcagacccaagcacgctgtgcatgaaccggttccgtaagatc
cagtagaataagtgatgtgtcataatccagattatcttttaactatatttacttacttaa
tagtatggaaatgcattcatttcttctgcatcgatccgatttatgatactatcggagtga
aacaagggatctaaagaagagcagcggctagactgtattagtaacaagtaaatcctttgt
acgcgaaaaaaaaatcccatctcgatctattttaggaataagggcgaatccaaagggctg
agacgacccagaaagctcttgatcatgatcaattttgtaagcctacttgggtattgagca
ttttcctgtaagaacggaattccttgcaatgatccattgcaacttcgtaaaatggaagcc
ggtaatcttacatatagaatcatttatatatgtgtggatatggctaaatatagattttat
aaaatctatatttatggttttttttctatgtatccccgtggttgggttgattcttgcttg
agccggatgatgaaaaattatcatgtccggttcttgggggggggatggatctataataat
aataattcacctatcccaataacaaaaaaacctgacttgaatgatcctgtattaagagct
aagttggctaaaggtatgggtcataattattacggagaacctgcatggcccaacgatctt
ttatatatttttccggtagtaattctcggtactattgcgtgtaacgtaggcttagcggtt
ctagaaccatcaatgattggtgaacccgcggatccatttgcaactcctttggaaatatta
cccgaatggtatttctttcccgtatttcaaatacttcgtacagtacccaacaagctgttg
ggtgttcttttaatggtttcagtacccgcgggattattaacagtaccctttttggaaaat
gttaataaattccaaaacccatttcgccgtccagtagcaacaaccgtctttttgattggt
accgcagtggccctgtgcttgggtattggagcaacattacctattgagaaatccctaact
ttaggtcttttttaaattgattcaattgtcaaattgtaaaatatgatgacgtgtgtatct
aggtagaaggcgcttcaaagtcaaagtgacttctacctagatacttctattcaattaaat
tcaggtccgaatatctaaattttgctaaaggtgcaaaccttttcagtttttctatttttt
ttttttttttttattctttagaaaaaaaaatgaaataaattcaattgatttaaaacttat
ttgatttttcttttcagtaaatcaattgtgaaatgcttttttatttcttttctagaatgt
ccaatatctgttttacatcttctatgcgaaaatgttccattttcagaaggccttcttgac
tgttattcaaaaggtcgaataatgtatgtatattggactttttaagacaattatagatcc
tgggagacaattctgattggtcaataaaaatggatttcaatgctatttcttttttctttt
tctttagtttagccaatcgatcatgaaaagtaaaaaaaggtaaagaaaccttgtattgat
tgttctctaaatggaagttttcttctgctgcctgtagaaagggaataaataaatcaatca
aatttcgggaggcttcacgaagtgcttctttaggagttaaacttccatttgtccatattt
ctagaaaaaggatctcttgtttttcattttcatttccatacgaatgaatactatgattcg
catttcgaacaggcatgaatgcaacatctataggataactcccgtcttgaaagttatttg
gcgtttttatattattatatcctcgattcttctcgatttgtaatccaatacacaaatcaa
ttggttccgttagactagctatatgctgcgtattatcaacgatttctacagaaggtggta
agaggatatcttgagcagttacatatccagtacctttgacacaaataagcgcgtcacgag
tgccatacatattacttctcaatacaatttctttcaaattcattaaaatttcatgtactg
attcttgaatacctactatggtagaatattcatgtggaattttctcagattttgcgcgtg
taatacatgttgcttctgtttctccaagcaaagctcttcgcattgcaatgcctattgtgt
cggcttgacctttcataagtggagacagaacaaagcgtccataataaagacgcttactgt
ctgctcttgattcaacacacttccactgtagtgtccgagtagatacttttactttctctc
gaaccataataatattatttgattagatctttgagtcatttatttctcttgagatttctt
caatgtttatttctacacccgtctttttttagggggtctgcagccattatgtggcatagg
ggttacatcccgtacgaaacttaaaagtataccacttctacgaatagctcgtaatgctgc
atctcttccgagacccggaccttttatcatgacctctgctcgttgcataccttgatccgc
tactgctcgaatagcatttcctgctgcggtttgagcagcaaagggtgtccctcttcttgt
acccctgaatccacaagtcccagcggaggaccaagaaatcacccgcccccgtacatctgt
aatagtcacaatggtgttgttgaaacttgcttgaacatgaataacgccttttggtattcg
acgtgcacttttacgtgaaccaatccgtccagtcctacgtgaaacactttttgatataga
ttttgccatattttatcatttcataaatataagtcagatatatggatatatccatttcat
gtcaaaacagatcttttattttgatttgttcatcggttcctttagagagtcccttttcga
aagattatccttgtctttgtttatgtctcgggttggaacaaattactataatgcgtcctc
tcctacggatcagtcgacatttttcacaaattttacgaaccgaggcccttattttcatag
ttgttattccttaactgaattgcgaatctacttattggaagaaaataagtctcttgaaat
ttttgaacagtgacttgtattctcatgaaaggaatgttgaaaatatcataaataatcatt
cgaattcttgttgtggagtctataaattatacgccctccatttctgaaccataacgactt
acttcaattttgactcttttggctctatttccaggtagtacacgtagaaaactgtgtcga
actcttcctgaaacataacttcgaatctgacttcagtatataaacgaacccggagcatac
cattgggaagtgcttcagtaattaaaccttcataaatccattcatttttcttctttcatt
ccaggcaaaaccccttgaagtatcaactaatgtaggaggagtgatattagacaacttgtc
ttttttcgtttttttttcacaaattaggaagttccggatataattcgggtaccagaaaga
ttaccatatataacacaaaatttctccgccgattctttctagtcgagccgtacggtctgt
cattataccccgagaagtagagagaattacaatccccaccccgtctaaaattctcggaat
tcgttgatagttcgaatagattcggagaccaggtcgactgattcgttttaaatttaaaca
ggttctatatggtcttttcctattccttctatgtcgtagggttaaaaccaaaaaagattt
gttgttttccacaagttgccttacgttttcgagaaacccctctcgtaaaagtattttaac
aatgttttcggtgatgttagtagacgctactcgaaccgttccttttctatccctgtcagc
atttcgtatataagttattatgtcagcaatagtgtccttacccatgataaacgcaaatta
ttgttacttccgaatttttatataatcaacatgttcctttttttttgttttatttatgaa
aattattaaaagtatatgcgtgagacataatctactaatttagctattttaattaaagac
tatccctctatcgggatctcgtattataatacctcaggcgctaatgaaactattttagta
aaattgaactgtctcaattcccgtgcgatcgcgccaaaaactcgagttccttttggattt
ccttcttgatcaatgacaactgcagcattgtcatcatatcgtattatcataccgttgtca
cgcttgagttctttacaagtacgtacaattacagctctgatcacttcggatttttgtaga
ggtgtatttggtactgcttccttgatcacagcaacaataacgtcaccaatatgagcatat
cggcgattactagctcctaggattcgaatacacattaattttcgggccccgctgttgtct
gctacattcaaatgggtttgaggttgaatcatatcattttttaatctgtttttttaatgt
aaagtaaagcaaaggacgaagtaaaaaaaaacctgcaattgttttttttatacccaagac
ttctttcctttggttcaacattcctatccagaaataatgaattgagttcttataggcatt
ttggatgccactattgaaatagcctttcgagctatattttcggctactccacccatttca
taaagtattctacctggtttaacgacagctacccaatattcgggggatcctttccccgaa
cccatacgagtttccgtatgtcttactgtaactggtttatctggaaatacacgtacccat
atttttcccccacgacgtacatttcgtgtcattgcgcgtcgccctgcttcgatttgtcta
gatgtgatccaagcgggttcaagtgcttgaagagcatatctaccgaaacaaatatgatta
cctcgataagaaattcctttcattcttcctctatgttgtttacggaatcttgttcttttg
gggttatagttgatgggtctttctcaattccatctctactacagaactggacgtgagaat
ttcttctcatccagctcctcgcgactgaaacgactaaaaaagattttatcccgatataca
tatatttaataaaaagtatactgaatcgtaggattctttgaaatttcatctaattaattt
attaatctattcgaaatttatatatcgtgtttagttagatctatattatagatttctaat
taaacatgtattctatttatacataatgtcaatgtcgttttttttataacgttataatga
atctttttttttgttttgccttttatcatatacgatcgaccaaaatttatcaatccaata
aaataaaactttcgcgggcgaatatttactctttcaatatctatttcagttctagggtta
gtccacgacctctccgaataaaagaataggttcctgatccgttccgccatcccgcccaat
gaattattaagattcattttcaatagaatcttctgcattcacgggttccatcgttcccat
tgcttcttgattaatggttaggtcttaattcttaattttcaaatggagtccttaatgaaa
tttgttcttaagtcaattttctcagtctttattggctcgaggctcttgattttttttgtt
ctatgagcggattcatctaattatggatgaatctttattaatgctttattacattgcttt
tttttgtatgagatgactcagagaccttacatattggaattctatatcagtgatattttc
tttctctcttctctctttctctcatccttccatttatccttatccgcatacttttctatt
tcgcttcacaacttataacttcataacgcataatcagattggtttttttatgtttatgca
aaatttatgcaaaaaaggatttcagttgctacaatgatataaccaatattatatattcta
tcttgactgcttctttggatccagataatgcgaagcaatgagttggttattagtgttata
agttcttagttcatatcttcatactatagttcggttcttttttttgaatcctagtactaa
aactaaaaaaaccaacgagtcacacactaagcatagcaattctataaaatgattaatcga
ttttttattcaaccctatagaattgctcatttttgttttgattgaacatcaaaaaaatga
aagagtttggccttttttggtctatttccatcgctgggtagaatgtaaagacacataaag
tcttattattctgcggctacaaatatccaaattttgattcctaataccccgtatatagtt
tgaactgtataggaacaataatcaattttagctccaatggtttgtagaggaaccctacct
tctctgatccattcgacgcgtgcaatttcttttccgtcgatacgccctgcaatttgtact
tgaattccttttgtatccgtctgttccgttaattcaatagcttttttcattgctttgcga
aaagaaactctattctttaattgtgccgctataaattctgcaagaatattagggtgtcca
tacggatttgaaatttttgtaatagcaatgtttagttttcgattcacacaattaagttct
ttttgtacattcagttgtaattcttcgattcttcgcgatcgattttctattaataatttt
ggaaaccctatatagattatggcctgaattagatcgattcttttttgaatctctatccgt
gcaattccctcaacaccggaggatattctcctatttttttgtacataatttttaatacaa
tctcttattttttgatcttcttgtagaccttcagaataattttttggctgtgcaaaccaa
agagaatgatgactttgtgttgtaccaagtcggaaaccgagcggatttattttttgtccc
ataagcccccactactatatgtatcatgacatgtcatatttgtgttctttttttatttat
atttctcaatccaggttttaaggaggtatctttcaaaacaatagttatatgacaagtggg
tctttttatcagataactccgccctcgagctcgaggttttaatcttttcgcagcagtccc
ctcgttgacttgggctttactaatgactaaatttgcttccttaaaacccatattgtgact
agcattcgctgctgccgaataaaccaatttcaaaatgggataacatgctcgataaggcat
gagttctagtatcataagggtttcctcataagaacgcccacgaatctgatcaattaccct
acgagctttgtgagcggacatacgtatatgttgacctaaagcgtatacttcatctaggtt
cttttttttctttttcctctttatctttatcataaggttcacctctcaccaatgaatctc
tattcactttattaacgattaacgacgggatctattatcattttttgcatgtccacggaa
atttagagtgggcgcaaattctcccaatttatgtcctaccatacgatctgttatataaat
aggcaaatgctcctttccattatggatagcaatagtatgactgaccattgtgggtataat
ggtagatgttcgagaccaagttattattatttctttttccgcttttgtatttgtattaag
cttatggatttttcttaataaatgattcgctacaaaaggatttttttttagtgaacgtgt
cacagttaattaactcctattttttttcttttgtaaattgtaaaaacgaagaaagaaatt
cgattttctctcctatttactacggcggcgaagaatcaaattatcactatatttattcct
ttttctacttcttcttccaagtgcaggataaccccaaggggttgcgggtctttttctacc
aattggagcccttccttcaccacccccatgggggtggtctacagggttcataactactcc
tcttactacaggacgcttacctagccaacatttcgatccggctctacccaaacttttctg
gttcaccccaacattccccacttgtccgactgttgctgagcagtttttggatatcaaacg
gacctccccagaaggtaattttaatgtggccgatttcccctcttttgcaatcagtttcgc
tacagcacccgctgctctagctaattgtccaccctttcctagtgtgatttctatgttatg
tatggccgtgcctaagggcatatcggttgaagtagattcgtctttttgatcaatcaaaac
cccttcccaaaccgtacaagcttcttccaaagcatacggctttctgggtgtagatgatga
tatctatacagatggatcttatctatatcatataatgaagtaccacatgagtggatatat
aggaatccaaatctgccgaatcactcatgttatgatcttctacatcctaggtcttcccgt
tccgtcatctggcttatgttcttcatgtagcattcagaccgaatgactctatgaaattac
gtcgatacttccacatattatgggtaacgtaggagacatctctatttttccccggggaaa
tctttagaattaccactgcttagctttcaattcgcctctgaccatcaaatcaaatgtgaa
taacccgtcctcctctctttgaaacaaggggtgcttctggttctgttggtgcttgaaaca
attttatcttctccatattactatatctctagagtcaataattttatatgaggaactact
gaactcaatcacttgctgccgttactcttcagttttctgttgaggtctatcctgtagaga
tactcaaattggatcagtgatcgatttctaggtttcgtcgtaaacctaattggttacttc
caattacgtaaatcaatagttcaaaccgcactcaaaggtagggcatttcccatttttata
ggaacttctgtaccagaaacaatggtatctccaattatagcccctctgggatgtaaaata
tatctcttctcaccatccccatagtgtatgagacaaatgtatgcatttcgattagggtcg
tattctatggttacgattctaccatatatgtctttttcattccgtcgaaaatcgatttta
cggtatagacgcttatgacctccccctctatgccctgcggtaatgattcctctggcatta
cgacctttaccacaacgatgctgtccatagatcaaattatttcgtggattggatttcact
tgactgtcgacggctccattgcgcgtgctcggggtagaagttttgtataaatgtatcgcc
atgctattaagtattttgatttaagttcttttctttctaagaggtggaatagaataaccc
ggttgaagcgtaatgatcatacgtctgtaatgcattgtatgtcccataataggtcccatt
cttctaccctttccggggagttgatgactattcatagctattaccttgacaccaaagaag
agttcgacccaatgctttatttctgtcctagttgatcctgattcgacattagaagtatat
tgatttttccccaataaccgaatacttttgtctgtaaatactgcatatttgattccatcc
ataaatctattttcttccctatgagttcgagtctcaataagaatgctagttcttactgtt
catatgttatgatatgaatataccacaccaattcgttatgtatagatgagatgagattct
attgatacagagccaatcccaatagacttattggagggtcccattggcgtgcatccagta
ggaattgaacctacgaattcgccaattatgagttgggcgctttaaccattcagccatgga
tgcttagcggggatcctcgtacatggtgaataaccaaattccaattgaaatgaaatcttt
aggataaatcaatgcaatttaggaggaatcaatgaaaggacatcaattccaatcctggat
tttcgaattgagagagatattgagagagatcaagaattctcactatttcttagattcatg
gacccaattcaattcagtgggatctttcattcacatttttttccaccaagaacgttttat
aaaactcttggacccacgaatttggagtatcctattttcacgcaatttacagggttcaac
aagcaatcgatatttcacgatcaagggtgtagtactatttgtagtagcgatccttatata
tcgtattaacaatcgaaatatggtcgaaagaaaaaatctctatttgacagggctccttcc
tatacctatgaattccattggacccagaaatgatacattggaagaatcttttgggtcttc
caatatcaataggttgattgtttcgctcctgtatcttccaaaaggaaaaaagatctctga
gagctttttcctggatccgaaagagagtacttgggttctcccaataaataaaaagtgtat
catgcctgaatctaactggggttcgcggtggtggaggaactggctcggaaaaaagaggga
ttctagttgtaagatatctaatgaaaccgtcgctggaattgagatctcattcaaagagaa
agatatcaaatgtctggagtttctttttgtatattatatagatgatccgatccgcaagga
ccatgattgggaattgtttgatcgtctttctccgagtaagaggcgaaacataatcaactt
gaattcgggacagctattcgaaatcttagtgaaagactggatttgttatctcatgtttgc
ttttcgtgaaaaaataccaattgaagtggagggtttcttcaaacaacaaggagctgggtc
aactattcaatcaaatgatattgagcgtttttcccatctcttctcgagaaacaagtgggc
tatttctttgcaaaattgtgctcaatttcatatgtggcaattccgccaagatctcttcgt
tagttgggggaagaatccgcacgaatcggattttttgaggaacatatcgagagagagttg
gatttggttagacaatgtgtggttggtaaacaaggatcgattttttagcaaggtacggaa
tgtatcgtcaaatattcaatatgattccacaagatctagtttcgttcaagtaacggattc
tagccaattgaaaggatcttctgatcaatccagagatcgtttcgattccattagtaatga
ggattcggaatatcacacattgatcaatcaaagagagattcaacaactaaaagaaagatc
gattctttgggatccttcctttcttcaaacggaacaaacagagatagaatcagaccgatt
ccctaaatgcctttctggatattcctcaatgtcccggctattcacggaacgtgaaaggca
gatgaataagcatctgcttccggaagaaatcgaagaatttcttgggaatcctacaagatc
cattcgttcttttttctctgacagatggtcagaacttcatctgggttcgaatcctactga
gaggtccactagagatcagaaattgttgaagaaagaagaagatgtttcttttgtcccttc
caggcgatcggaaaataaagaaatagttaatatattcaagataattacgtatttacaaaa
taccgtctcaattcatcctatttcatcagatccgggatgtgatatggttccgaaggatga
actggatatggacaggtccaataagatttcattcttaaacaaaaatccattttttgattt
atttcatctattccatgaccggaacagggggggatacacgttacaccacgattttgaatc
agaagagagatttcaagaaatggcagatctattcactctatcaataaccgagccggatct
ggtgtatcataagggatttgccttttctattgattcctacggattggatcaaaaacaatt
cttgaatgaggtattcaactccagggatgaatcgaaaaagaaatctttattggttctacc
tcctattttttatgaagagaatgaatctttttatcgaaggatcagaaaaaaatgggtccg
gatctcctgcgggaatgatttggaagatccaaaaccaaaaatagtggtatttgctagcaa
caacataatggaggcagtcaatcaatatagattgatccgaaatcggattcaaatccaata
tagcacctatgggtacataagaaatgtattgaatcgattctttttaatgaatcgatccga
tcgcaacttcgaatatggaattcaaagggatcaaataggaaatgagactctgaatcatag
aactataatgaaatatacgatcaaccaacatttatcgaatttgaaaaagagtccgaagaa
atggttcgatcctcttatttttatttctcgaaccgagagattcatgaatttgtctaagtc
acttcctttctttttgtctaactcacttccttttttctttgtgagtttcgggaatatccc
cattcataggtctgagatccacatctatgaatcgaaaggtccgaatgatcaactctgcaa
tccgttgttagaatcaataggtcttcaaatcgttcatttgaaaaaattgaaacccttctt
attggatgatcataatacttcccaaaaatcgaaatttttgatcaatggaggaagaatatc
accatttttgttcaataagataccaaagtggatgattgactcattccatactagaaataa
tcgcaggaaatcttttgataacacggattcctatttctcaatgatatcccacgatcaaga
caattggctgaatcctgtgaaaccatttcatagaagttcattgatatcttctttttataa
agcaaatcgacttcgattcttgaataatccacaccgtttccgcttctattgtaacaagag
attccctttttatgtggaaaaggcccgtatcaataattctgattttacgtatttcctcaa
tatcttgttcattcgcaacaaaatattttctttgtgcggcggtaaaaaaaaacatgcttt
tttggagagagatactatttcaccaatcgagtcacaggtatctaacatattcatacctaa
cgattttccacaaagtggtgacgaaaggtataacttgtacaaatctttccattttccaat
tcgatccgatctattagttcgtagagctatttactcgatcgcagccatttctggaacacc
tctaacagagggacaaatagtcaattttgaaagaacttattgtcaacctctttccgatat
gaatctatctgattcagaagagaagaacttgcatcagtatctcaatttcaattcaaacat
gggtttgattcacactccatgttctgagaaatatttaccatccaaaaagaggaaaaaacg
gagtctttgtctaaagaaatgcgttgagaaaggtcagatgtatagaacctttcaacgaga
cagtgctttttcaactctctcaaaatggaatctgttccaaacatatatgccatggttcct
tacttcgacagggtacaaatatctaaatttgatatttttagatactttttcagacctatt
gccggtactaagtagcagtcaaaaatttgtatccatttttcatgatattatgcatggatc
agatatatcatggcgaattcttcagattccattgtgtcttccacaatggaatctgataag
tgagatttcgagtaagtgtttacataatcttcttctgtccgaagaaatgattcatcgaaa
taatgagtcaccattgatatcgacacatctgagatcgccaaatgttcgggagttcctcta
ttcaatccttttccttcttcttgttgctggatatctcgttcgtacacatcttctctttgt
ttcccgagcctatagtgagttacagaccgagttcgaaaaggtcaaatctttgatgattcc
atcatacatgattgagttgcgaaaacttctggataggtatcccacatctgaactgaattc
tttctggttaaagaatctctttctagttgctctggaacaattaggttatgcaatagaaga
aatacggggttctgcttctggcggcaacatgctatggggtggtggtcccgctgatggggt
taaatcaatacgttctaagacgaaagatttgaatatcaatctcatcgatatcatcaatct
cataagtatcataccaaatcccatcaatcgaatcactttttccagaaatacgagacatct
aagtcatacaagtaaagagatctattcattgataagaaaaagaaaaaaggtgaacggtga
ttggattgatgataaaatagaatcctgggtcgcgaacagtgattggattgatgataaaga
aagagaattcttggttcagttctccgccttaacgacagaaaaaaggattgatcaaattct
attgagtctgactcatagtgatcatttatcaaagaatgactctggttatcaaatgattga
acaaccgggaacaatttacttacgatacttagttgacattcataaaaagcatttaatgaa
ttatgagttcaatacatcctgtttagccgaaagacggatattccttgctcattatcagac
aatcacttattcacaaacttcgtgtggggctaatagttttcatttcccatctcatggaaa
acccttttcgctccgcctagccctatccccctctaggggtattttagtgataggttctat
aggaaccggacgctcctatttggtcaaatacctagcgacaaactcctatgttcctttcat
tacagtatttctgaacaagttcctgggtaacaagcctaaaggttttcttattgatgatag
tgacgatattaatgctagtgacgatattgatgctagtgacgatattgatgctagtgacga
tattgatgctagtgacgatatcgatcgtgaccttgatacggagctggagcttctaactat
gatgaatgcgctaactatcgatatgatgtcggaaataggccgattttatatcacccttca
attcgaattagcaaaagcaatgtctccttgcataatatggattccaaacattcatgatct
ggatgtgaatgagtcgaattacttatccctcggtctattagtgaactatctctccaggga
ttgtgaaagatgttccactagaaatattcttgttattgcttcgactcatattccccaaaa
agtggatcccgctctaatagccccgaataaattaaatacatgcattaagatacgaaggct
tcttattccacaacaacgaaagcactttttcactctttcatatactaggggatttcactt
ggaaaagaaaatgttccatactaatggattcaggtccctaaccatgggttccaatgcacg
agatcttgtagcacttaccaatgaggccctatcgattagtattacacagaagaaatcaat
tatagacactaatacaattcgatccgctcttcatagacacacttgggatttgcgatccca
ggtaagatcggttcaggatcatgggatccttttctatcagataggaagggctgttgcaca
aaatgtacttctaagtaattgccccatagatcctatatctatctatatgaagaagaaatc
atgtaacgaaggggattcttatttgtacaaatggtacttcgaacttggaacgagcatgaa
gaaattaacgatacttctttatcttttgagttgttctgccggatcggtcgctcaagacct
ttggtctctacccggacccgatgaaaaaaacgggatcacttcttctggactcgttgagaa
tgattctgatctagttcatggcctattagaagtagaaggcgctctggtgggatcctcacg
gacagaaaaagattgcagtcggtttgataatgatcgagtgacattgcttcttcggcccga
accaaggaatcccttagatatgatgcaaaatggatcttgttctatcgttgatcagagatt
tctctatgaaaaatacgaatcggagtttgaagaaggggaaggagaaggagtcctcgaccc
gcaacagatagaggaggatttattcaatcacatcgtctgggctcctagaatatggcgccc
ctggggctttctatttgattgtatcgaaaggcccaatgaattgggatttccctattgggc
cgggtcatttcggggcaagcggatcatttatgatgaaaaggatgagcttcaagagaatga
ttcggagttcttgcagagtagaaccatgcagtaccagacacgagatagatcttccaaaga
acaaggcttttttcgaataagccaattcatttgggaccccgcagatccactctttttcct
attcaaagatcagccccttgtctctgtgttttcacatcgagaattctttgcagatgaaga
gatgtcaaagggacttcttacttcccaaacggatcctcctacatctatatctaaacgctg
gtttatcaagaatacgcaagaaaagcacttcgaattgttgattcatcgccagagatggct
tagaaccaatagttcattatctaatggatttttccgttctaatactccatccgagagtta
tcagtatttatcaaatctgttcctatctaacggaacgctattggatcaaatgacaaagac
attgttgagaaaaagatggcttttcccggatgaaatgaaaattggattcatgtaacagga
gaaaggtttgccattacttagccggaaagatatgtggccatgaaatagggattaagtgga
acagaattgactgggtggtagagtcgtggaaacacctgtttcttccatattttggacctt
agctccatggaacaatatgctactgctgaaacatagaagaattgaaatcttagatcaaaa
actatgtatggatggtatgaactgcttaaacaagaattcttgaacagtgaaccactatta
ctaactacatcaaaaaatttccattaatgaaagagaaagatgtaaatctattggaaaatc
aaaaatacgcatgtcggatgaaatggttgttgctatctgctccaataaggaatcattggt
ttagctgaataactaaataaaatagatagacccttctcttcgtctcaggtcgatggatct
tctcaattggaagatcccctatatggataatacacattccagttgaccgagcctaattcg
aactcgtttgttccgaaggaaagatatccacggggcggttcgccctattcagatattcac
gaccaagaagaagaagtactggattctctttcggataggtcctgaaaggagaaggaaggc
tggaatgccaacaggcgtctattattgaattcacccgacccgatagtaccaattttggga
acgtccagtgccaaagtcactgaacgggtaagtcgccaatccctaaaacggactatgtaa
tgtactttatcggctgggttacaggcgggcattttaccagaggtttatattgtatcaatc
tactcttgtgtgattcctgttgaagcatatactcggggggtgggtgcaggacggacgatt
tcaaagcggactccccattcattagatagagaagatcaccaagatttcgtgatccgctgc
cgaacttattccaattccaagatctcggatcgaatcgatattgatataccgattcgatcc
gagatctcttattgaattgctcattcaatgagcattctcaatattatgccttgaagagga
ctcgaacctccacgctctttagcacgagattttgagtctcgcgtgtctaccatttcacca
ccaaggcatcttgaaagtgaatcgtattccatgaagatgatatctatctagtgtgatgta
tggaatatatgacaaaggtggagtgttggagtatttctattgatcggtcatgtcatatag
gccccaatcggacatccaattgcttcgatttgaattatccggaggatgccttatatatat
attaatattatatcaaaaagatggacaatcaaaccgatttctcgattcaatagaagccca
aaggggtgaatagggtcccaaataacgagagatatgtaaaaagcaggtccgattacgcct
attcctaatcctaaatggaatgtaacgacgtagggatccatatggaaacatagtatctat
ttagatacgctcgaatgaccccttctcataatgagaatgtatataaccctattcgggtct
ggtccggtatggaatgaacttataatcatggaatcgactcgatcatcagattctagatta
taagttcataaccctagcccattcccattttgggcggaacagatctactaattctttgat
tccagttagtaagagggatcttgaactaagaaatagattcgagaagctaactagaagcta
aaaaagagtatcctgagcaattgcaataatcgggttcattgatattcctggtatagtaga
tgctatcacacatacaatcatactcaattcgatggaattgtttgatcttaaaggggatct
tctataatttcgcacgtgaggggttatttcttggtttcgtccagtcattaataacttgat
tatttttagataatagtagatagaaacaacgctcgtaaggagtcctattgaaaccaagaa
atataggcctgcctgccatccacaccagaataaatggagttttccgaaaaaacctgctag
tggaggaagacctcctagggataagagacatagagctaaagagagagccaaaaaaggatc
ttttgtgtataatcctgcataatctcgaatgttatcagttccggtacgtagaccaaatga
tacaatgcaagcaaaagttcctagattcatggagatatagaacagcatataagttatcat
gctcgcatatccaccatttgagtctccaacaattattccaataattacatatccgatttg
acctatggacgaatatgcaagcatacgtttcatgcttgtttgagtaatagcaatgagatt
ccccaatatcatgctaagaatagctaggatttccagaagaagatgccattcgtttgatga
gaaataaaaaggaatatcgaaaattcgagtggctgaagctgaagcagctactttcgaagt
aacagaaagaaaagcaacgactggagtgggagagtcagagtcgaaaagaggattcctcac
ttctttctctcattcaaaaccgtacatgagactttcatctcgcacggctcctaagtgata
aaagtaaagaagaactcatcttctttcttttttgattaccttcctcgcgtatgtataaga
tcgaatccattcgatttctaaaaaggattactaatccttaacttttcgaggaatccttca
tcagtggttgtgaatgactgatttttctcaatcttttcgaccttggttccgtaggagcaa
gtcagaaagattgagaaatagaaccatctgatttgattcgttctcaatagccatgagatg
atcatcttagggtgatccttttgtcgacggatgctcctattacactcgtagtctctgaag
gatgagaaccaactctgtagcatctacatcgagaattcaagtattgtatacgtcattagt
ccgatcctttgtaggaactacccgtaataacgaacttgcaaaatggatctgtttatcata
aagagattcgttgttcctgaccctgcttcaccttaattgttatttgaacaagtaaaagtt
atgtcttggtccgagtggggatagcatttctcttctgcatgtccattgagttttgaaaaa
tccaaacatctcagagatagatagagaggtaggaatttatcgaacgaaccgcactccttc
gtatacgtcaggagtccattgatgagaaggggctggggaaagcttgaacccaattcctac
agtgatgaatataagcgcaattgaaattcctggggagttatacatttgggtattgataag
accattcactatttcttgaagctcgatctctcccccggatgaaccatatagccaagagaa
accatgaaccagaatagaagagcttgccccacccatgagtaaatatttcatagtagcctc
attagaccgtacgtctttcttggtatatccagataataggtaggagcataaactgaaaca
ttctggagctacaaagatagttattaaatcgttagcaccgcataaaaacattcctcctag
agtagctgttaatacgaataacagaaactctgttatagccatttctgtacattcaatgta
ctccacggatagaggaatacatagagttgaacatagtaaaataagaaattgaaagatttc
gttgaaattgttcgtttggaaatttcccgaaaagctaatcataggttcttctctccatcg
gaacaatagggccgttatgctcattactaaacttgttgaagagatgaaatagaaccaagg
tatatctttttgatcagaggttgaatcgatcatcagaagaagaattaggccaaaaagtag
gatacattctgggaaaataaaacttccatcgaagagaagcaaatgaaaggctttcataaa
aattctcgtagaatcgagaatgaagttttcattctgtacatgccagatcatgaattagta
actgcatccaatctccaaaaaaatcccaattgtttcgaactttctatttttggaatggaa
tatttacggaatccccatgaataggatcaaaccttattccatggtatttacatgagattc
ctctttcttattcttaagcaagtccccgagagggcttagttgatccatgatttatgtttc
atctttcgtttccttttcgtttgtttcgagaaatatatcgatcaattccgattctttctt
tttctattgattcttttccgatcgagatgtatggatccatggatctatgtgtctatatag
accctgttcatggattaacgaaaatgtgcaaaagctctatttgcctctgccattctatga
gtctcttcctttttgcgtatggcatcgccactccctttggcagcatccactaattcggaa
cttaatttgaaagccatatttcgacccggacgttttcgggatgcccctaataaccaacga
acggcaagtgcttttccttgtgcggatcctatttcaatgggaacttgatgagtcgatccg
cctacacgtcttgcttttactgctatatcgggagttactccacgtattgcttgacgtaaa
acagatagtggatttttttctgtcttttgttgaatctttttcaaggctcgatagataatt
tgataagccaatgatttttttccgtgtttcagaatacggttaaccaacatgttaactaat
cgattacgataaattggatcggattttgcagttttttcttctgtagtacctcgacgtgac
atgagcgcgaaaggggttcaagaatccgttttctttttataagggctaaaatcatttatt
ttggctttttgaccccatattgtagggtggatctcgaaagatatgaaagatctccctcca
agccgtacatacgactttcatcgaatacggctttccacagaattctatatgtatatatga
gatcgagtatggaattctgtttactcactttaaattgagtatccgtttcccccccccccc
cttcctgctaggatgggaaatcctgtattttacatatccatacgattgagtccttgggtt
tccgaaatagtgtaaaaagaagtgcttcgaatcattgctatttgacccggaccttttcta
aaaaagtcgaggcatttcgaattgtttgttgacacggacaaagtcagggaaaacctctga
aattatttcaatattggaccttggacatataatagttccgaatcgaatctctttagaaag
aagatcttttgtctcatggtagcctgctccagtccccttacgaaactttcgttattgggt
tagccatacacttcacatgtttctagcgattcacatggcatcatcaaatgatacaagtct
tggataagaatctacaacgcactagaacgcccttgttgacgatcctttactccgacagca
tctagggttcctcgaacaatgtgatatctcacaccgggtaaatccttaaccctaccccct
cttactaagactacagaatgttcttgtgaattatggccaataccaggtatataagcagtg
atttcaaacccagaggttaatcgtactctggcaactttacgtaaggcagagtttggtttt
ttgggggtgatagtggaaaagttgacagataagtcacccttactgccactctacagaacc
gtacatgagattttcacctcatacggctcctcgttcaattctttcgaaatcattgggtcc
ttttcctcgttcgataatctcctcccttcttccactccgtcccgaagagtaactaggacc
aattcagtcacgttttcatgttccaattgaacactttccatttttgattattctcaaagg
agaagattattctttttaccaaacatctgcggatccaatcacacgatcttataataagaa
caagagatccttctcgatcaacccctttggccctcattcttctagaatcagaaagatcct
tttcaagtttgaatttgttcatttggaatctgggttcttctacttcatttttatttactt
atttctttattattttttttccctctcttttctttttttatttcttttttttttatttta
ttcccttccatcattccttaagtcccataggtttgatcctagagaagctgatccattttc
tcattgagcgaagggtacgaaatcaatcggattgatttttcgaccaaaagtactatgtga
aatcttcggttttttcctctttctctatcccataggtacagcatttgaatcaatagagaa
ccttttcttctgtatctatatgaatcgatattattccattccaattccttcccgatacct
cccaaggaaaatcccgaattggatcccaaattgacgggttagtgtgagcttatccatgcg
gttatgcactcttcgaatgggaatccattttctgaaagatcctggctttcgtgctttggt
gggtctccgagatcctttcgacgacctatgttgtgttgaagggatatctatatgatccga
tcgattgcgtaaagcccgcggtagcaatggaaccggggaaagtatacataagtatacaga
aaagacagttcttttctattagattagtattagttagtgatcccggctcagtgagtcctt
tcttccgtgattaactgttggcaccagtcctacattttgtctctgtggaccgaggagaaa
gggggctcggcgggaagaggattgtaccatgagagaagcaaggaggtcaacctctttcaa
atatacaacatggattctggcaatgcaatggagttggactttcatcttgatccgaatgaa
tcatcttttccacggaggcaaatctttgcctgctaggcaagaggatagcaagttcaaaat
tctgtttcggtaggacatgtatttctattactatgaaattcataaatgaagtagttaatc
gttttgtcaatttttcggggtcttaaaggggcgtggaaagacataagaactcttgaatgg
aaatggaaaagagatgtaactccagttccttcggaaatggtaagatctttggcgcaagag
gaaggggttgatccgtatcatcttgacttggttctgatttctctatttttttaagaatac
cgcttctcctatccgtatcgaatagaacttcttcatgtaaaacctgcttgatttagatcg
ggagaatcgtacggttttatgaaagcatgtgctatggttcgaatccgtagtcaatcctat
ttataggagcagttgacaattgaatccaatttttcccattaatttcgtatccgtaatagt
gcgaaaggaaggcccggctccgagttgttcaagaatagtggcgttgagtttctcgaccct
ttgccttaggattagtcagttctatttcttggtgggggcagggaagggatataactcagc
ggtagagtgtcaccttgacgtggtggaagtcatcagttcgagcctgattatccctaaacc
caatatgagttgtgagtttttctattttgacttgcccccccgccgtgatcgaataagaat
ggataagaggctcgtgggattgacgtgagggggtagggatggctatatttctgggagcga
actccaggcgaatatgaagcgcatggatacaagttatgccttggaatgaaagacaattcc
gaatcggctttgtctacgaacaaggaagctataagtaatgcaactatgaatctcatggag
agttcgatcctggctcaggatgaacgctggcggcatgcttaacacatgcaagtcggacgg
gaagtggtgtttccagtggcggacgggtgagtaacgcgtaagaacctgcccttgggaggg
gaacaacagctggaaacggctgctaataccccgtaggctgaggagcaaaaggaggaatcc
gcccgaggaggggctcgcgtctgattagctagttggtgaggcaatagcttaccaaggcga
tgatcagtagctggtccgagaggatgatcagccacactgggactgagacacggcccagac
tcctacgggaggcagcagtggggaattttccgcaatgggcgaaagcctgacggagcaatg
ccgcgtggaggtagaaggcccacgggtcgtgaacttcttttcccggagaagaagcaatga
cggtatctggggaataagcatcggctaactctgtgccagcagccgcggtaatacagagga
tgcaagcgttatccggaatgattgggcgtaaagcgtctgtaggtggctttttaagtccgc
cgtcaaatcccagggctcaaccctggacaggcggtggaaactaccaagctggagtacggt
aggggcagagggaatttccggtggagcggtgaaatgcgtagagatcggaaagaacaccaa
cggcgaaagcactctgctgggccgacactgacactgagagacgaaagctaggggagcgaa
tgggattagataccccagtagtcctagccgtaaacgatggatactaggcgctgtgcgtat
cgacccgtgcagtgctgtagctaacgcgttaagtatcccgcctggggagtacgttcgcaa
gaatgaaactcaaaggaattgacgggggcccgcacaagcggtggagcatgtggtttaatt
cgatgcaaagcgaagaaccttaccagggcttgacatgccgcgaatcctcttgaaagagag
gggtgccttcgggaacgcggacacaggtggtgcatggctgtcgtcagctcgtgccgtaag
gtgttgggttaagtcccgcaacgagcgcaaccctcgtgcttagttgccaccgttgagttt
ggaaccctgagcagactgccggtgataagccggaggaaggtgaggatgacgtcaagtcat
catgccccttatgccctgggcgacacacgtgctacaatggccgggacaaagggtcgcgat
cccgcgagggggagctaactccaaaaacccgtcctcagttcggattgcaggctgcaactc
gcctgcatgaagccggaatcgctagtaatcgccggtcagccatacggcggtgaattcgtt
cccgggccttgtacacaccgcccgtcacactatgggagctggccatgcccgaagtcgtta
ccttaaccgcaaggaggggggtgccgaaggcagggctagtgactggagtgaagtcgtaac
aaggtagccgtactggaaggtgcggctggatcacctccttttcagggagagctaatgctt
gttgagtattttggtttgacaccgcttcacacccaaaaagaagcgagctacgcctgagtg
aaacttggagatggaagtcttctttcgtttctcgacggtgaagtaagaccaagcccatga
gcttattatcctaggtcggaacaagttgaacaagttgataggatccccttttttacgccc
ccatgtccctcccttgtggcgacatgggggcgtaaaaaggaaagagagggatggggtttc
tctcgcttttggcatagtgggcccccagcgggaggcccgcacgacgggctattagctcag
tggtagagcgcgcccctgataattgcgtcgttgtgcctgggctgtgagggctctcagcca
catggatagttcaatgtgctcatcagcgcctgaccctgagatgtggatcatccaaggcac
attagcatggcgtacttctcctgtttgaaccgggggtttgaaaccaaactcctcctcagg
aggatagatggggcgattcaggtgagatccaatgtagatccaactttctattcactcgtg
ggatccaggcggtccgggggggaccaccacggctcctctcttctcgataatccatacctc
ccttatcagtgtatggacagctatctctcgagcacaggtttaggttcggcctcaatggga
aaaaaaaatggagcacctaacaacgtatcttcacagaccaagaactgcgagatcgcccct
ttcatttcattctggggtgacggagggatcgtaccattcgagccttttttttcatgcttt
tcccggaggtctggagaaagctgcaatcaataggattttcctaatcctcccttcccgaaa
ggaagaacgtgaaattctttttccttttcctttccgcagggaccaggagattggatctag
ccgtaagaagaatgcttggctgataaataactcacttcttggtcttcgaccccctcaggc
actacgaacgcccccgatcggtgcaatgggatgtgtctatttatctatctcttgactcga
aatgggagcaggtttgaaaaaggatcttagagtgtctagggttgggccgggagggtctct
taatgccttcttttttcttctcatcggagttatttcacaaatacttgccatggtaaggaa
gaaggggggaacaagcacacttggagagcgcagtacaacggagagttgtatgctgcgttc
gggaaggatgaatcgctcccgaaaaggaatctgttgattctctcccaattggttggacca
taggtgcgatgatttacttcacgggcgaggtctctggttcaaatccaggatggcccagct
gcgccaaggaaaagaatagaagaagcatctgactccttcatgcatgctccacttggctcg
gggggatatagctcagttggtagagctccgctcttgcaattgggtcgttgcgattacggg
ttggatgtctaattgtccaggcggtaatgatagtatcttgtacctgaaccggtggctcac
tttttctaagtaatggggaagaggaccgaaacgtgccactgaaagactctactgagacaa
agatgggctgtcaagaacgtagaagaggtaggatgggcggttggtcagatctagtatgga
tcgtacatgaacggtagttggagtcgacggctctcttagggttccctcatctgggatccc
tggggaagaggatcaagttggcccttgcgaacagcttgatgcactatctcccttcaaccc
tttgagcgaaatgcgacaaaaggaaggaaaatccatggaccgaccccatcgtctccaccc
cgtaggaactacgagatcaccccaaggacgccttcggtatccaggggtcgcggaccgacc
atagaaccctgctcaataagtggactgcattagctgtccactctcaggttgggcagttaa
gggtcggagaagggcaattactcattcttaaaaccggcggtcggagaaggagcaatcact
cattcttaaaaccagcattcttaagaccaaagagtcggggcggaaaaggggggaaagctc
tccgttcccggttcttctgtagctggatcctccggaaccacaagaatccttacttagaat
gggattccaactcagcaccctttgagattttgagaagagttgctctttggagagcacagt
acgatgaaagttgtaagctgtgttcgggggggagttattgtctatcgttggcctctatgg
tagaatcagtgggggcctgagaggcggtggtttaccctgtggcggatgtcagcggttcga
gtccgcttatctccaactcgtgaacttagccgatacaaagctatatgaatatgatagcac
ccaatttttccgattcggcagttcgatcgatggtttatcattcatggacgttgataagat
ccttccatttagcagcaccttaggatggcatagccttaaagtaaagtgaagggcgaggtt
caaacaaggaaaggcttacggtggatacctaggcacccagagacgaggaagggcgtagta
agcgacgaaatgcttcggggagttgaaaataagcgtagatccggagattcccgaataggt
caacctttcgaactgctgctgaatccatgggcaggcaagagacaacctggcgaactgaaa
catcttagtagccagaggaaaagaaagcaaaagcgattcccgtagtagcggcgagcgaaa
tgggagcagcctaaaccgtgaaaacggggttgtgggagagcaatacaagcgtcgtgctgc
taggcgaagcggtggagtgctgcaccctagatggcgagagtccagtagccgaaagcatca
ctagcttacgctctgacccgagtagcatggggcacgtggaatcccgtgtgaatcagcaag
gaccaccttgcaaggctaaatactcctgggtgaccgatagcgaagtagtaccgtgaggga
agggtgaaaagaacccccatcggggagtgaaatagaacatgaaaccgcaagctcccaagc
agtgggaggagaccagggctctgaccgcgtgcctgttgaagaatgagccggcgactcata
agcagtggcttggttaagggaaccaccggagccgtagcgaaagcgagtcttcatagggca
attgtcactgcttatggacccgaacctgggtgatctatccatgaccaggatgaagcttgg
gtgaaactaagtggaggtccgaaccgactgatgttgaagaatcagcggatgagttgtggt
taggggtgaaatgccactcgaacccagagctagctggttctccccgaaatgcgttgaggc
gcagcagttgactggacatctaggggtaaagcactgtttcggtgcgggccgcgagagcgg
taccaaatcgaggcaaactctgaatactagatatgacctcaaaataacaggggtcaaggt
cggccagtgagacgatgggggataagcttcatcgtcgagagggaaacagcccggatcacc
agctaaggcccctaaatgaccgctcagtgataaaggaggtaggggtgcagagacagccag
gaggtttgcctagaagcagccacccttgaaagagtgcgtaatagctcactgatcgagcgc
tcttgcgccgaagatgaacggggctaagcgatctgccgaagctgtgggatgtaaaaatgc
atcggtaggggagcgttccgccttagggagaagcacccgcgcgagcggcggtggacgaag
cggaagcgagaatgtcggcttgagtaacgcaaacattggtgagaatccaatgccccgaaa
acccaagggttcctccgcaaggttcgtccacggagggtgagtcagggcctaagatcaggc
cgaaaggcgtagtcgatggacaacaggtgaatattcctgtactaccccttgttggtcccg
agggacggaggaggctaggttagccgaaagatggttatcggttcaaggacgcaaggtgcc
cctgccctttcagggtaagaaggggtagagaaaatgccccgagccaatgttcgagtacca
ggcgctacggcgctgaagtaacccatgctatactcccaggaaaagctcgaacgaccttca
acaaaagggtacctgtacccgaaaccgacacaggtgggtaggtagagaatacctaggggc
gcgagacaactctctctaaggaactcggcaaaatagccccgtaacttcgggagaaggggt
gcctcctcacaaagggggtcgcagtgaccaggcccgggcgactgtttaccaaaaacacag
gtctccgcaaagtcgtaagaccatgtatgggggctgacgcctgcccagtgccggaaggtc
aaggaagttggtgacctgatgacaggggagccggcgaccgaagccccggtgaacggcggc
cgtaactataacggtcctaaggtagcgaaattccttgtcgggtaagttccgacccgcacg
aaaggcgtaacgatctgggcactgtctcggagagaggctcggtgaaatagacatgtctgt
gaagatgcggactacctgcacctggacagaaagaccctatgaagcttcactgttccctgg
gattggctttgggcttttcctgcgcagcttaggtggaaggcgaagaaggcctccttccgg
gggggcccgagccatcagtgagataccactctggaagagctagaattctaaccttgtgtc
aggacctacgggccaagggacagtctcaggtagacagtttctatggggcgtaggcctccc
aaaaggtaacggaggcgtgcaaaggtttcctcgggccggacggagattggccctcgagtg
caaaggcagaagggagcttgactgcaagacccacccgtcgagcagggacgaaagtcggcc
ttagtgatccgacggtgccgagtggaagggccgtcgctcaacggataaaagttactctag
ggataacaggctgatcttccccaagagctcacatcgacgggaaggtttggcacctcgatg
tcggctcttcgccacctggggctgtagtatgttccaagggttgggctgttcgcccattaa
agcggtacgtgagctgggttcagaacgtcgtgagacagttcggtccatatccggtgtggg
cgttagagcattgagaggacctttccctagtacgagaggaccgggaaggacgcacctctg
gtgtaccagttatcgtgcccacggtaaacgctgggtagccaagtgcggagcggataactg
ctgaaagcatctaagtagtaagcccaccccaagatgagtgctctcctattccgacttccc
cagagcctccgctagcacagccgagaaagcgacgggttctctgcccctgcggggatggag
cgacagaagttttgagaattcaagagaaggtcacggcgagacgagccgtttatcattacg
ataggtgtcaagtggaagtgcagtgatgtatgcagctgaggcaccctaacagaccggtag
acttgaaccttgttcctacatgactcgatcaattcgatcaggcactcgccatctattttc
attgttcaactctttgacaacacgaaaaaaccaaaagctctgccccccctctctatctat
ccaagggatggaagggcagaggcctttggtgtcccctccagttaagaattggggcctcac
aatcactagccaatatgcttttctcgcatgcctttcttcgttcatggttcgatattctgg
tgtcctaggcgtagaggaaccacaccaatccatcccgaacttggtggttaaactctactg
cggtgacgatactgtaggggaggtcctgcggaaaaatagctcgacgccaggatgataaaa
agcttaacacctctcattcttattacttttgcaatatgaaaaaaaaatgaaaaatgaaaa
ggtcgtcttattcaaaaccccaattatgaaatcccttctctcccacttcgcacctcgtaa
cgtaacgcaccgtgttcttattcttatagagagaaaggtgctttcacatcttcttaaccc
gaaatggctgaggagaggaaaggttcctttttttttagggtacttccgggaacagatcca
gtgtagacggggcggggcctgtagctcagaggattagagcacgtggctacgaaccacggt
gtcgggggttcgaatccctcctcgcccacaaccggccaaaaagggaaggacccttccctc
tgggggtaggaaaatcatgatcgggatagcggacccaaagctatggaacttgggtgtggg
tcttttgtcgaaatggagtagccttactttttctttttttttatttaccattcttggttt
ttttaattatagtatgcccggccccattggcatatttttttttgttttacgccccgtaac
tcttcctcggccgggcttgggcagaatagcagagcaagtattagtagcatagcaaaaatt
cgttcctcgtcattaatatgtttgctcgcggtaattgtggcctctcgggagaatcgatga
ctgcatctttgatgcacttgctagtactagtacatctgagaattcttaattggctaattg
taaatagccccaggactatggaacaaaggattatcccggacctacaccgaggtattgacg
gtgattctcaaatatcgcagaacagaatgtgatacgatgagatagaatgcaatagaaaca
aagacacagggaacgggttacctacttttaacggtcaaagcgaaccctttcattctgaca
ttctgaattctttaattcggaatgaatcaaatctccccaagtaggattcgaacctacgac
cagtcagttaacagccgaccgctctaccactgagctactgaggaacagcgggagattcta
tctcatagagttcaattcccgttctcaacccatgaccaatatgaactcgaagtttccttc
gtaactcccggaacttcttcgtagtggctccgttccatgcctcgtttcatagggaacctc
aaagcggctctatttcattatattccatccatatcccaattccattcatttaatatccct
ttggtgtcattgacataagaattgacataagagatgtcgtttctagtctatctgtttcta
tttctatatatggaaagtacaaatatcatcaaaagttgaaaaatcatcatataataatcc
agaaattgaaatagaaaagaaaaaggggaggtttgtgatgatttttcaatcttttatact
aggtaatctagtatccttatgcatgaagataatcaattcggtcgttgtggtcggactcta
ttatggatttctgaccacattctccatagggccctcttatctcttccttctccgagctcg
ggttatggaagaaggagaagaaggaaccgagaagaaggtatcagcaacaactggttttat
tgcgggacagctcatgatgttcatatcgatctattatgcgcctctgcatctagcattggg
tagacctcatacaataactgtcctagctctaccgtatcttttgtttcatttcttctggaa
caatcacaaacacttttttgattatggatctactatcagaaattcaatgcgtaatcttag
cattcaatgtgtattcctgaataatctcatttttcaattattcaaccatttcattttacc
aagttcaatgttagccagattagtcaacatttctatgtttcgatgcaacaacaagatgtt
atttgtaacaagtagttttgttggttggttaattggtcacattttattcatgaaatgggt
tggattggtattagtttggatacagcaaaagaattctattaggtctaatgtacttattcg
atcgaataagtaccttgtgtcagaattgagaaattctatggctcgaatctttagtattct
cttatttattacctgtatctactatttaggcagaataccgttacccatttttactaagaa
actgaaagtgaaagaaacctttgaaaggcaaaaaggggaggaaagtgcggaagtaacaga
tagagaaatagaaacgactttcaaaacgagggggactaaacaggaacaagaggtatccac
ggaagaagatccttctccttcccttttttcggaagaaaaggaggatccggacaaaatcga
ggaaacagaagagatccgagtgaatggaaaggaaaaaaaaaaaacaaagcataaattcca
ctttcactttaaagaaacatgcgataaaaatagcccagtttatgaaacttcttatctgga
tgggaatcaagaaaatgcgaagttagaaaaagaaaaagtaacaaataaagaaaaatatta
atacataaaataaatagaattttaagagataaaaagagatgcgacttccccctacatatt
ttatactttcccctacaaaaaaactcgcaataccaaccccatttggaattccatcaattg
ctcgtctatcgaataaatgagttagttgggctaattctcttagcttttccattaaggata
ttgtataaaaagtatctatataagcgcgattatatgaccaatcatatagaaaattgatta
ttttgtcccaaagaatttcattagcgcctcttttagcaactaaatttagtatgttccaat
tttgaaaagatgaataaaaaggcttatataaaaaggatgctagaactattccgaaatacg
ctatactgaccgaaaaggttgaatttgttaaaaattcataccaatcgaaaaaatgatttg
aattttgatgtaaaagatttatagacggagttaacaatcttgataatagatccaaatcga
ctccttcttgatggaaaggaattcctatagttccaacaaacaaaggaaataaaactaata
caagcatagagaatagcatagtactatctgattcatggggataaaaaaaagttttggtag
tgccaaaaggaaaaatagtaataaaaggcatctttgttaccttactatcaattcgaaatg
tattcttcgaaaaaaacgaaggcctttcattattcattgttaattcattgtttattgtta
ataaagcgaataaagaaaattctgttttaatagattttggctcttctttaccccatatag
atattgaatagatggagttattttttttgccactgtaattttgaaaacaaatgttgaaat
gtccttcaaaagtaagtaaataaatccgaaacatataaaatgcggttaatccggctataa
aacaagctattattgcaaaaatcggagaatacaaccaactatcattaagaatttcatctt
tggaccaaaaacaagcaaggggcggaataccacaaagagaaagtgtacctaataaaaagg
cagtttttgtaattggcacatgctttcttaaactgcccataagaaccatattctgacttt
tatctggagaatagccaacaatagcttccattgagtgaataattgatccggatcctaaaa
acaacaaggctttcgaataagcatgagtaatcaaatgaaataaagcggctcgataagacc
ccatacctaaagctaacatcatataacccaattgagacattgtagaataagctaaacttc
tcttaatatctttttgagcaagagctaaagtagctcccaataatactgttattataccta
tcaaagatattagattcattatgtatggtatgactatgaaaagcggaagaagacgagcta
caagaaaaattccggccgctaccatagtagcagcatggataagagccgaaataggagtag
gaccttccatcgcatcgggtaaccatacatgaaggggaaattgtgcggacttagcaaccg
caccggcaaataatagaaaggcacacaaagtaacaaataaaaggttaacctcattattat
aaatcaagttattcaatatttcgaacaaatcccgaaattcgaaactacccgttatccaat
aaagacctaagattcctaataataaaccaaaatcccctacacgattagttacaaacgctt
tttgacaagcactggccgcaataggtcgggtggaccaaaaccctattaatagataagaac
acattccaaccaattcccaaaaaatataaatttgtattaaattcgaacttgtaactaatc
ctaacattgaagtattgaaaaaagtcatataagcaaaaaatctcaaatatccttgatcat
gagacatataattatcactataaataagaaccagaattccaactgtagtgattaatactg
acataatagaagtaagtggatcaataaaatgtccaaactctaaagaaaaatcattattga
tcgtccaagaccatacgtattgatagatacaacttcgatgtatttgatgaatagctagat
cgaccgaaaaaatcataactatacttaacaataaaatactaggaaaagcccacatacggt
gaagattttttgttgctgtcggaaaaagtagaagtcccactcctattaacatatgaactg
gaagtggaacgaaaggtatgatccaggaatattgatatgtatgttccataaaaaaaataa
ttataacttgtgtttttattcttaattaattaattgtttctgattcaccagctcttatct
cttttggaagggattaataaaaaaaattaagctaaaattaagggagtaaaaaaacttaaa
tagaattttctattagtagttattttaaatctttcccaaatacgtcaaaaaaaatattca
aagttcagagcgatcgaaggatataactaaattactagtaaaaaagaaagaattttttta
tactcagtattatacttatactaagtaagatttttatgaagatggaacaaattcggattt
caattattagtccctattacataaatttatgtacatcaatcaagaacaccaaaaaaagta
ttgattttgatataaatcataggatgtcccagagctttccccaataaaaaaagaactggg
tatttgaatttgaatttgtttagtcagaaccattaactagttcatttcggaactaattgc
ttgtcttccattccaataaatgccatttaagaacctattactagaaaaaagggaaaaaaa
gattcaatttttttttattcggtacggtttcttaaacttgggtgatatatttttcatctc
taaatgtagcatgccgaaactagacagagatagaaaaggaaagacttttgttttgctttt
tttatcaacttcaaccaattcaattcgatttatattatatggcataatacagcctagaga
tatcgatttgaatacgggtcgggatatcgggatataaagaaagacaccaccaatcacttc
gaaataagaattgttctgtcgcggatattgtatgtaatagaaattgaaaaaattatatat
catattgtttttcttttttgttctagtactcttttattctattttcacatatttctattt
attttttgttataaaggtagtataatttagagaataaatagacaaataattaaatgaata
gtcaaaataaaaaaatcaaaaagaatttgtttcaaagaatagatgtctttcacatccaat
tttatcaatgaacaatcctttagtttgcgaatggcagttcaaaaaaagcgtacttctcta
ttaaaaaagcgtattcataaaaataggtggaaaacggggggatattgggcagcgttcaaa
actttttcgttagcgaaatccctttccacggggaattcaaaaagtttttttctacgacaa
ataactaataaaacgtcggaataatctgaatcagcctaattcaaaaaatgagttaatttc
gtttctaatttagactctacttttgaatatatattctagaatagaaaaatagaaataaaa
aaaggaagtaaagatttccattcattaatgttttgaaccgatgaatttgtctactgaatt
ctaaaaaaagagtttggtccttcttttggaatttgaaaaaaaaaaaagaataaaaaccaa
atcaaaagtttcaacccctttttcttttttattgagttattgaaatatgttttcattcgc
aagatggggattcttattttccccatcaccccacccccttataaataactaaataagaca
acacaaaagttatccaataaagctgaaaccttaaataattaaataagacggcaaaggggg
ggctctttccatctctatttcaacaagtttttattcatcaatcggaatgcttcctaaaaa
ggatttcattgaaattgactctttaaatctcgacgattgagtaaaaataggttattataa
tttcgagcaagccgctatggtgaaatcggtagacacgctgctcttaggaagcagtgctag
agcatctcggttcgagtccgagtggcggcatatctttttatctttttataaaagataaaa
agatatgcaaaaagtcctataatgataatgaatttaacttctgatttccattccgtatac
ttgaaagactctcccttttcattttttatttttatttatgatattttcaacattagagca
tatattaactcatatatccttttcggtagtttcgattggaattacaatccagttgataac
cttattagtcgatgaaatcataggattatatgattcattagaaaaagggacgattgctac
ctttgtctgtctaacaggattattagtcactcgttggatttattcggggcatttcccatt
aagtgatttatatgaatcattaatctttctttcatggagtttctctattattcataggat
tttctattttaaaaaacataaaaatgatttaagcgcaataaccgcgccaagcgctatttt
tacccagagttttgctatttcggggtttttaaccaaaatgcatcaatccggaatattagt
acctgctctacaagcccagtggttaatgatgcacgtaagtatgatggtattaggttatgc
agctcttttatgtggatcattattatccacagctcgtctagtcattacatttcgaaaaat
tataaggatttttgataaaagaaataatttattaaatggaaatgaatcattttcctttgg
tgaaatacaatacctgaatgaaaaaaacaatggtttactaaacacttcttttccttattt
tctttctgctagaaattattatggatatcaattgattcaacaattggatcagtggagtta
tcatattattagtctaggatttatctttttaaccataggtattctttcgggagcagtatg
ggctaatgaggcatggggatcatattggagttgggatccaaaggaaacttgggcatttat
tacttggactctatttgggatttatttccatacgcgaacaaatccaaattgggaaggtgt
aaattctgcaattgtggcttctatgggctttcttataatttggatatgctacttcggggt
caatctattaggaatcgggttgcatagttatggttcatttaattaacatctaagtgaatt
gaagaaaggaaggggactaatgaatacaaacataggacagcgcaaatatagaaacgaaac
ttagtggaagctgccgagaaccttttgaatcaagtactgtagtgattcaaaaggttctca
caaaggccataaggtgtgtctggttacaattcaaatttagttatttattgttgacttatt
tattcttattcttttttagttaattttcactttaagcttaagacacgaaaaaagacttct
ttttttttcattggacaacgacctattttaaaaagcagaggacataggattggtttttga
ttttttttattcatgaaaactatctataaaaaaaattagatagaatagcttcgaccttgt
ccactgatagggagagaacgaaatccggataaataccaatacctattacgggtagaagaa
tagacatcaaaacaaataactcccggggtccagaatcaaaaaaataagagttttgagcat
taaatagcttgtacccatagaacatttgccgtgacatagataatgaataaataggagtta
atatcattccaattgccattccaaaagtaattagtattttttgcattaacaagtattttt
ggctggtaattattccaaaaaatactatcaattccgcaacaaaaccactcatgcccggta
atgcaagggaagccatcgataagatactgaatatggtgaatatctttgggattgggatag
ccaatccgcccatttcgtcaagataaccaagacgtattctatcataactcattcctgcca
agaaaaaaagtgcagcactaataaacccatgagaaattatttgtaaaacggctccgttga
gtccagtatcggttatcgacccaattcctataattataaaacccatatgagatacggagg
aataagctattcgtttttttaaattccgttggctaggagatgttgaagctgcataaatta
tttgcattgtacctactatcatcaaccagggagaaaatatagaatgagcgtgcggtaata
gttccatattgatccgaatcaacccatatgctcccatttttaataagattccggctagaa
gcatacaagtactgtaatgcgcctccccatgggtgtctgataaccacgtatggaagggta
taatcggtgatttgacagcaaaagcaataagaaacccaatataaaatattatttccagtt
ccgcgggatacgattgattagctaatgtttccaaattgaatattggctcattggaaccat
ataaaccgatacccaaaactcctattaatataaaaatggatcctcccgcagtgtacaaaa
taaactttgtagctgaataaagacgttttttccccccccacatggatagaagtagataaa
cgggaattaattctaactcccacatgatgaaaaaaagtaaaaggtctcgagaagaaaatg
atcctatttgaccgctgtacattgctaacatcaggaaatggaataatcgggaattccgag
taactggccgagccgctaaagtagctaaagtggtgataaatcctgtcagtaaaataggtc
ctaaggaaagtccatctattcccaatctccagtaaaaatcaaaaaaattgatccatttat
aatcctctgctagctggattaatggatcgtcgaactggaaatgataacagaacgcatagg
tggttataaggagttctaaggcacatataaatatagtatactctaaagtcacctgatttc
ctctatgggggaggaagaaaattaaagaacccgcggctatcggaaaaactacaattattg
ttaaccaaggaaaaaaatgaaaaaaattcgtggtaaagacaagatacacttggaccagaa
aaacccgtactctacaagaaaaacccaataagaataaattccattttagagtacgggttt
ttgtcggtaatcggtaaaaaaaaaaaaaagaaaatggattcggaatggctttaagtgggg
ttttctgaaacgtctcaatatcaataagctagacccatgcttcgagttgtttcatgccat
aaataaactcgaacactcaagaaatccgttggacaggcggattcacatctcttacaacca
acgcagtcctctgttcttggagcagaagcaatttgcttagctttacatccgtcccaaggt
atcatttctaatacatctgtggggcaggcgcggacacattgagtacaccctatacatgta
tcataaatctttactgaatgtgacattggatcttataaatttttgaactcctaaaaagtt
tcgatctagtaaagttggaaatagcccatatatttaaacaccagatgaatccatgattta
ccagaatttttctaatcaatccacttctggatcaactcataatactaatagggaataaag
atactttgatttcttatgtttttgcaaacatgattgaggttacgacgtattctaattata
tagactagttcgaattgatgaatattatgatttctaaatactacttattcaacaaagtcg
attgattgatacgagtcgattttctgttacgataaattgacgaaacaatagctgatccaa
tagctgcttcagcggctgcaatagctataacaaaaattgagaaaatatctccttttaatt
gacgactatcaaaaaaataagaaaatgttacgaaatttatattaaccgcatttagtataa
gttcaagacacatcagagcccgcaccatattccggctcgtgatcaatccatagataccga
tagaaaataaataggcactcaaaacaagtacatgctcgagtatcattgaccaactccgta
ccaattccgattcatttcaatatgaacaataattcaagtgattcgattgcttagaatata
acaagtacggaacaaaacaagatattggtaatagatcgaatagggcgactaaaaaaattt
cgattttatacatgaaccgaacagtattcaaatcgaatttcagagaaatggatgtgataa
cacagaaaaaggttgaatttggatttctgttcctagttataaagattttttactgacgag
ccacggcaattgcacctatcaaagcaactaaaagaattatcgaaatcagttcaaatggaa
gaaaaaagtccgttgataaatgaataccaatttgttgactattacttatcaaatcttcct
ctataatctggttggatcgggtagtccaaataatcccataccacgacgtatctagaatag
tagtgattagtgaaaaaaaaatacttgtacaaactagggaagtaaccccatccccaatag
tccaaagatgaaaatgaaaatctttagaatagtctgaaccattcatgaacattacagcaa
atatgattaaaacatttacagcccccacgtaaataagaagttgtgcagcagctacaaaat
gggaatttgatagaatatagaataaggatatacaaacaagaaccaatcccaatgaaaagg
cagaataaattgggttggtaagtaatactactcccagacctcctactataagacccgatc
ccagaaaaactaaaagaaaatcgtgtagtggtccaggcaaatccattatattaaaataag
agataaataaatcgaaatgtttttcatgaccttattgagaaccgaccaggaaaaattttt
ttctgagacattcccaattgaattaaattataatctaataagtgtgagttaacgggggtc
tagttattgggtcaatttcactcttttctgtattctaaacggctgtttgaaatggagata
ttatcttaatagactttcaatacaaattaagtcatacttctcagaacccaattaatagtt
aggatttgtaattattgaccaagcaaagagaaagaccttatccccttctaacaaaaagaa
accttagtactttgcaattactctttaatcaagaggtttactccttttttctttgagacg
aattcccaattgttcgaattgtaaaatcgtcaattattgatattggtaaacggcctaaag
caatttgattataattcaattcgtgacggtcgtacgtagcgagttcatattcttcagtca
ttgataaacaatttgttggacaatactcaacgcaattaccacaaaaaatacaaattccaa
aatcaatactgtaattaaacaatcgtttctttcgaatatctgtttcccatttccaatcaa
caactggcagatctataggacatacacgaacacatacttcacaagcaatacatttatcaa
attcaaaatggattcgaccgcggaaacgctccgatgtgattaatttttcataaggatatt
gaatagttacaggtaaacgatttgcttgggataaggtaattaggaaactttgaccaatgt
accttgcagcccgtactgtttgttgaccataattgatgaacccagttaccatagggaaca
tatcgtgaatagttatgaataatttgattttctttctttctcttgtttgagacaagtcga
aaatatagtattccttttttctttacagtgaaaggagttgggaagaagttgttaataata
gattaccgagagaaataggtaaaagaaatttccagccaagatttaagagttggtccattc
ttaatctaggtaaagtccatcttgttgtgataggaatgaacaagaacaaataagttttag
ctaatgtaataaagataccaattgtcgttccaaaaattccatccgctttatttatttcaa
atagctccggaacaaatatgtacggaatggaaagattccaaccacccaagtaaagaactg
ttacaaataaagaggaaactaatagatttagataagaaacaacgtaaaataaaccaaatc
ggatccctgaatattcggtttgataacctgctactaattcttcttcggcttctggtaaat
caaaaggcaatctctcgcattccgctagagaagaaattagaaaaaccataaaccctatgg
gttgacgccacaaattccaccccaaccaaccatattttgactgcgcgccaactatatcaa
ttgtacttgaactgttagataatcatagtcggtgataacattcctgttcccatcgctatt
acaaaaccgtacatgagattttcacctcatacggctcctcagggccacaaataaatgtaa
ggactgagccagtattagttatcttgatatggttatcggatagagtcaaaatctattgga
aggtccccaattatattataccaatggaattctatctgctataaactctaaaaataaata
aaaaataaagaatatttctgaattgatctcatcctttacgaatttcaatttttctgtctt
gagtaataacttaatcactccttgaataaaatactccttgtataaatatcaatagatatt
tcaacccatcatttgattttcaattacgaaaaagaattaagcattccattagttcatgaa
tcaggacaggaatttgatttctatgaatatatgaaagaaagaataaaaagatcttttttg
tttatattggaattgtattttttctatttttttttgttcctcttcttcattctgagaaaa
ggaaagggggcgcttaaaaaagggtaaagtattatttcgttcccgatagtcatttcttta
atcagtggataggagcatactctggatcggaattgtggggagtactgcctgatcatttct
accaatttaaagccccaattagtattctttttatgatatgcagaagtatccttttagata
atttacataatttccattactaatcctttgtgtgttttttggtgttccttcctactcacc
catcttttttttaatcccccttttgtaatatctgtattgtaatacatacaaacgatagtg
aaaactccatagggttgatcctttgagtccgcttcaagccaggatgaccaatcaaccaat
cttggggtaaagggcttcttccatgtttgtttacttcggcttaaccttaactcttgtaca
caggaaatgagactcaacccacttttactgcgaatttcgaagttgttttctttcactcat
atataactacctaattaattttattaacctaaagaagaaataaatgaataaaaagatgaa
gatatctattaaatttcttttttttgtcgaaggaaaagcatagggaaaagaagagtttct
gttttaacgaatcgcacgtagagatattgataaaacacataaagttaatggtatttcata
actaatcgattgagcagcagctcgcagaccacctaaaaaggaatatttattatttgatcc
atatcctgacataagaagtccaataggagcaatacttgaaatggcaatccataaaaaaat
accgatattgaaatcagctaaaacaaggcgataactaaaaggaattactgaataacttag
tagaattgatatgactgctagagatggtccaatactgaataaccgagtatttcctctaga
tggaagaagattctctttcaaaagtagttttgtcccatcggctaaagcttgaagaattcc
caatgggctagcgtattcaggcccaatacgttgttggattcctgcagatacttctctttc
taaccacacaattacaagtacacctattgtgattcccaatacaggcgtgaaaataggaac
aagcatccatatgatcccgtagacctcttttaaggattccaatctggaaaaagaattgat
atcttgtacttctgttgtagcaattagcatttcaacgatcaacttctcccataatgatat
ctatactacctagtatcgtcataatatcagccaatttcattcttttaactaactgcggaa
gaatttgcaaattgataaaacccggtgggcgaattttccatctccaaggaaaaccgcttt
gatctcctatcagaaaaattcccaattccccttttggggcttcgactctcacataaagtt
cttgtttcggcaattcaaaagtaggagagggttttttactaatgaatcgatcttcaaaat
cagtccattctgggttgttttctctatcaaagcatcggatttctaaattctcataaggcc
cccccggaattccttccaaagcttgctgaataatttttatggattccgtcatttcaccca
ttcggattaaataacgggctaatgaatctccttctttttgccactgtacctcccaatcaa
attcgtcgtaacactcataatgatcgactttacgaagatcccattcgagtccagacgctc
gtagcattggtcctgacaaaccccaatttattgcttcttctccaccaataatgcctactc
tctcaacgcgttctaaaaaaatagggtttcgcgtaataagtttttcatattcaacaaccc
ctgttaaaaaataatcacagaaatccaaacatttatctatccagccgtgaggtaaatcag
ctgctattcctccgatacgcaaataattatgcatcattctcataccggtggcagcttcga
atagatcatatactaattctctttctctgaaaatatagaagaaaggagtctgtacaccaa
tatctgccataaaagggccaagccataacagatgagaagctatacgactcaactccaaca
taattactctgatatagctggcccttttaggtacttgaatatttcccaacagttctggtc
catttacagttattgcttctgtgaacatagtagctaaataatcccaacgtgttacataag
gcagatattgtatagttgttcgattttccgcaattttttccatccctctgtgtaaataac
ccaatattggttcacagtcaataacatcttcaccatctaaagtaacgatgagacgaagaa
caccatgcattgatgggtggtgagggcccatattgactaccataaggtctttcccagtag
ctagtatattcataggtttttcctcgattcattcttagcatgaattgttgaaaacaaaaa
ggagttcatcaatattcaaaatctaataaatcaaatatttcaaaattggatttcaaatta
acgattttttgactcccgaatattcaactgaataattaattctttataacgtactctatt
tttctttgacaaatacgatagcaaccgttggcgtttttccagaattttccgtagacctct
ctgagataaatagtcttttctgtgcaattccaaatgtgaagtaagtcttcgtatcttatt
ggtgaacctgactacttgaaattcaacagacccgcagttttcttctcttttttcttgaaa
aataattgagatgaatgaattttttaccataaaacaaaatctcctccctcctttttttta
tatgaattttactgatcaataataataatgttagtcatttgaatttgatatacacaacaa
tcttacgttcgttatcaactttctctaaaaacaaccaaaaatgaattcaatttgcaattt
gattagggatccaaaagtatcttatatttgtggaaaagagaaaagttgatacctaaaaaa
aacgattctgttgattcatttatagatctaattgatatggatatcattaaatgggtatca
tgtatcagaatggaatcgaagataaggtatgtgtgaatatctgggttttcatatatccca
cacaccataagcatagataagaaaaacatagtattaacgaattttcaatcgtgggtacat
atgtatccttaccatactgaaacgactaccattattggtattaaaccaatagcgattcat
acaaactaaatcttctaatcgataattggaccaaagaaagaactttacgttaatgaattt
ctttttttctcgagcaagatcttttcttttatcccaaacgtaactacgcataccatttct
attcttcgaattgaaacaaattagagttctcaattctctacgatgtttagggaataaaat
cttttcaggaacaagcaaatcataatgctttttgtctttagttccagtccttagttgatg
gcttggaatccattcatcaaaaaatttcttatcagcatagcctttttctcggtatctttt
attaaattttaattggcgcttattcttatgaaccaatgaaatacctatggtttgatatat
aaaaaattgtccagcattttttacagacagacgagcaggttcgataataactattcccct
tttcatcaattcggtaagagcgaaatccttctcagtcatcaaaatatccagacgcatttc
ttccctttgaatataggatatagcaatttctcttggatttatcagtcgtagcaggagaca
accgattttgatattattcattaccttttcatttaaagaattatcccatctcaactgaaa
atgaaaatctttttttagtaagaaatcaagctctgcttctatattgctcttgtattgctt
tttctttctacgttttttcatgtcagatcccgcatacttttcttcaacatctttttcttg
ctttgagagaactgatccaagacttacttggttttgtgcatctgatctcggatttccttg
gcttgtggtttttttttcttcttgacttccattgtctaattcaagatattttttttgatt
cgatgatatatcctttttctttatagttctctttttattaccatttgcatttccattaaa
atcggaaagaagtaatttgattggtatgatccacggtttcgttttatatgcattaaaaag
tagcacaaattctgggaagaaccaaagctcccaatttgatataagactatttagtatttt
gttattcattcccatccaatcaaaaacgaactctttttggttggatgggttaatttcttc
attttgatgaattgtaaaataaaaaagacctttcttagtaatttcatcaattatttgata
attatccgccccaatcttagtattttgattactgttggtaccagtatccatatcaaccca
ggattgaatatcgatcttatttctaagacaaaaatagagaattctccaatcaaaatattt
tctattcgaaattttatctatatccataatatcgtcttcccctaaataattattgacagg
gatacttcccagcataccaaaaaattttcctttccctgtgttgtaattataaaaactttc
ttggactagtgatctatcaatagacgagtctttcttatcgtcataattaatcgatttata
tgataaaagatcatatctatagtatttttgaaaattggatttttgattctgtaatgggtc
cgcttcaaaaagattttgtttttctttttggtaatgagttaatctgtttttttcatatga
atcttttttgtttaaatctttattttgagtcatacagtcttgattcgctcgatttcgcca
tttttgtggtactaatttagtccatctaatcctaggtaaatcgtattgataatgactact
taaccaggttttccattcattcattccaaacttccaaaaaggtttatgtcttaattcgta
ctgaaatattccttttttttcaaaacaatcttttagttcattcttaagaaaaagagatgt
tccgtgatattgaaggacagatcttaaattagaaaagttaataacttgggtttgtgataa
tttgtaaaatacatatgcttgggattgtgagaaagaagataaatcccaaaaaatctttga
attcttattattattactaatcttataaagtgatttttttagagtcgaaagaaagtgaat
tgtatttttagttggtttattaattttttcctgatttgcttcattattgtggacattttg
aattttaattttttttgttgattcaaaaaaaaattttgcattcattcttggaatattaag
tatagataaaaaaaggtttatgtataccctttcaatcaaaaattttataaaaaaatatga
tttacggattaatcgagtatttcttctttttaatatctgccaaatccgttttgatgattc
taatattttagcacgataacttattttggtagaactaatatttatttcttgagttagcaa
tccttttttcttctcttttgtaattttttctatttggtttctgattatgtttgttctatt
acttagatctttcatttgtttttctgttagtgagaaatttgtccaatgcatagatcgaat
ttgaatagacaattcgttaatcgtatgattcccgattattgttatcgaatcttttttaat
ttcacccaaatcctctatttctctcatttctcccaatataactaattgaattggctttct
ttttgaaagtttttttattcttccttttagaaatcgaatgcttttgatgacccatttgtt
tgtttcttttgccacttttcggaaaatttttgttctttcttttaaaattcttaaaactat
aaaagacttggttttccattttctaattttttttttgaattcttgcaaaacgggttcaaa
aaatgaacgttgttttcggggagaaccaaaaggaaattcagtttccattcccaaaactgt
taaaaaacaaaaatcactttcttgtccttttatttttttcaatgaatccttatgaaggga
ttgtagcttagatctgcgccgggattttagggaaaaaggaaataggatctttatttgaat
accgtctgttaaccagttgtacggaaattctgtttcggataattgaataccattataggt
gcatttaacatgcatttcctttttccaatcctttaaatcctgggaccactcgggccattc
aaataatagtatgcgagcgagatttttagctattatcaatgaaggtaatataatatattt
tctaagaatcgattgagttaataatagaaaccctcttattacttgagaaaggaaaaagct
atcccaggcttctgctattttcatccgtcctttttcttttcttttgtattcttctttttt
atcaattttatttttcatttcgtttgtataatcagactgtttttggtctttttgtttcca
catccaatttctaaaaattcgaaaaattccgttgatcggtccggaaatctcaaaagaaaa
ataaaagagtttctttattctgtccaaaaaaaggggtgaatgggtatttgcttgaaaaaa
ttcacaagtaacggttttgcgtctttgtgcgcgcatggagcctttgattagttctcgacg
aaaatccgatttgtacgaatagcgtctcaactttacttcctttttttgctcaagattctt
attatatttgttattagtataagtaaaaatcaatatccgtttgacgtttcttgtactaat
tacaggaccgtccgccacgttttcttcggtttcgctttcctttttttttaaatcagacac
tgatttgtatgaccatcgaggaacttttttactaatttcttttattccaatagatttttt
tctaattgtttgagcgttgggaatcgttagaactgcatcaaataaaaattttaaaatttg
gattcgatattctgaatcaattttctctcgtttgggttctggaaataaagaacgtacttt
tcttttttctcttgaaaataattttctactcaatctgtctattgtctgttcaaattcgtg
ataatcattaataagaagaagaaaaccgtgaatcttatttatccaaatgatttctctgtt
attttggatataagtttcatttaggattacaggtgaaaataattttttcattcttccccg
agaagatccatacgtgaaaggatcatatattttaggtaagtattcttttttagtttcatc
attacataatttagtctttttttcgagtacatcccgggtaagagatcctttatccaaaac
ttcgattctacttagaaacttcttgtttaagttgttccttttttgttcattggtgtaact
ccaatgtttatacaattcatcagaggagagtttttccgttgtaaaaaaagacatcttttt
ttgtatcatttccaaaaaagttgacaaacttgctggatacgtaaaagagatcctttcttt
tccatcactttgacatgtataaaaaaaaaagtgtgctatgtcatttcttacagcatgttc
aaattgattcttttttttttttatatatcgaaatggacgacggaatcttttatagtcgaa
aagaagggtcacaagaggtttttcaaacctttcaaaccataatagatatttttctttatt
tgttactttttctttttctaacttcgcattttcttgattcccatccagataagaagtttc
ataaactgggctatttttatcgcatgtttctttaaagtgaaagtggaatttatgctttgt
tttttttttttcctttccattcactcggatctcttctgtttcctcgattttgtccggatc
ctccttttcttccgaaaaaagggaaggagaaggatcttcttccgtggatacctcttgttc
ctgtttagtccccctcgttttgaaagtcgtttctatttctctatctgttacttccgcact
ttcctcccctttttgcctttcaaaggtttctttcactttcagtttcttagtaaaaatggg
taacggtattctgcctaaatagtagatacaggtaataaataagagaatactaaagattcg
agccatagaatttctcaattctgacacaaggtacttattcgatcgaataagtacattaga
cctaatagaattcttttgctgtatccaaactaataccaatccaacccatttcatgaataa
aatgtgaccaattaaccaaccaacaaaactacttgttacaaataacatcttgttgttgca
tcgaaacatagaaatgttgactaatctggctaacattgaacttggtaaaatgaaatggtt
gaataattgaaaaatgagattattcaggaatacacattgaatgctaagattacgcattga
atttctgatagtagatccataatcaaaaaagtgtttgtgattgttccagaagaaatgaaa
caaaagatacggtagagctaggacagttattgtatgaggtctacccaatgctagatgcag
aggcgcataatagatcgatatgaacatcatgagctgtcccgcaataaaaccagttgttgc
tgataccttcttctcggttccttcttctccttcttccataacccgagctcggagaaggaa
gagataagagggccctatggagaatgtggtcagaaatccataatagagtccgaccacaac
gaccgaattgattatcttcatgcataaggatactagattacctagtataaaagattgaaa
aatcatcacaaacctcccctttttcttttctatttcaatttctggattattatatgatga
tttttcaacttttgatgatatttgtactttccatatatagaaatagaaacagatagacta
gaaacgacatctcttatgtcaattcttatgtcaatgacaccaaagggatattaaatgaat
ggaattgggatatggatggaatataatgaaatagagccgctttgaggttccctatgaaac
gaggcatggaacggagccactacgaagaagttccgggagttacgaaggaaacttcgagtt
catattggtcatgggttgagaacgggaattgaactctatgagatagaatctcccgctgtt
cctcagtagctcagtggtagagcggtcggctgttaactgactggtcgtaggttcgaatcc
tacttggggagatttgattcattccgaattaaagaattcagaatgtcagaatgaaagggt
tcgctttgaccgttaaaagtaggtaacccgttccctgtgtctttgtttctattgcattct
atctcatcgtatcacattctgttctgcgatatttgagaatcaccgtcaatacctcggtgt
aggtccgggataatcctttgttccatagtcctggggctatttacaattagccaattaaga
attctcagatgtactagtactagcaagtgcatcaaagatgcagtcatcgattctcccgag
aggccacaattaccgcgagcaaacatattaatgacgaggaacgaatttttgctatgctac
taatacttgctctgctattctgcccaagcccggccgaggaagagttacggggcgtaaaac
aaaaaaaaatatgccaatggggccgggcatactataattaaaaaaaccaagaatggtaaa
taaaaaaaaagaaaaagtaaggctactccatttcgacaaaagacccacacccaagttcca
tagctttgggtccgctatcccgatcatgattttcctacccccagagggaagggtccttcc
ctttttggccggttgtgggcgaggagggattcgaacccccgacaccgtggttcgtagcca
cgtgctctaatcctctgagctacaggccccgccccgtctacactggatctgttcccggaa
gtaccctaaaaaaaaaggaacctttcctctcctcagccatttcgggttaagaagatgtga
aagcacctttctctctataagaataagaacacggtgcgttacgttacgaggtgcgaagtg
ggagagaagggatttcataattggggttttgaataagacgaccttttcatttttcatttt
tttttcatattgcaaaagtaataagaatgagaggtgttaagctttttatcatcctggcgt
cgagctatttttccgcaggacctcccctacagtatcgtcaccgcagtagagtttaaccac
caagttcgggatggattggtgtggttcctctacgcctaggacaccagaatatcgaaccat
gaacgaagaaaggcatgcgagaaaagcatattggctagtgattgtgaggccccaattctt
aactggaggggacaccaaaggcctctgcccttccatcccttggatagatagagagggggg
gcagagcttttggttttttcgtgttgtcaaagagttgaacaatgaaaatagatggcgagt
gcctgatcgaattgatcgagtcatgtaggaacaaggttcaagtctaccggtctgttaggg
tgcctcagctgcatacatcactgcacttccacttgacacctatcgtaatgataaacggct
cgtctcgccgtgaccttctcttgaattctcaaaacttctgtcgctccatccccgcagggg
cagagaacccgtcgctttctcggctgtgctagcggaggctctggggaagtcggaatagga
gagcactcatcttggggtgggcttactacttagatgctttcagcagttatccgctccgca
cttggctacccagcgtttaccgtgggcacgataactggtacaccagaggtgcgtccttcc
cggtcctctcgtactagggaaaggtcctctcaatgctctaacgcccacaccggatatgga
ccgaactgtctcacgacgttctgaacccagctcacgtaccgctttaatgggcgaacagcc
caacccttggaacatactacagccccaggtggcgaagagccgacatcgaggtgccaaacc
ttcccgtcgatgtgagctcttggggaagatcagcctgttatccctagagtaacttttatc
cgttgagcgacggcccttccactcggcaccgtcggatcactaaggccgactttcgtccct
gctcgacgggtgggtcttgcagtcaagctcccttctgcctttgcactcgagggccaatct
ccgtccggcccgaggaaacctttgcacgcctccgttaccttttgggaggcctacgcccca
tagaaactgtctacctgagactgtcccttggcccgtaggtcctgacacaaggttagaatt
ctagctcttccagagtggtatctcactgatggctcgggcccccccggaaggaggccttct
tcgccttccacctaagctgcgcaggaaaagcccaaagccaatcccagggaacagtgaagc
ttcatagggtctttctgtccaggtgcaggtagtccgcatcttcacagacatgtctatttc
accgagcctctctccgagacagtgcccagatcgttacgcctttcgtgcgggtcggaactt
acccgacaaggaatttcgctaccttaggaccgttatagttacggccgccgttcaccgggg
cttcggtcgccggctcccctgtcatcaggtcaccaacttccttgaccttccggcactggg
caggcgtcagcccccatacatggtcttacgactttgcggagacctgtgtttttggtaaac
agtcgcccgggcctggtcactgcgaccccctttgtgaggaggcaccccttctcccgaagt
tacggggctattttgccgagttccttagagagagttgtctcgcgcccctaggtattctct
acctacccacctgtgtcggtttcgggtacaggtacccttttgttgaaggtcgttcgagct
tttcctgggagtatagcatgggttacttcagcgccgtagcgcctggtactcgaacattgg
ctcggggcattttctctaccccttcttaccctgaaagggcaggggcaccttgcgtccttg
aaccgataaccatctttcggctaacctagcctcctccgtccctcgggaccaacaaggggt
agtacaggaatattcacctgttgtccatcgactacgcctttcggcctgatcttaggccct
gactcaccctccgtggacgaaccttgcggaggaacccttgggttttcggggcattggatt
ctcaccaatgtttgcgttactcaagccgacattctcgcttccgcttcgtccaccgccgct
cgcgcgggtgcttctccctaaggcggaacgctcccctaccgatgcatttttacatcccac
agcttcggcagatcgcttagccccgttcatcttcggcgcaagagcgctcgatcagtgagc
tattacgcactctttcaagggtggctgcttctaggcaaacctcctggctgtctctgcacc
cctacctcctttatcactgagcggtcatttaggggccttagctggtgatccgggctgttt
ccctctcgacgatgaagcttatcccccatcgtctcactggccgaccttgacccctgttat
tttgaggtcatatctagtattcagagtttgcctcgatttggtaccgctctcgcggcccgc
accgaaacagtgctttacccctagatgtccagtcaactgctgcgcctcaacgcatttcgg
ggagaaccagctagctctgggttcgagtggcatttcacccctaaccacaactcatccgct
gattcttcaacatcagtcggttcggacctccacttagtttcacccaagcttcatcctggt
catggatagatcacccaggttcgggtccataagcagtgacaattgccctatgaagactcg
ctttcgctacggctccggtggttcccttaaccaagccactgcttatgagtcgccggctca
ttcttcaacaggcacgcggtcagagccctggtctcctcccactgcttgggagcttgcggt
ttcatgttctatttcactccccgatgggggttcttttcacccttccctcacggtactact
tcgctatcggtcacccaggagtatttagccttgcaaggtggtccttgctgattcacacgg
gattccacgtgccccatgctactcgggtcagagcgtaagctagtgatgctttcggctact
ggactctcgccatctagggtgcagcactccaccgcttcgcctagcagcacgacgcttgta
ttgctctcccacaaccccgttttcacggtttaggctgctcccatttcgctcgccgctact
acgggaatcgcttttgctttcttttcctctggctactaagatgtttcagttcgccaggtt
gtctcttgcctgcccatggattcagcagcagttcgaaaggttgacctattcgggaatctc
cggatctacgcttattttcaactccccgaagcatttcgtcgcttactacgcccttcctcg
tctctgggtgcctaggtatccaccgtaagcctttccttgtttgaacctcgcccttcactt
tactttaaggctatgccatcctaaggtgctgctaaatggaaggatcttatcaacgtccat
gaatgataaaccatcgatcgaactgccgaatcggaaaaattgggtgctatcatattcata
tagctttgtatcggctaagttcacgagttggagataagcggactcgaaccgctgacatcc
gccacagggtaaaccaccgcctctcaggcccccactgattctaccatagaggccaacgat
agacaataactcccccccgaacacagcttacaactttcatcgtactgtgctctccaaaga
gcaactcttctcaaaatctcaaagggtgctgagttggaatcccattctaagtaaggattc
ttgtggttccggaggatccagctacagaagaaccgggaacggagagctttcccccctttt
ccgccccgactctttggtcttaagaatgctggttttaagaatgagtgattgctccttctc
cgaccgccggttttaagaatgagtaattgcccttctccgacccttaactgcccaacctga
gagtggacagctaatgcagtccacttattgagcagggttctatggtcggtccgcgacccc
tggataccgaaggcgtccttggggtgatctcgtagttcctacggggtggagacgatgggg
tcggtccatggattttccttccttttgtcgcatttcgctcaaagggttgaagggagatag
tgcatcaagctgttcgcaagggccaacttgatcctcttccccagggatcccagatgaggg
aaccctaagagagccgtcgactccaactaccgttcatgtacgatccatactagatctgac
caaccgcccatcctacctcttctacgttcttgacagcccatctttgtctcagtagagtct
ttcagtggcacgtttcggtcctcttccccattacttagaaaaagtgagccaccggttcag
gtacaagatactatcattaccgcctggacaattagacatccaacccgtaatcgcaacgac
ccaattgcaagagcggagctctaccaactgagctatatccccccgagccaagtggagcat
gcatgaaggagtcagatgcttcttctattcttttccttggcgcagctgggccatcctgga
tttgaaccagagacctcgcccgtgaagtaaatcatcgcacctatggtccaaccaattggg
agagaatcaacagattccttttcgggagcgattcatccttcccgaacgcagcatacaact
ctccgttgtactgcgctctccaagtgtgcttgttccccccttcttccttaccatggcaag
tatttgtgaaataactccgatgagaagaaaaaagaaggcattaagagaccctcccggccc
aaccctagacactctaagatcctttttcaaacctgctcccatttcgagtcaagagataga
taaatagacacatcccattgcaccgatcgggggcgttcgtagtgcctgagggggtcgaag
accaagaagtgagttatttatcagccaagcattcttcttacggctagatccaatctcctg
gtccctgcggaaaggaaaaggaaaaagaatttcacgttcttcctttcgggaagggaggat
taggaaaatcctattgattgcagctttctccagacctccgggaaaagcatgaaaaaaaag
gctcgaatggtacgatccctccgtcaccccagaatgaaatgaaaggggcgatctcgcagt
tcttggtctgtgaagatacgttgttaggtgctccatttttttttcccattgaggccgaac
ctaaacctgtgctcgagagatagctgtccatacactgataagggaggtatggattatcga
gaagagaggagccgtggtggtcccccccggaccgcctggatcccacgagtgaatagaaag
ttggatctacattggatctcacctgaatcgccccatctatcctcctgaggaggagtttgg
tttcaaacccccggttcaaacaggagaagtacgccatgctaatgtgccttggatgatcca
catctcagggtcaggcgctgatgagcacattgaactatccatgtggctgagagccctcac
agcccaggcacaacgacgcaattatcaggggcgcgctctaccactgagctaatagcccgt
cgtgcgggcctcccgctgggggcccactatgccaaaagcgagagaaaccccatccctctc
tttcctttttacgcccccatgtcgccacaagggagggacatgggggcgtaaaaaagggga
tcctatcaacttgttcaacttgttccgacctaggataataagctcatgggcttggtctta
cttcaccgtcgagaaacgaaagaagacttccatctccaagtttcactcaggcgtagctcg
cttctttttgggtgtgaagcggtgtcaaaccaaaatactcaacaagcattagctctccct
gaaaaggaggtgatccagccgcaccttccagtacggctaccttgttacgacttcactcca
gtcactagccctgccttcggcacccccctccttgcggttaaggtaacgacttcgggcatg
gccagctcccatagtgtgacgggcggtgtgtacaaggcccgggaacgaattcaccgccgt
atggctgaccggcgattactagcgattccggcttcatgcaggcgagttgcagcctgcaat
ccgaactgaggacgggtttttggagttagctccccctcgcgggatcgcgaccctttgtcc
cggccattgtagcacgtgtgtcgcccagggcataaggggcatgatgacttgacgtcatcc
tcaccttcctccggcttatcaccggcagtctgctcagggttccaaactcaacggtggcaa
ctaagcacgagggttgcgctcgttgcgggacttaacccaacaccttacggcacgagctga
cgacagccatgcaccacctgtgtccgcgttcccgaaggcacccctctctttcaagaggat
tcgcggcatgtcaagccctggtaaggttcttcgctttgcatcgaattaaaccacatgctc
caccgcttgtgcgggcccccgtcaattcctttgagtttcattcttgcgaacgtactcccc
aggcgggatacttaacgcgttagctacagcactgcacgggtcgatacgcacagcgcctag
tatccatcgtttacggctaggactactggggtatctaatcccattcgctcccctagcttt
cgtctctcagtgtcagtgtcggcccagcagagtgctttcgccgttggtgttctttccgat
ctctacgcatttcaccgctccaccggaaattccctctgcccctaccgtactccagcttgg
tagtttccaccgcctgtccagggttgagccctgggatttgacggcggacttaaaaagcca
cctacagacgctttacgcccaatcattccggataacgcttgcatcctctgtattaccgcg
gctgctggcacagagttagccgatgcttattccccagataccgtcattgcttcttctccg
ggaaaagaagttcacgacccgtgggccttctacctccacgcggcattgctccgtcaggct
ttcgcccattgcggaaaattccccactgctgcctcccgtaggagtctgggccgtgtctca
gtcccagtgtggctgatcatcctctcggaccagctactgatcatcgccttggtaagctat
tgcctcaccaactagctaatcagacgcgagcccctcctcgggcggattcctccttttgct
cctcagcctacggggtattagcagccgtttccagctgttgttcccctcccaagggcaggt
tcttacgcgttactcacccgtccgccactggaaacaccacttcccgtccgacttgcatgt
gttaagcatgccgccagcgttcatcctgagccaggatcgaactctccatgagattcatag
ttgcattacttatagcttccttgttcgtagacaaagccgattcggaattgtctttcattc
caaggcataacttgtatccatgcgcttcatattcgcctggagttcgctcccagaaatata
gccatccctaccccctcacgtcaatcccacgagcctcttatccattcttattcgatcacg
gcgggggggcaagtcaaaatagaaaaactcacaactcatattgggtttagggataatcag
gctcgaactgatgacttccaccacgtcaaggtgacactctaccgctgagttatatccctt
ccctgcccccaccaagaaatagaactgactaatcctaaggcaaagggtcgagaaactcaa
cgccactattcttgaacaactcggagccgggccttcctttcgcactattacggatacgaa
attaatgggaaaaattggattcaattgtcaactgctcctataaataggattgactacgga
ttcgaaccatagcacatgctttcataaaaccgtacgattctcccgatctaaatcaagcag
gttttacatgaagaagttctattcgatacggataggagaagcggtattcttaaaaaaata
gagaaatcagaaccaagtcaagatgatacggatcaaccccttcctcttgcgccaaagatc
ttaccatttccgaaggaactggagttacatctcttttccatttccattcaagagttctta
tgtctttccacgcccctttaagaccccgaaaaattgacaaaacgattaactacttcattt
atgaatttcatagtaatagaaatacatgtcctaccgaaacagaattttgaacttgctatc
ctcttgcctagcaggcaaagatttgcctccgtggaaaagatgattcattcggatcaagat
gaaagtccaactccattgcattgccagaatccatgttgtatatttgaaagaggttgacct
ccttgcttctctcatggtacaatcctcttcccgccgagccccctttctcctcggtccaca
gagacaaaatgtaggactggtgccaacagttaatcacggaagaaaggactcactgagccg
ggatcactaactaatactaatctaatagaaaagaactgtcttttctgtatacttatgtat
actttccccggttccattgctaccgcgggctttacgcaatcgatcggatcatatagatat
cccttcaacacaacataggtcgtcgaaaggatctcggagacccaccaaagcacgaaagcc
aggatctttcagaaaatggattcccattcgaagagtgcataaccgcatggataagctcac
actaacccgtcaatttgggatccaattcgggattttccttgggaggtatcgggaaggaat
tggaatggaataatatcgattcatatagatacagaagaaaaggttctctattgattcaaa
tgctgtacctatgggatagagaaagaggaaaaaaccgaagatttcacatagtacttttgg
tcgaaaaatcaatccgattgatttcgtacccttcgctcaatgagaaaatggatcagcttc
tctaggatcaaacctatgggacttaaggaatgatggaagggaataaaataaaaaaaaaag
aaataaaaaaagaaaagagagggaaaaaaaataataaagaaataagtaaataaaaatgaa
gtagaagaacccagattccaaatgaacaaattcaaacttgaaaaggatctttctgattct
agaagaatgagggccaaaggggttgatcgagaaggatctcttgttcttattataagatcg
tgtgattggatccgcagatgtttggtaaaaagaataatcttctcctttgagaataatcaa
aaatggaaagtgttcaattggaacatgaaaacgtgactgaattggtcctagttactcttc
gggacggagtggaagaagggaggagattatcgaacgaggaaaaggacccaatgatttcga
aagaattgaacgaggagccgtatgaggtgaaaatctcatgtacggttctgtagagtggca
gtaagggtgacttatctgtcaacttttccactatcacccccaaaaaaccaaactctgcct
tacgtaaagttgccagagtacgattaacctctgggtttgaaatcactgcttatatacctg
gtattggccataattcacaagaacattctgtagtcttagtaagagggggtagggttaagg
atttacccggtgtgagatatcacattgttcgaggaaccctagatgctgtcggagtaaagg
atcgtcaacaagggcgttctagtgcgttgtagattcttatccaagacttgtatcatttga
tgatgccatgtgaatcgctagaaacatgtgaagtgtatggctaacccaataacgaaagtt
tcgtaaggggactggagcaggctaccatgagacaaaagatcttctttctaaagagattcg
attcggaactattatatgtccaaggtccaatattgaaataatttcagaggttttccctga
ctttgtccgtgtcaacaaacaattcgaaatgcctcgacttttttagaaaaggtccgggtc
aaatagcaatgattcgaagcacttctttttacactatttcggaaacccaaggactcaatc
gtatggatatgtaaaatacaggatttcccatcctagcaggaagggggggggggggaaacg
gatactcaatttaaagtgagtaaacagaattccatactcgatctcatatatacatataga
attctgtggaaagccgtattcgatgaaagtcgtatgtacggcttggagggagatctttca
tatctttcgagatccaccctacaatatggggtcaaaaagccaaaataaatgattttagcc
cttataaaaagaaaacggattcttgaacccctttcgcgctcatgtcacgtcgaggtacta
cagaagaaaaaactgcaaaatccgatccaatttatcgtaatcgattagttaacatgttgg
ttaaccgtattctgaaacacggaaaaaaatcattggcttatcaaattatctatcgagcct
tgaaaaagattcaacaaaagacagaaaaaaatccactatctgttttacgtcaagcaatac
gtggagtaactcccgatatagcagtaaaagcaagacgtgtaggcggatcgactcatcaag
ttcccattgaaataggatccgcacaaggaaaagcacttgccgttcgttggttattagggg
catcccgaaaacgtccgggtcgaaatatggctttcaaattaagttccgaattagtggatg
ctgccaaagggagtggcgatgccatacgcaaaaaggaagagactcatagaatggcagagg
caaatagagcttttgcacattttcgttaatccatgaacagggtctatatagacacataga
tccatggatccatacatctcgatcggaaaagaatcaatagaaaaagaaagaatcggaatt
gatcgatatatttctcgaaacaaacgaaaaggaaacgaaagatgaaacataaatcatgga
tcaactaagccctctcggggacttgcttaagaataagaaagaggaatctcatgtaaatac
catggaataaggtttgatcctattcatggggattccgtaaatattccattccaaaaatag
aaagttcgaaacaattgggatttttttggagattggatgcagttactaattcatgatctg
gcatgtacagaatgaaaacttcattctcgattctacgagaatttttatgaaagcctttca
tttgcttctcttcgatggaagttttattttcccagaatgtatcctactttttggcctaat
tcttcttctgatgatcgattcaacctctgatcaaaaagatataccttggttctatttcat
ctcttcaacaagtttagtaatgagcataacggccctattgttccgatggagagaagaacc
tatgattagcttttcgggaaatttccaaacgaacaatttcaacgaaatctttcaatttct
tattttactatgttcaactctatgtattcctctatccgtggagtacattgaatgtacaga
aatggctataacagagtttctgttattcgtattaacagctactctaggaggaatgttttt
atgcggtgctaacgatttaataactatctttgtagctccagaatgtttcagtttatgctc
ctacctattatctggatataccaagaaagacgtacggtctaatgaggctactatgaaata
tttactcatgggtggggcaagctcttctattctggttcatggtttctcttggctatatgg
ttcatccgggggagagatcgagcttcaagaaatagtgaatggtcttatcaatacccaaat
gtataactccccaggaatttcaattgcgcttatattcatcactgtaggaattgggttcaa
gctttccccagccccttctcatcaatggactcctgacgtatacgaaggagtgcggttcgt
tcgataaattcctacctctctatctatctctgagatgtttggatttttcaaaactcaatg
gacatgcagaagagaaatgctatccccactcggaccaagacataacttttacttgttcaa
ataacaattaaggtgaagcagggtcaggaacaacgaatctctttatgataaacagatcca
ttttgcaagttcgttattacgggtagttcctacaaaggatcggactaatgacgtatacaa
tacttgaattctcgatgtagatgctacagagttggttctcatccttcagagactacgagt
gtaataggagcatccgtcgacaaaaggatcaccctaagatgatcatctcatggctattga
gaacgaatcaaatcagatggttctatttctcaatctttctgacttgctcctacggaacca
aggtcgaaaagattgagaaaaatcagtcattcacaaccactgatgaaggattcctcgaaa
agttaaggattagtaatcctttttagaaatcgaatggattcgatcttatacatacgcgag
gaaggtaatcaaaaaagaaagaagatgagttcttctttacttttatcacttaggagccgt
gcgagatgaaagtctcatgtacggttttgaatgagagaaagaagtgaggaatcctctttt
cgactctgactctcccactccagtcgttgcttttctttctgttacttcgaaagtagctgc
ttcagcttcagccactcgaattttcgatattcctttttatttctcatcaaacgaatggca
tcttcttctggaaatcctagctattcttagcatgatattggggaatctcattgctattac
tcaaacaagcatgaaacgtatgcttgcatattcgtccataggtcaaatcggatatgtaat
tattggaataattgttggagactcaaatggtggatatgcgagcatgataacttatatgct
gttctatatctccatgaatctaggaacttttgcttgcattgtatcatttggtctacgtac
cggaactgataacattcgagattatgcaggattatacacaaaagatccttttttggctct
ctctttagctctatgtctcttatccctaggaggtcttcctccactagcaggttttttcgg
aaaactccatttattctggtgtggatggcaggcaggcctatatttcttggtttcaatagg
actccttacgagcgttgtttctatctactattatctaaaaataatcaagttattaatgac
tggacgaaaccaagaaataacccctcacgtgcgaaattatagaagatcccctttaagatc
aaacaattccatcgaattgagtatgattgtatgtgtgatagcatctactataccaggaat
atcaatgaacccgattattgcaattgctcaggatactcttttttagcttctagttagctt
ctcgaatctatttcttagttcaagatccctcttactaactggaatcaaagaattagtaga
tctgttccgcccaaaatgggaatgggctagggttatgaacttataatctagaatctgatg
atcgagtcgattccatgattataagttcattccataccggaccagacccgaatagggtta
tatacattctcattatgagaaggggtcattcgagcgtatctaaatagatactatgtttcc
atatggatccctacgtcgttacattccatttaggattaggaataggcgtaatcggacctg
ctttttacatatctctcgttatttgggaccctattcacccctttgggcttctattgaatc
gagaaatcggtttgattgtccatctttttgatataatattaatatatatataaggcatcc
tccggataattcaaatcgaagcaattggatgtccgattggggcctatatgacatgaccga
tcaatagaaatactccaacactccacctttgtcatatattccatacatcacactagatag
atatcatcttcatggaatacgattcactttcaagatgccttggtggtgaaatggtagaca
cgcgagactcaaaatctcgtgctaaagagcgtggaggttcgagtcctcttcaaggcataa
tattgagaatgctcattgaatgagcaattcaataagagatctcggatcgaatcggtatat
caatatcgattcgatccgagatcttggaattggaataagttcggcagcggatcacgaaat
cttggtgatcttctctatctaatgaatggggagtccgctttgaaatcgtccgtcctgcac
ccaccccccgagtatatgcttcaacaggaatcacacaagagtagattgatacaatataaa
cctctggtaaaatgcccgcctgtaacccagccgataaagtacattacatagtccgtttta
gggattggcgacttacccgttcagtgactttggcactggacgttcccaaaattggtacta
tcgggtcgggtgaattcaataatagacgcctgttggcattccagccttccttctcctttc
aggacctatccgaaagagaatccagtacttcttcttcttggtcgtgaatatctgaatagg
gcgaaccgccccgtggatatctttccttcggaacaaacgagttcgaattaggctcggtca
actggaatgtgtattatccatataggggatcttccaattgagaagatccatcgacctgag
acgaagagaagggtctatctattttatttagttattcagctaaaccaatgattccttatt
ggagcagatagcaacaaccatttcatccgacatgcgtatttttgattttccaatagattt
acatctttctctttcattaatggaaattttttgatgtagttagtaatagtggttcactgt
tcaagaattcttgtttaagcagttcataccatccatacatagtttttgatctaagatttc
aattcttctatgtttcagcagtagcatattgttccatggagctaaggtccaaaatatgga
agaaacaggtgtttccacgactctaccacccagtcaattctgttccacttaatccctatt
tcatggccacatatctttccggctaagtaatggcaaacctttctcctgttacatgaatcc
aattttcatttcatccgggaaaagccatctttttctcaacaatgtctttgtcatttgatc
caatagcgttccgttagataggaacagatttgataaatactgataactctcggatggagt
attagaacggaaaaatccattagataatgaactattggttctaagccatctctggcgatg
aatcaacaattcgaagtgcttttcttgcgtattcttgataaaccagcgtttagatataga
tgtaggaggatccgtttgggaagtaagaagtccctttgacatctcttcatctgcaaagaa
ttctcgatgtgaaaacacagagacaaggggctgatctttgaataggaaaaagagtggatc
tgcggggtcccaaatgaattggcttattcgaaaaaagccttgttctttggaagatctatc
tcgtgtctggtactgcatggttctactctgcaagaactccgaatcattctcttgaagctc
atccttttcatcataaatgatccgcttgccccgaaatgacccggcccaatagggaaatcc
caattcattgggcctttcgatacaatcaaatagaaagccccaggggcgccatattctagg
agcccagacgatgtgattgaataaatcctcctctatctgttgcgggtcgaggactccttc
tccttccccttcttcaaactccgattcgtatttttcatagagaaatctctgatcaacgat
agaacaagatccattttgcatcatatctaagggattccttggttcgggccgaagaagcaa
tgtcactcgatcattatcaaaccgactgcaatctttttctgtccgtgaggatcccaccag
agcgccttctacttctaataggccatgaactagatcagaatcattctcaacgagtccaga
agaagtgatcccgtttttttcatcgggtccgggtagagaccaaaggtcttgagcgaccga
tccggcagaacaactcaaaagataaagaagtatcgttaatttcttcatgctcgttccaag
ttcgaagtaccatttgtacaaataagaatccccttcgttacatgatttcttcttcatata
gatagatataggatctatggggcaattacttagaagtacattttgtgcaacagcccttcc
tatctgatagaaaaggatcccatgatcctgaaccgatcttacctgggatcgcaaatccca
agtgtgtctatgaagagcggatcgaattgtattagtgtctataattgatttcttctgtgt
aatactaatcgatagggcctcattggtaagtgctacaagatctcgtgcattggaacccat
ggttagggacctgaatccattagtatggaacattttcttttccaagtgaaatcccctagt
atatgaaagagtgaaaaagtgctttcgttgttgtggaataagaagccttcgtatcttaat
gcatgtatttaatttattcggggctattagagcgggatccactttttggggaatatgagt
cgaagcaataacaagaatatttctagtggaacatctttcacaatccctggagagatagtt
cactaatagaccgagggataagtaattcgactcattcacatccagatcatgaatgtttgg
aatccatattatgcaaggagacattgcttttgctaattcgaattgaagggtgatataaaa
tcggcctatttccgacatcatatcgatagttagcgcattcatcatagttagaagctccag
ctccgtatcaaggtcacgatcgatatcgtcactagcatcaatatcgtcactagcatcaat
atcgtcactagcatcaatatcgtcactagcattaatatcgtcactatcatcaataagaaa
acctttaggcttgttacccaggaacttgttcagaaatactgtaatgaaaggaacatagga
gtttgtcgctaggtatttgaccaaataggagcgtccggttcctatagaacctatcactaa
aatacccctagagggggatagggctaggcggagcgaaaagggttttccatgagatgggaa
atgaaaactattagccccacacgaagtttgtgaataagtgattgtctgataatgagcaag
gaatatccgtctttcggctaaacaggatgtattgaactcataattcattaaatgcttttt
atgaatgtcaactaagtatcgtaagtaaattgttcccggttgttcaatcatttgataacc
agagtcattctttgataaatgatcactatgagtcagactcaatagaatttgatcaatcct
tttttctgtcgttaaggcggagaactgaaccaagaattctctttctttatcatcaatcca
atcactgttcgcgacccaggattctattttatcatcaatccaatcaccgttcaccttttt
tctttttcttatcaatgaatagatctctttacttgtatgacttagatgtctcgtatttct
ggaaaaagtgattcgattgatgggatttggtatgatacttatgagattgatgatatcgat
gagattgatattcaaatctttcgtcttagaacgtattgatttaaccccatcagcgggacc
accaccccatagcatgttgccgccagaagcagaaccccgtatttcttctattgcataacc
taattgttccagagcaactagaaagagattctttaaccagaaagaattcagttcagatgt
gggatacctatccagaagttttcgcaactcaatcatgtatgatggaatcatcaaagattt
gaccttttcgaactcggtctgtaactcactataggctcgggaaacaaagagaagatgtgt
acgaacgagatatccagcaacaagaagaaggaaaaggattgaatagaggaactcccgaac
atttggcgatctcagatgtgtcgatatcaatggtgactcattatttcgatgaatcatttc
ttcggacagaagaagattatgtaaacacttactcgaaatctcacttatcagattccattg
tggaagacacaatggaatctgaagaattcgccatgatatatctgatccatgcataatatc
atgaaaaatggatacaaatttttgactgctacttagtaccggcaataggtctgaaaaagt
atctaaaaatatcaaatttagatatttgtaccctgtcgaagtaaggaaccatggcatata
tgtttggaacagattccattttgagagagttgaaaaagcactgtctcgttgaaaggttct
atacatctgacctttctcaacgcatttctttagacaaagactccgttttttcctcttttt
ggatggtaaatatttctcagaacatggagtgtgaatcaaacccatgtttgaattgaaatt
gagatactgatgcaagttcttctcttctgaatcagatagattcatatcggaaagaggttg
acaataagttctttcaaaattgactatttgtccctctgttagaggtgttccagaaatggc
tgcgatcgagtaaatagctctacgaactaatagatcggatcgaattggaaaatggaaaga
tttgtacaagttatacctttcgtcaccactttgtggaaaatcgttaggtatgaatatgtt
agatacctgtgactcgattggtgaaatagtatctctctccaaaaaagcatgttttttttt
accgccgcacaaagaaaatattttgttgcgaatgaacaagatattgaggaaatacgtaaa
atcagaattattgatacgggccttttccacataaaaagggaatctcttgttacaatagaa
gcggaaacggtgtggattattcaagaatcgaagtcgatttgctttataaaaagaagatat
caatgaacttctatgaaatggtttcacaggattcagccaattgtcttgatcgtgggatat
cattgagaaataggaatccgtgttatcaaaagatttcctgcgattatttctagtatggaa
tgagtcaatcatccactttggtatcttattgaacaaaaatggtgatattcttcctccatt
gatcaaaaatttcgatttttgggaagtattatgatcatccaataagaagggtttcaattt
tttcaaatgaacgatttgaagacctattgattctaacaacggattgcagagttgatcatt
cggacctttcgattcatagatgtggatctcagacctatgaatggggatattcccgaaact
cacaaagaaaaaaggaagtgagttagacaaaaagaaaggaagtgacttagacaaattcat
gaatctctcggttcgagaaataaaaataagaggatcgaaccatttcttcggactcttttt
caaattcgataaatgttggttgatcgtatatttcattatagttctatgattcagagtctc
atttcctatttgatccctttgaattccatattcgaagttgcgatcggatcgattcattaa
aaagaatcgattcaatacatttcttatgtacccataggtgctatattggatttgaatccg
atttcggatcaatctatattgattgactgcctccattatgttgttgctagcaaataccac
tatttttggttttggatcttccaaatcattcccgcaggagatccggacccatttttttct
gatccttcgataaaaagattcattctcttcataaaaaataggaggtagaaccaataaaga
tttctttttcgattcatccctggagttgaatacctcattcaagaattgtttttgatccaa
tccgtaggaatcaatagaaaaggcaaatcccttatgatacaccagatccggctcggttat
tgatagagtgaatagatctgccatttcttgaaatctctcttctgattcaaaatcgtggtg
taacgtgtatccccccctgttccggtcatggaatagatgaaataaatcaaaaaatggatt
tttgtttaagaatgaaatcttattggacctgtccatatccagttcatccttcggaaccat
atcacatcccggatctgatgaaataggatgaattgagacggtattttgtaaatacgtaat
tatcttgaatatattaactatttctttattttccgatcgcctggaagggacaaaagaaac
atcttcttctttcttcaacaatttctgatctctagtggacctctcagtaggattcgaacc
cagatgaagttctgaccatctgtcagagaaaaaagaacgaatggatcttgtaggattccc
aagaaattcttcgatttcttccggaagcagatgcttattcatctgcctttcacgttccgt
gaatagccgggacattgaggaatatccagaaaggcatttagggaatcggtctgattctat
ctctgtttgttccgtttgaagaaaggaaggatcccaaagaatcgatctttcttttagttg
ttgaatctctctttgattgatcaatgtgtgatattccgaatcctcattactaatggaatc
gaaacgatctctggattgatcagaagatcctttcaattggctagaatccgttacttgaac
gaaactagatcttgtggaatcatattgaatatttgacgatacattccgtaccttgctaaa
aaatcgatccttgtttaccaaccacacattgtctaaccaaatccaactctctctcgatat
gttcctcaaaaaatccgattcgtgcggattcttcccccaactaacgaagagatcttggcg
gaattgccacatatgaaattgagcacaattttgcaaagaaatagcccacttgtttctcga
gaagagatgggaaaaacgctcaatatcatttgattgaatagttgacccagctccttgttg
tttgaagaaaccctccacttcaattggtattttttcacgaaaagcaaacatgagataaca
aatccagtctttcactaagatttcgaatagctgtcccgaattcaagttgattatgtttcg
cctcttactcggagaaagacgatcaaacaattcccaatcatggtccttgcggatcggatc
atctatataatatacaaaaagaaactccagacatttgatatctttctctttgaatgagat
ctcaattccagcgacggtttcattagatatcttacaactagaatccctcttttttccgag
ccagttcctccaccaccgcgaaccccagttagattcaggcatgatacactttttatttat
tgggagaacccaagtactctctttcggatccaggaaaaagctctcagagatcttttttcc
ttttggaagatacaggagcgaaacaatcaacctattgatattggaagacccaaaagattc
ttccaatgtatcatttctgggtccaatggaattcataggtataggaaggagccctgtcaa
atagagattttttctttcgaccatatttcgattgttaatacgatatataaggatcgctac
tacaaatagtactacacccttgatcgtgaaatatcgattgcttgttgaaccctgtaaatt
gcgtgaaaataggatactccaaattcgtgggtccaagagttttataaaacgttcttggtg
gaaaaaaatgtgaatgaaagatcccactgaattgaattgggtccatgaatctaagaaata
gtgagaattcttgatctctctcaatatctctctcaattcgaaaatccaggattggaattg
atgtcctttcattgattcctcctaaattgcattgatttatcctaaagatttcatttcaat
tggaatttggttattcaccatgtacgaggatccccgctaagcatccatggctgaatggtt
aaagcgcccaactcataattggcgaattcgtaggttcaattcctactggatgcacgccaa
tgggaccctccaataagtctattgggattggctctgtatcaatagaatctcatctcatct
atacataacgaattggtgtggtatattcatatcataacatatgaacagtaagaactagca
ttcttattgagactcgaactcatagggaagaaaatagatttatggatggaatcaaatatg
cagtatttacagacaaaagtattcggttattggggaaaaatcaatatacttctaatgtcg
aatcaggatcaactaggacagaaataaagcattgggtcgaactcttctttggtgtcaagg
taatagctatgaatagtcatcaactccccggaaagggtagaagaatgggacctattatgg
gacatacaatgcattacagacgtatgatcattacgcttcaaccgggttattctattccac
ctcttagaaagaaaagaacttaaatcaaaatacttaatagcatggcgatacatttataca
aaacttctaccccgagcacgcgcaatggagccgtcgacagtcaagtgaaatccaatccac
gaaataatttgatctatggacagcatcgttgtggtaaaggtcgtaatgccagaggaatca
ttaccgcagggcatagagggggaggtcataagcgtctataccgtaaaatcgattttcgac
ggaatgaaaaagacatatatggtagaatcgtaaccatagaatacgaccctaatcgaaatg
catacatttgtctcatacactatggggatggtgagaagagatatattttacatcccagag
gggctataattggagataccattgtttctggtacagaagttcctataaaaatgggaaatg
ccctacctttgagtgcggtttgaactattgatttacgtaattggaagtaaccaattaggt
ttacgacgaaacctagaaatcgatcactgatccaatttgagtatctctacaggatagacc
tcaacagaaaactgaagagtaacggcagcaagtgattgagttcagtagttcctcatataa
aattattgactctagagatatagtaatatggagaagataaaattgtttcaagcaccaaca
gaaccagaagcaccccttgtttcaaagagaggaggacgggttattcacatttgatttgat
ggtcagaggcgaattgaaagctaagcagtggtaattctaaagatttccccggggaaaaat
agagatgtctcctacgttacccataatatgtggaagtatcgacgtaatttcatagagtca
ttcggtctgaatgctacatgaagaacataagccagatgacggaacgggaagacctaggat
gtagaagatcataacatgagtgattcggcagatttggattcctatatatccactcatgtg
gtacttcattatatgatatagataagatccatctgtatagatatcatcatctacacccag
aaagccgtatgctttggaagaagcttgtacggtttgggaaggggttttgattgatcaaaa
agacgaatctacttcaaccgatatgcccttaggcacggccatacataacatagaaatcac
actaggaaagggtggacaattagctagagcagcgggtgctgtagcgaaactgattgcaaa
agaggggaaatcggccacattaaaattaccttctggggaggtccgtttgatatccaaaaa
ctgctcagcaacagtcggacaagtggggaatgttggggtgaaccagaaaagtttgggtag
agccggatcgaaatgttggctaggtaagcgtcctgtagtaagaggagtagttatgaaccc
tgtagaccacccccatgggggtggtgaaggaagggctccaattggtagaaaaagacccgc
aaccccttggggttatcctgcacttggaagaagaagtagaaaaaggaataaatatagtga
taatttgattcttcgccgccgtagtaaataggagagaaaatcgaatttctttcttcgttt
ttacaatttacaaaagaaaaaaaataggagttaattaactgtgacacgttcactaaaaaa
aaatccttttgtagcgaatcatttattaagaaaaatccataagcttaatacaaatacaaa
agcggaaaaagaaataataataac
