# Supplementary material for: Comparative analysis of the complete plastid genomes of Mangifera species and gene transfer between plastid and mitochondrial genomes
Source: PeerJ. 2021 Feb 10;9:e10774. doi: 10.7717/peerj.10774 (PMC7881718; doi:10.7717/peerj.10774)
Supplement: Supplemental Information 7 [file peerj-09-10774-s007.fasta]

>Mangifera_persiciformis.
cataagcttaatacaaatacaaaaaaagagttataactattagttagttagttagtagtt
taatagttagttatgagctatgggcgaacgacgggaattgaacccgcgaatggtggattc
acaatccactgccttgatccacttggctacatccgcccctcttaaaaaattacaaaaaat
acaaggattacaatttctaccattgatcataatttttgatcattctcctttttttatggt
accttacttatcaatctcgaaatgaagatacaagacaagaagcagaaaattttgttttgt
tgaaaaacaaacaaccaaacgaaacgtatgtaaataaaaaactactaaataacggagcaa
taccgaccctttgcaagaaattggtattgctccgttattttcaaaaactcgtatacacaa
aaaacgaaatcttatacatttgtagatggagcttcaatagcagctaggtctagagggaaa
ttatgagcattacgttcatgcataacttccataccaaggttagcacggttaataatatca
gcccaggtattaattacgcgaccttgactatcaactacagattggttgaaattgaaacca
tttaggttgaaagccatagtactaatacctaaagcagtgaaccagatacctactacaggc
caagcagctaggaagaaatgtaaagaacgagaattgttgaaactagcatattgaaagatc
aatcggccaaaataaccatgagcagctacgatattataagtttcttcctcttgaccgaat
ctgtaaccttcattagcggattcgttttctgtggtttccctgatcaaactagaggttacc
aaggaaccatgcatagcactgaatagggagccgccgaatacaccagctacgcctaacatg
tgaaatggatgcataaggatattgtgctcagcctggaatacaatcatgaagttgaaagta
ccagagattcctagaggcataccatcagaaaaactgccttgaccaattgggtagatcaag
aaaacagcagcagccgctgcaacaggagctgaatatgcaacagcaatccaagggcgcata
cccagacggaaactaagttcccactcacgacccatgtaacaagctacaccaagcaagaag
tgtagaacaattagctcataaggaccgccattgtataaccattcatcaacagatgccgct
tcccatatcgggtaaaagtgcaaacctatagctgcagaagtaggaataatggcaccagaa
ataatattgtttccataaagtagagatccagaaacaggttcacgaataccatcaatatct
actggaggggaagcaatgaaggcgataataaatacagaagttgcggtcaataaggtaggg
atcatcaaaacaccaaaccatccaatgtaaagacggttttcggtgctggttatccagtta
cagaagcgaccccataggcgttcgctttcgcgtctctctaaaattgcagtcatggtacaa
tcttggtttatttaatcatccgggactcccaagcacacaaattctctagaaatagataat
tgagggcttgttattcaccagtataacatgatttatatctccgtgtcaaccaatagcaac
attcatagatcgatatctatgatcttatctagatcgattcataagaaatcgttttttgaa
tgaatgaagtaaattacaaaaaaggaatgccgatttatatagatatatgatttcgatatg
ataataataatgggttgcccgggactcgaacccggaactagtcggatggagtagaaaatt
tctattcaattgaaattaaattcaatttcaattaagtcaaaaaatccctccccaagccgt
gcctgcatttttcattgcacacagctttccctatgtataacatcgaaaaatccctttctt
ccctaaaacctaaaaaagacgctaaaaagttgaatacacagttgatcaacctttattatt
ccatgaacatttaatagtaataaaaatgaatgaatttttttgttatctaactatcattta
ggaaaaatttctaaattacacggtctcataaccaattattcatgattaaccagatcattg
atacaaataatatccaaataccaaatccgccctctatacaacctccgcgaagtagacgaa
gctcttggaaagattacagaaagaacgtgctcttccgccataaggaattcttccaaaaat
tccgaaccgaatcttttcaaaaaagcgcgtacagtatttttgtgtttacgaaccaaattt
ttaacacaagaaatccgaagtatatattttattcgatacaaattctttttttttgaggac
ccgctgtgataatgagaaagatttctgcatatacgcacaaatcggtcaataatatcaaaa
tctaaggaatcagcccaggtcgacttactaatgggatgccctaaggtgttacaaaaccgc
gccttactcaatgatccaatcagaggaataattggaacggttgtatcgaacttcttcata
gtcttatctatgataaatgaattttctagcatttgactccgtaccaacaaaagatttagt
cgcacactggaaagataacccagaaaattgatagaatgcttgtagaagtgctttctatga
acccttaccggttgagaccacatgtgaaaatgcgattgccataaattgacaaggtaatat
ttccatttattcatcagaagaggcgtatcctttgaagacagaatagattttcctttatat
ttaacataatgcatgaacggatccttgaacaagcataagatgtcctgaaaataaaaatca
ttagccaagacttcgacaagatgttctacttttcgatagaaatctattcgctcaagaagg
actccagaagatgttgatcgtaaatgagaagattggttacggagaaaaaagaagatggat
tcatattcacatacatgagaattatataggaacaagaataatcttgaattactttttgaa
aaaatggaaatagatttctttggagtactaagactattccaattcaaattcaaatactca
tgtagaaagaaccgtaataaatgtaaagaagaggcatcttttacccagcagcgaaggatt
tgaaccaagatttccgagcgaatggggtggggtattagtacatctaagacataatttaaa
tatgagaatttgtcctcgaaaaaaggaaatattgaatcaattgattggaaattatgagat
tttgctatttctttaccttctaagaaagagacaaatcgtagcgaaaatgcaatttccaca
atgactgcaaacccctcggatatcatttgcgaatacaacttattgttgtgtccaaaaaat
tgattttgattagaatcattagtagaaatactcaactgaatccgttgatacagtcgaata
attaaacgtttcacacttagtgaactagatttattgtcataacccccattttccaacgaa
aacctccatctatttaaagcatgatcatgagccagtgcataaatatattcacgaaaaagc
agtgggtataggaagtggtgttgctgagatccatctagttcgaaatagacttgaaattcc
tccatttgaaattcgctttaaaccaaaggtaagggttaagggtaagggatttattgggtt
agcaaatgatacattggattagcaaatgatacatagtgcgatacagtcaaaacaaggtat
tgtagtaaaaaaaaatggataccttggaaacgggtagactcatcaacggattctctatcc
tctcattttccatttaattaaattggtttatgggtttctgtttgttagagtatagaaagg
gtggttagaaatcctttattttttcaatccaatcgctcttttgattttggaaaaaaaaat
atctttatcaatatactgcttcttctacacattcatctccaacccataaaagggattaac
taatagttaggactcattaaaaaatcgataatctactcatgggaaaaccttttcccgcat
taggaactaatatctttttaacgtttaattagattgggtaatcattcaaatgaaattaag
aacagaagctcgttgctttttttttgtttccctataatgggacccgtgggggtctatcca
tttatttactcgacccaactttgaattcaatttcttttggtccccgccaagaattcaagc
ccggttttgtaccgattgaataagaatcaaatattttcaaaattctccattgatacgaca
tgctggtttttccattcatttgtttcaggatcagtcgtggtcttacaaactctcccgatg
gtatagacgaatcctttgcttcatagaaatgtgtaaaagatgcgagccgcacttaaaagc
cgagtactctaccgttgagttagcaaccccgaataattcgaatctgtaggtacaatcgga
atcaaagaatattaaactagcaaaaaacctaagaaaaaattttctaattgagtcggaaca
taaaactaaaaaaaacaattcaatgaacagatccgtttatctacgatcaaattatatttg
ttcaatacactgttgtcaatatcactatgaatgttgaagatgaatcgtgagaaaagaata
taaaaaatacaatggcaatggcgaaaacaaaaagagttaattgattagtttaatgaaaat
ccaaataatgagaatccaaattaaaattcaattcaatatattatatataaatatataaaa
tggaatagataaataattagataaatagaaagaatttagaaatacttgaaataaatctaa
aagcaaaaggacttgtactggatgtgcactacatatacaaatggatcaaaaaaaggtgta
ggtgaaaaaaaaaattaacgaaaaaaaaataggaagaaatcttgggcttattcaatcaag
caatataaataaaatacacaagcttaatgccttgttttgttatttgttaatagatttcca
atgaaaaataccccagttgcaagtactgtaaattttttatatttctagatccaattatca
attcttacttgatcttttttatatacatcttatatcattttttatatacatcttatatca
ataaaattctagcaataaaatcgatttttgtacttatacgtatagaacatgatattctat
agtagcaacattaaataggaataataataataaataggtatgaatagagaaccaaaaaag
aggggaagagtaaagaaaaaaactatataggagtcttctacacccccttttttggttcta
ttacttaatagaatttcgtttgattaagactaagctgcgtaaaaacccccgccttctttg
aaatatcatgaacagttcctgtaggttgagcacccttgtcaaggaaatatagaatagcag
aaacgtttaaatgggtttgattatttatcggatcataaaaacccactttccgaagatctc
ttccttctcttcgggatcgaacatcaattgcaacgattcgataaacggctcattgggata
gatataaatgaacaataccccccctagaaacgtataagaggttttctcctcgtacgtctc
gagaaaaaatgattcgaaattattatgtatcgaattagaatgtcaaatatcaaatagata
tataaaatcatcaaatcaatttccagagatttaagtccttctttttttcttctttttcga
aaaagaagaaaaaaagagcattcatattctcataactcaagttggataactttcaaatag
cctacagccttaggcatttatttcattttttgagccgtctctaacccctttgttgtttgt
ctcctttcgaatccatttttggagtctcgattctgatctaattcttgagacaattgaaaa
gttatttccttgttccaggatcctttatctttgccttgaatccctgggtttagacattac
ttcggtgatctttaatcttttaaaaaatggaagcaacaaacccctttttgtgatttcttt
ctatgaaagaatcatatgaacaattgattcctgcatgatacacttttgatcgaaatagtt
ttaccaattcaaaaagattttctttttgcattaaaaaattgttcgaatcggatcctttcg
atttctatatcaaaaatatacttacgaagtttgttccaacgtattgattggtattaaccc
tagacccttgcccctgagaaatgaataaatactttctactcgagctccatcatgtactat
ttatattacaacccaacaaaaaagcgagggttgtagtagaaccgaacaaaggatgtcgag
ccaggagccgattcattcctagataatataaaatagaaaatggtggatggaaaaaaaaat
ccacagctgatcatgtccttcaagtcgcacgttgctttctaccacatcgtttcaaacgaa
gttttaccataacatttctctagtttcgaaccagtatgtaattgattcaattatggaatc
atgaatagtcattgcgtcggtcaatacacagtacttttgatttatatataaaaggaataa
gtaatttaagcctcaattaggaagaacaaaggctcaattcaacttaaccctctatttttt
attgttttactgtatgactgcaatagtttttttatttctaaataacaagaataaaaaaaa
attggaatctgcgttgcatcttcaaatgattcgatagaatagattcaacaatcttacacg
tcttcgggtcccaaggacccctaaaaaaacattcaaattatttaaaaaaatttcctaccc
cgacatcacaatttcaataaagttttactaaagattatatttgatcatcataagagagat
aaatccatatcgaggatttccgtatctatcagattagactgaacaattttcattggaagg
aattattgatattcgatgttaaatatttaagagtaaggtaagggctcataaatccttttc
aaaaaaagcgaaagaacgctatcaatgaaatagaaagatagcaatccatacatagaaaga
tttcctcaatttatgcgtagtttcttttggttgaacttaaggttgactaatctttcccta
aaattgaaaatgaaaataaagaataaagtaaataagatgtatgaatcatccccgtctcaa
ttgttattacatagatttaaattattcattagagacaaatacaaaatacctaaaaataaa
aattaagggttaaagaaaatctattaaccattaaatagggaacttgattatttggtaatg
aaatttgaacagatatagatattcaaattgatatcttccatcgctcattaactcttatct
actctcactctcaatttattccggggggataatgaatcataaataaaaaggatccttttt
tctgggatgctagactattttgtctaaaatacaaagccaaaaagatccagattaagtcat
taattagtcttaagagacttaatcccattgattgaattcaatcagtaacaataataccct
cttgtttagaattcagaaataaaaggagaataattgagctgtcttattaaaaaaagatca
ggaatatagaggctttcgcatttcgatttagaatgtatccttgaaaaatcaactagatat
ggcacgtaagacttttctaagcaactaacttaaatacgaaagtgaaaagggaaggtataa
actaaaaggctcatcagactttttttgacttcaacctcttgggatctatgttcctatctt
acctggatcaaaaatagattctgttatgttttcgtattagtcgaactcaattccattttt
gaaaaaagagcaagattcagagaaaaaatttttaaaattagaagcaagaaataaatttta
tcaaaaccaaaattagactcttaaatagtacataagtaaataaaacgttgctcaaaaaca
aaaagagaattttgatcctgatatctgatatatattagagtccactctgggacggaagga
ttcgaacctccgaatagcgggaccaaaacccgttgccttaccacttggccacgccccatt
tcaatttctattcaatactaataaacagtaatattgatattagttgttcgtcaattccag
tgaaaatccctacggaataaattcgattcttgttttagtattagggttttgacacgtgta
gctgtcgaattaaactcaatttattgatcattttatagaattcaattaagatattgtatg
aaagtatgatttcttctattctcttgtgagaatagaaggatttttgttttgattggttcg
gttcaaagaagtatttttttgtctacctgacttccttttcttaatttttaacttctatca
ataacatattaataactcaatcaaaatacaactatctccaagaaaaaaataaaaatgttt
gttatgcctaatatctttagtttgatttatatctgttttaattctgccctttattccagt
agttttttattcgccaaattgcccgaggcctacgcttttttgaatccaattgtagatgtt
atgccagtaatacctcttttcttttttctcttagcctttgtttggcaagctgctgtaagt
tttcgatgagatctttaatactatcctagaaaaattcataatttattcgagttcgagaaa
aaaaattttaccaattgataagatcagataagtcttacaatatgaatgaactctcaattc
aaacggtgaaattcttgagtagccacgataaatttggatcccgcgatttcccgattctta
cttttttttttcactgaaacaccctatatcgagtccgccacaatatcgaattctaattgt
gtgaatttctgaaaactcttttctatttctcgaaattcgaaaaccgtttcatttcttggt
gccaaactaggacccatagttcatagtataaaaatagagaatctattttctttttcccag
aaaaacagatttggagattgtgtaatgcttactctcaaactctttgtttacaccgtagtg
atattctttgtttctctcttcatcttcggattcctatctaatgatccaggacgtaatcct
agacgtgaagaataaaaaataagaaggttttccttgctttattcgcttcttagaaatgct
cttaggatttttttctattccacatctttaactataactattaaaaaaaaaaaacaaaaa
ggttcactaaattcaaatttgaaagataccaagccattgccggaaacggaaagagaggga
ttcgaaccctcggtacgaataactcgtacaacggattagcaatccgacgctttaatccac
tcagccatctctcctaattgaacaaaagacaattactatgttacattacacaaaaaaaaa
taatgtttaaaaaaagcccttctttactttatttattatatttatataaatttcttatat
aaattataagatagcttatagagattcgtttttgattcgattttgtattatatagataga
tacaacttttatcagcaattctatttttataaaattcaaataaacaactcgaaaaagata
tctcgaataaaaaaaacgaaaataaagaatatctctttaattttgtttccaaggaccttt
ttgatttccatggcctggcctggcagtacccagccaggcctcctctttttgtctcaatga
agcataccaccgaatcctagataaaatgatttatttggatttgatttaaaaaccaaataa
atcaatgtgtgttcctcttattatattcaaacaagactcaaaagatggaactctcgattt
ttgcacaattcatttttatgttacgacttaagttaagttcttttgtcgagccatatctgt
caaaatgactccaacaaaagaacttgttatttagttattaaatttcggtatttaaaagtc
ctcttttttcctaagttcattaggactcccgacaaacacgtcaacgttctaatctctaat
ttccatttcatggttatttttcatttctgtcctatcttgattacgtccgattcctttgtt
ggacaaaaggcccatttatatacaataatcgcattgtagcgggtatagtttagtggtaaa
agtgcgattcgttctattaacccccttaatagttaaggggtccttcagtttcattcatat
tccgatcaaaaactttatttcttaaaaggattgaatttgaatcctttacctctaaatgaa
aaattcgaggaagaatatctattctcgtgatttgtatccaagggtcacaattcgaaattg
aaaatttggattatgaaattacgaaacataatttttttgaattggatccatacttccaat
tgaataagtataagtaagggatccatggataaagatacaaaagtctatttcaaatcgtaa
ctaaatcttcaatttttgttttgtatagtgtagattgaagcaaaatagctattaaatgat
aactttggtttactagaggcatcaatctattcatattcatattctattttttttagctcg
gaggaaacaaaatacttttcctgaagattctcgcaaatagaaatagagaacgaagtaact
agaaagattggtattgttataatccctctcttctagagggatcatctagaaagcgaattg
ttttgaatggattcagaccaaaaaagctgacatagatcttatgggtcgaatttttttatt
tcgttcccgtcttatatctgggaatttatccatcttccagaaaggagccgaatgaaacca
aagtttcatgttcggttttgaattagaggcgttaaaaatgatgaatggacgtcgactata
acccctagccttccaagctaacgatgcgggttcgattcccgctacccgccccatatgata
attatatcaattcattgatgcattaattttaattaaaattaatgcatcaatgaattgaat
acgcaattccttaaattctctcccatattctttttctttcttttttacgaacaagagata
ggaaagaaaaatgcgaaaaaattcggaatgaaaggcgtccattgtctaatggataggaca
gaggtcttctaaaccttgggtataggttcaaatcctattggacgcaatttatttccattt
ccatagaatattataataggattattttaatatttaataactaattcaaaataataaatt
caaattacttattacttatatcttaatttattttattaatattgaatattccattttttg
gatattcaattcagaatcgaattcagtattagaaagattaagattgatcggtttttttta
tttatacttgttcctgaagtagaaagcgttccatgtgttcctgaatagcttctttcaaaa
gggcttctgcttcctcggtgaatgtcttggtagaagatatgatttcttggaactgaggtt
tattcgtttttaagtaagtacgtaactcaacgagaaattttcttacctgtccaatttcta
atgaatcaagataaccattcgttccagtataaatagtcattatctgttcttcaaccgtga
gaggggctgattgggattgtttgagcaattcacgtaatcgttgaccccttgccaattgat
tctgagtagctttatcgagatcagaagcaaattgcgcaaaggcttctaattctgcgaatt
gggccaattccaattttaatttgccggctacttgtttcatagctttaatttgagcggcgg
atcctactctggagacagaaatacccacattaatggcaggtctgattcctgcattgaata
gatccgcggataagaatatttgtccatctgtaatggaaattacattagtaggaatataag
ctgaaacatctccggattgtgtctcaactattggtaaagcggtcatacttccttcaccta
actgagaacttaatttcgcggctcgttccaaaagtcgtgaatgtaaataaaaaacatctc
ctggataagcttcgcgaccaggaggtcttcgtaatagaagagacatttgtcgataagcct
gcgcttgtttggagggatcatcataaatgattaaagtgtgtagttcacggtacataaaat
attcagccagagctgctcccgtataaggagcgagatattgtaacgtagcgggggaatccg
ccgtttcggctaccacaatagtgtattccagcgcccccctttcctggaaagtagtcacta
cctgagccacagaagatgctttttgaccaatagctacataaacacatattacattttgcc
cttgttgattgagaatcgtatccgtggctactgccgttttaccggtctgtctgtccccaa
taattaattctcgttgaccgcgtcctatagggatcatcgaatcaatagcaataagtcctg
tttgaagagactcatatacggaacgtctcgaaataatacctggggcgggggattcaatta
atcgagattcagaagctgagatttcacctcgaccatcaataggtttagccagggcattta
taacacgacccaaataagcctcgcttactggtatctgagcaatttttcctgttgctttta
cagaacctccctcttgtatcattaaaccgtcacccattaatacaacaccaacattatttg
attccaaattgagagcaatgcctattgtaccctcttcaaattctactaattcacctgcca
ttacttcatcaagaccataaatacgagcgatgccatcgcctacttgaagtacggtaccgg
tatttacaatctttacttctctattatattgctcaatacgttcacggataatattactaa
tttcgtcagctcgaattgttaccatgagtatttcttaatttttttttttgaagaaaaaaa
ataatgcctactgcaaaaggactaatcagttatttctttcagcgccccaaacatgccaat
attagcactaatggtacgtaaatgtaactccttgttcaaacaactatttagagttcctag
agctccttgtaaagcttgttggaaaacccgttgtcggacttgattaattgctctttgttg
ttcaaaatggatggtttcatttttgtaattttctaattgttccaaagttttagaagttga
attaatcaaattccatttttctcgttctatctcagagtacccattcattcgaaactgatc
tgcctccatttcaactttccggaaacgggaccgggctttttccagccgttgaatggcccc
ttcctgcagtttttctgaatttcgaatagtagttaagatcctcagttttcgattatctaa
taaatcacttaatgaaagtagattatcgttacattcatctcaaaatttccataatccctt
cccgaaccaaacatgaatttttcgattcatttggctctcacactcaattacttgaactat
ttatgtatggggggcgttcccatatcttttttttactgtaatgagcctatcctcttcctc
tcttctctattcatattccaaaatgtcgtgactgatcaataaaatcaagacaagaatatt
cggaggactcttctgaccaaacaaaaatagataattgtcatcaaagttgtttcttttttc
ttaaaatccaaagaatttttcttactttaatatataggtcatccattcagcataaaaagg
ggttgattgaaatacccatttttccaatattttccaataaaaaataaaagtctcaaatca
ttttatcgacacgagtgttttatatcgaaaaaaaaattctaattattcattttgaaaaca
tttctattcgatattaacatagaagtagaaagagtaccatgctgcgtctggacttcaaac
ggtttagctttaaccatgttcatgttaatggtcccacatttttggtttggttgatagaga
atcaaagtagatttaccaatgaatcacgaaatgctatagttcttaaatatgattttcaat
ttattcagaagtaattcgcggaatcgtgcacctttttcagtcctagttagaacaaaaaaa
gtgcagctggttggatccagcctattcttgaaataaacaactcacacacactccctttcc
aaaaaagatcaatacaccaagcactacacctagatttattggatttgttgctaaaatatc
ggtattaaacccgaaactcccggcgaatcgccagtgaaacgaggaaacgaaagaatcggt
tccatttttcatatgatctcctcttttagatagactaaaaaaaaaagaacagagttcttt
ttttttgtatcacttcacccccttttcgacttcttctatctatttatatttatttattat
tatttaatattcaatttcgattttttttttgtttttttttttttagtaatttatctattg
cgaaatagagtcaaaaattcgatatataattttaaaaaacaaggaacacaggtcggtaaa
tacgacaaaaaaatacgtaattttcctatttataggattaaacaaagggattcgcaaata
aaagcgctaatgctacaaccagtccataaattgttaaagcttccataaaagccagactaa
gcaataaagtacctcgtatttttccctccgcctcgggctgtctcgcgataccttctacag
cttggcctgctgcagtaccttgaccgaccccaggtccaatagaagcaagcccgacagcca
acccagcagcaataacagaagcggcagaaatcagtggattcatgataagttcctcgtact
aaaatactaaaataaagaaatagttaatgatacaatcgtccaatgaatttttattttttg
ttcttccatttcttttttccgaacctttttttgaactcttcgttcgttagttgtctttat
ttcatccctttattcagtcaattcacagtaaaagacgaaacaaaagaatttctattggaa
tccctatctaaattaacaacagtagggcggattagatatatctttagttcatatctaact
agcaatatctaatatcccatatacatgtgtttcttccataacgtaaaccaaatattcaga
tcttagattcaaactattcgtatcttaaagtcaatcgcattttagaatcattcttcgaaa
cctccacaagagttagcttagagccattcgattccatatacctaattttgtccccctccc
ctactcgcccatgaatctcgttttttgtaaatttttctattccttttatttatcattatc
caagatggctagaatcgaaatagacgaattgattgcattgcatagaaataaatatcagta
tttgattgaggtaaggccatgcaatttcttatttattaatattttcttttggtcaatcgt
tgaattgaataaaatcaactgaaatgggaatccttctagaagggatctttcttttctttt
ttttaatcacacgccctaaattgtgtgatactagatactataataatttttattcaaatt
atgactccagatatttgatattggaattgaatgaccaaaaatgaacaaaacaatataaag
agaatattcattgccgggggggtatgatataaatagaataaaaaagtccaagtaggaatt
ttaggaaaaagattttttagatctctttccccctttttgacaattccttactatcgtaat
ttttgtctatgactcgtgatcgccacacatttgtctattatgtttgtatatttatgtttc
ctaagtggattaacttgagttacgcatagattgcgttgttctaaactaaaaaaaaagact
atttcgaaaactagttaatttaatgatggccctccatggattcgcctatataagccgcag
ctaaagttgcaaaaataagagcttgaataccgcttgtaaataatccaaggaacatgaccg
gtataggaatcactaaaggtactaaagaaacaagaacaacaactactaattcatcggcta
atatattcccgaaaagtcgaaaactaagtgataaaggttttgtaaaatcttctaaaatgt
taatgggtaaaagaattggagttggttgaatgtatttactgaaataacctaatccttttt
tggaaaggcccgcatagaaatatgctactgacgtgatcaaagctaaagcaacagtagtat
ttatatcattcgtaggtgcggctaactccccatgaggtaactggattattttccaaggta
aaagagcacctgaccaattagaaacaaaaataaatagaaacatagttccaataaagggaa
cccatggaccagattcttctccaatctgagttttgctcacgtcgcgaatgaattcaagga
catattcgaagaaattttgaccagcagtcggaatggtttgtggattccgaacagctataa
gggctgaacctaataagatagcaatgacaacccaagaagtaataagtacttgggcatgga
cttggaaacctcctatttgccaataaaagtgttggcctacttccacgccggatatctcgt
ataacccctttagtgtgttgatggaacatgatataacattcatattgccctctgacagaa
atcgaattttaaaaggaattattttgattcaaccatctccttttcgacttgtctacttga
attggatattttgaatcccgccaatcacataatatccacagtttttttttatttcttttt
ttttgtgcgattcaggaattgtaaccgattccatgaatctagggagttaccaaaaaaatg
gatttttcttatttatttatcttattattaatcaaaaatttcgtatatagctagaacgac
cctcacaaattgcgaatactaatttgttaagaattaatcggattgaagctatagcatcat
catttgcgggaatcgaaatatctgcgagatcggggtcacaatttgtatcgattaaacata
ttgttggaattcccaaagtgagacattcgcgaagagccgtatattcttcttgctgatcaa
cgatgattacaatatctggtacccccgtcatatatttaatcccgcctagatacgtttgca
agcgtgataattgtctcttcaacatagctgcatctcttttgggaagacggttgagtcttc
ccatcttttgttccgttctcaaatccctaaacttttgaagtctcgtttctgtagtggacc
aattcgttaacataccgccgagccattttttattaacataatgacaccgagctcgtattg
cagctcgcgctactgaatcagctgctttatttttgataccaacaattaagaattgttttc
ccctacttgctgcatcaaaaaataaatcacaagcttctgataaaaaacgagcagttttag
tcagatttgtaatatgaatacctttatgctttgcagagatataaggcgccattctaggat
tccatttcctagtaccatgaccaaaatgaattcctgcgtccatcatttcttccaaattaa
tattccaatatcttcttgccatttttccccacacttcctctttttttttaagagatgagg
tgccctgaaataaataattgttccgacggaaccttctcttctactagagattggccattg
atacacgatccaagccgttcattactttctattcattattatctttcttttcttaccatt
aataaatcaaacgaccacaatatagttaaaagaatctgctcctaggactcattaaatcct
ctaagtgattgttctgatgtatcatgtaaagtctttgaaatgcaagaggaaaataattct
ctgtggtgtaagaaaatctctcccattcccctcccgaataagttctttgtgtttgtttcc
aaaagaatgttgttaggctgccttgaagagtacactaatcctttgaatccggtaccgacg
gggatcataccccccagaacaacgttctctttcaggcctttcaaccaatcgatacgaccc
cggagagctgcttttgctaaaactcgagcggtttcttgaaaacttgcttcagatataaaa
ctttgagtattcagagatgctctcgttattcccaataagatagctcgataacagatccct
tcttccaaagcgcgcaccgttcgttccgctcgtaacaatccaatccgttcaccgggtaaa
aaaaaattagacattccatcttctgaaaccaacacttttgatgttatttgacgtacaata
atttctatatgcctattatgaatctgcaccccctgagatcgataaactttttggatctta
ttaaccaaagagatacgactttgcactatagttagctcagcaccaatcaagaatccccaa
ggaattccaagaattcttgttatacgcgcgttccaaccctcaactctcttttctaggttc
atcgatattgaatcaatcgaacgcacttctaacacttgttctacttttggaagaccctgc
gttatatcaccagatctcgatttttcatatataaatgtaactaatgtatctccttcgtaa
aggatttctccataatgcccatgaacagttgctcctggagtagccaaataaggcttagct
gatcttattactaccgagtcaacttgaacaattaaaacttgaccagactttaggtgtggt
ccatttttggctatagatacattttcacaaataaactgtccaagacgaattattgtgggc
atttcctcacaataattatgatggagaaaataccaattcaaattaaatggattcaaaacg
atcgtactgtatggatcaggattataaattctccggttttcatccattaccattaaataa
tatttaaatacttgaaaagtctgttttaaattgtcaagtttgaaatatttagttaccgag
atctgattatgagttattaaatagtaaaatgaataaaaattggcaatttgaaagactgtt
cctaaaggtcccaacgaattcctaattggaattagaggatctttttgaattttaattgat
tgttttatgacattgtgatattttccatcgttgaatggacccattcgaaaacaattcgaa
gatgacaaaatcatcaacgattggcattccttatttcgattcaacaacgtacgaaaagtt
ccttgattttggctaagtaattgttcaacccttgccttgaaataaatgcaataaaacgga
ttgatattgttacgatctgaaccattatcagagatcagtcctgaacctgacggatcattc
ctttttcgtatatacgaaatatgggatttcaccaagtcgattcttaggaaatctcgaatc
agaccatttgtatttacttcaacaaaggaaacacagagctcttcgagggaagaacctttt
ttgtcttggttccaattcaagactaaacaagtccgaactaattgaatacttgtgtcataa
attccccgagtaggtttgccctttccataaaggatataattgacaactcgaagttgcata
ttatctttttcgcgcagcagatcctgggggaagagttttgctaaatttataccgtcacct
atttcatacgggaatacgggtcgaaccaaaacaaaatactttttcttggtaggtgtgatc
cgttgtacatagatccattttttcaaattttttgattccttctttgattccttaagtttt
ttttttcccgtttctggtggtatcaagataccgctgtgtcgggatatcttatctgtctct
ccaggaaaatgcatatccccagaaaaaattttcagttcaatcctttttttttttctctcc
actcggaccaacccgaccacttggcttcttatagttaaagtgattggtgtatctactcca
atgatactattattccgtaccattacgtaagaagattcgggtaaagtatacacttcctcg
ggaatgaaaaaaaagcgatctattttcatttggtattttggcttaatttttttgactcct
cgatactcaatcaagtcctcttttttgacgattgaatgcgcccctatagtcccatatttt
gtaattcctgaactctttcttctatatcgaggatcgtcgaaataagcaagaatactattt
ctacggaaaataccctttatcggtatgtcgatcgagatacctgaaaggggcagtagttct
ttctcttgttcttgaatcgattggaatggaatgagaaatcgatttcttcgcctttttgcc
aataaatcagaatgcttgtggaaaattgcaggatgtaggagattccaatgaccagtacct
atggttcgattaaatcccgaataatcaggaatcccaccttcttttttatcagaaaaatct
gaactaaataatttgtgtctcgcttgatcattattcactgagagactcgaaataaatctt
cgttcgacaaaaagagaatcgatgttgatttcatcttgatccgtgtgaagtgaaaaagaa
actacactggatctgcatgaacctcctgataatatccataaatgacttgtttttggtaaa
aggtggacattactatatgtcaattttgatgcatggtacacatcggtactccagtgcatt
tctccctctgagtcagcataaatatgttttcgaaccttttctttaaaattcaaagtgtat
gttcccgcccgaatctcagcaatcacttgttctgattttacatattgatcattttgaact
aaaagaaaactttttggtggaatagtcacggtatgtataatatcttcactctcaataatt
atatacaaatctatagaacatagaaaagcaggatgcccgtgacgtgtacgtgtgggatga
accaaatcctcattgaatttgatttttccattagagggagctcgtacatgttctgcagta
ccccctgtaaataccccgccggtatgaaaagttcttaatgttagttgagtccccggttcc
ccaatagattgacccgaaataatacctacagcttcgcccaattcaaccagatcaccatga
gtaggactccgaccataacataatcgacagatccaagacgtactcctacaagtaaagggg
tttcgaatagatattgcttgtgttcgaaaggttatgaatcgattgataagtccaatccca
atatcttgatttcgaatggcgatgcatcgcaggcccctatatatatcgtctgctaatacg
cgaccaattaatatttggctaaaaactctttccgacattttttgaggactcacagaaatt
cctcggagggtgccacaatctgttctacgtacaacaatatgctgaactacttcaacaagt
ctgcgcgtaagatatccagcatctgatgttcgtacagcggtatccacaactcctttgcgg
gctccgtagcaagaaatgatatattctgttaacgacagtccttcgcgtaaattgctttga
atgggtaaatcaatcatttgtccttggggatcagacattaatcctctcatacctactaat
tggtgtacttgagatacatttcctctagctcccgaaaaagacattatatggactggatta
aacggatcagtcatcctaaaattaggattcatttcttgtcgcaaatattcacttgtagca
taccatatctcaatggattggcgtagtttttctactgcgtgtacattcccataatgatgg
tgtttttccaaaataaaactttgttgttcagcatcttggactagccatcccttagaaggt
atcgttaaaagatcatcaattcctaatgaaatggatgtagcagtggcttgctggaaaccc
agagtttttacttgatccaggatgtgtgatgtatatgccattccgaagtgatctattaac
ctgctaataagtcgtttaatggcagttccatctatcattttattgtgaaaaaccagactc
gcccgttctgccataagtacctccatattccgctgagtaggattcgacaatgggtttgag
tcaatgattggaaaacttccttttcttgatcttgattcgcgtagaaagttcaggcactac
gatcctagttgaaccgaaaagacccaaattcacaccggtgtcatagaattacttagctta
gacaccataggattaggtaccatatgagcaggcccgacaaaaaccttgtatagcttcttc
gatttctcgataaagagaaatatgaccaacggtggttcgaatgtatatacaaagaatttc
tttttttacacttcttgctattagataatgtccataaatctcatgataggtacccaaaga
ttcgtagtgaacttcgatgggagcttctcttgaagcaataacgcgttgatctagtcgcca
ccggagccacaaaggactagctaaattgattctttgctgccgataagctccaattgcatc
ataggaattacaaaaaaaaggttcgtttgtatacttataactattctcgtcaattctttc
attttgatagtttcttcgattacatggattatacctatttgcacaaatacctcgacgatt
cccgtttgttaatacatagagtccaataagcatatcttgagtcggtaccgaaataggatc
cccaatagcaggagacaagagattcatatgagaaaacataagtaaacgggcctccgcttg
agcctctaaagataaaggtacatgaacagccatttgatccccatcaaagtctgcattgaa
tcccttacaaactaatggatgtaaacaaatagcacgtccttccactaaaatgggctggaa
tgcctgtatgcctaatctatgcagcgtaggcgctctattcagcaatacaggatgtccctg
cataacttcctgaagtatttcccatacaatcggccctttttcccgaattttactcttagc
aactcctatgtttgaagcaagatgttgtctaattagaccacaaattacaaatgtctggaa
aagctctattgcgatttcgcgaggcaatccacatcgatgtaatgaaagtgaggggcctac
gacaatgacagaacgccccgaataatcgacccgtttgccaaggagagtctcacgaaatct
tccctctttgccttcaattacatccgaaaaggacttataaaccttattatgaccatccct
cgttggttgtccccggattccattatccagaagcgtatccacggcttcttgtaccaattt
ctcctgacacattactaattcccctggcgtggatcgacttgttgttaatagatcggtaag
agtattgttccgatagataactcttctatagagttcattaatatctgaactcattagttt
accgccatctatctgaatgatcggtctcaactcgggaggaagaactggtaatagacataa
aaccatccattcgggttctatatttgttcgaagaaaatgcttagctaattccatgcgtct
aaccaaaaaataccttcttcttccaatttttcgatcttcccattcattacctgtgggtcc
ttcgtcccctaattctttccattctaccaacgaataatctagaatcattcgcaaatctag
atcggctaattgttcccggatagcaactgctccagtagaaatttctcggttgcgaaatgt
atcgaaaccttgggtagaaaaaaaaagtgggatgctgtatttccaggattggatttcata
ttcgaatgaacctcgtaatcgtaaaaaagtaggttttttagctataggcctagcaaaaga
aaaattgggataggatcctgccggatctccccccttcaaaatcggacatgaacgtttcct
ctcatccggctcaagtagttatcccaaataaggataaagaaaggtgttctccctttcaaa
ttctagaaaacccccaaaacaactactccttactcaagttcggagtgaagaccaaacaac
atttcattgattcattcttctttgccttttatttcgattttcgaaattctttcttttctt
caattctaaatgacgaaaaggaaatgtgaaattcttgagtagtctacttcccttcgaatg
atgaatctcctttatttaaggtttaaggaaagaagtgccttggaattcataagggattta
cttgtctatgtatcgttccattcgatcttttaggtcctgcttcacctcgacggttatgcc
acggtgtccttaaagcctatatgcgatgtatagactcccgcaaccatcccatatttgctt
acttgaacataatttaatttcatttctttctcaagaaagggaatttcttaattacgcaaa
agcaaaagaaagaagtcttttttcacgaggtacaactagaatattttattttactgaatc
gaccatagaccaattccccttttttatttgggagtattgaatacacccatcattctgagc
ttcatgttactcttcccaagagacatatcagattcagggcatcccaattcgattgactgg
gatgacagtttcctatttcgaatctgtaaaatccaaatttcgataaaatcacacatcgca
atatactaggccttctaattctttaagaggtttatctaaaagattcgcgatataactagg
aagacgtttcaaataccacacgtgggttaccgggcatcccagttttatgtatcccatttg
atatcttcgtatccgagaatcaacaaattgaactccgcattgttcacaaaattgcaggtc
ttctttttcatctccaattactcgataatttccacaagcacaaattccacttttaatagg
cccaaaaattctttcacaaaataatccatctttttccggtttattggttttgtaatgaaa
agtatagggttttgtcacttctccaactatctctccattaggtaggattttattggtcca
agcgcttatttgttgaggagaaactgatccaattcggagttgttgatgtttataccgatc
aagcatagaagaaaaattgtgattcattccgattaagcttccttcttattaatctgtaag
ttcttctcagatacaaggaaatgattcagttccaaagccaaagatcgtagttctcgaacg
agcaatcgaaaagattctggagtatcttcgggtttaggtattgttcctccaatgatcgta
ctaccaagtacttcttggcgagctctaatatgatcagatttataagtaagcatctcttgt
aaaatatgagcaacaccaaagccctctagagcccaaacctccatttctcctacccgttgt
cccccttgcttggaccttcctctaaggggctgttgggtaacaagtgcataatgcccgctg
gagcgtccgtgtattttatcatcaacctgatgaattaatttcaagatataaggctttcct
attataacaggttgttcaaaaggatctcccgttcgtccatcaaatattatgctttttccc
ggatactcgggttcaaatacccatggattcgctgtttgcttactggcttcatataattcc
gaaaacacgagttttctcgaagccgcttgttcatatctctcatcaaaaggtgctattcga
taatgtctatttagcagaccccccgctaacccgagcgagcattcaaatatctgtcctaca
ttcattcgcgaaggtactcctaatgggttgaagaccatatcaacaggtactccatcttgc
aaataaggcatatcctgtctaggcaaaatttttgaaatgatacctttatttccatgtctt
ccagctactttatcacctactttgatttcacgtttctgtgaaatatatacacgaatcctt
tctggattataacttgaacccccttttttctggatccatctcacatcaataactcgaccc
ctaccgcctataggtagttttagacaagtttcttttgaagtggatacctgaatgccaagt
atggcccgtaataatctatcttccggagcatacgacgattctttcgctgtctggggcgtt
aatttacctactaaaatatcgcccgcctctacccaagatccgagcatcacaattccattt
ttgtctaaattgcggagtaaacgggcttctagatgcgggatttcattagtgatcctttcg
ggaccttgacttgtcacatgagtctgaatttcatatttccgtatgtgaaaagaagtataa
atatcttcatatatcagacgttcgctaataagtaccgcatcctcaaaattataaccttcc
catggcatataagctactaatacgtttttccccaaagcgagttcgcccccaactgtagcg
gcaccatccgctaaaacttgtccctttttaatgcatttactccgtccaacctgtcttttt
tgatgcatacaagtatttttgttggaacgttgatagacaacgaattgaatacttatagta
tctccattggccgataaaacgatcttgtcaatatcggtataaatgatctttccctcgtgt
tgggctatagcaggaactcctgaatctagagccgcttggcgttccaacccagttccaaca
atgcatttttcggaccgagagagcggaactgcttgtcgttgcatattagaactcattaaa
gctcgattcgcatcattatgttcgataaaaggaatgagggaagctccaatagaaaaatac
tggaagggaaaaatacttcgaagatgaacctgttcccacgcaatagtaaggaattcttga
cggtatcgagttggaacaacctgttcttccggaataccttgattcagcgccaaagaattt
cccaccgctaccatatagtattcatctttacttggtgataaataaagcatccgtactttt
tttgatttctcaaagatttcataaaatgggctttctagagacccccaataaccaattctc
gcatgaattactaaggatccaataagtccaacattgattccttcagacgtgtcaattggg
caaatgcgtccatagttactaggatggatatctcgtatccgaaaactagcagttcgtcct
gtcaatcctccagggcccaaataactcaattttctcccatgaactatttgtgtcaatgga
ttagttcgatccaaaacttgagatagtgggtgtaatccgaaaaaagaatcataagtggtt
gttaatggagttgaagttaccaaattttgaggagtcggcatcaacttatgccgaattgct
ccgcatatagttcctctaaccacattttctaaccgaaccagcgccaatccgaattgatct
tgtaagaaatccgctacagaccgaatccgtttatttttcaaatgattcatatcatcaagt
gtacccattccaaatttcagtccaatcaaatgatccgcagctgctaatacatctcgcggt
aacaaaaatgtattgttctgaggtatattaagattcagcctccggttcatatttcgtcga
ccaatccttcctaattcacatctttggtgaaaaaatttcttttgtaattccttacataag
gattcagaaaataccggatccccacctacacaagcaaattgttgataaaattctaaaata
gcattttcttttgacccaattctttttttctccttatcagtcaggaaagacaagagaatt
tcagggtagcaaagattctctagaatttctcttagattcgaacccatagctgatgataga
actagaatagatattttctgtttcctactcacacgagcccatatccttgcttttctatca
atctctaattctaatcttcctccccaatctgatattatcgtacccgcatagaccgaaaat
ccgttatggtccaattcggaccggtaatagataccgggactttgcaatatttgattgatc
acaattctgtatattccatttactatagaagttcccaaagaattcattagaggaatgttt
ccaataaaaattgtttgttcttgcatatcccctctgcttttccaaattaatcctgcggat
acatataattcagaagaatatgtgagtgattcatgtacagcatctctttcttttatcaag
ggttctaccaattgatatgtgtccacaaataattgaaattcaatttcttgatccgtatct
tccatttttggaaacttataaagttcttctgttaagccctgatcaatgaacctacaaaat
ccttcaaattgtatctgattaaacccaggtattgtagacattcccgcatttccatctccg
agcattttgaatttcctcccatttatcaaaaaatcccatttctgcatcgaatcgtatgaa
tcgatctagcaatgatagaatttcgattctgtttactgaatcacatgaaattttacccaa
tttcatatattatggaatgtatgaaatatgaaatacatatgaacggaggaaaaaagaaaa
ttttagacttaattaaattggaattgctaagagagaaataaaaatgaaaaggaattgaga
aattctacttagacttacggagttttgtctagaaaagtaattcaatttataccattatta
tgatattccaatccgactagataccagaaaaataaacggattcgggatttgatctattcg
ctgagttaaagacttaataatcagaaacaatataacaatagaaagtttgtttttttagca
cttaaccttggcgtggattccattgttcaaaaaaggatttgcagaaaactcttttttctt
tttttagtagaattttgagaatgcgattgaagttcgtaagaaggcttgtatttattaaac
ccgtgcggatctagctatctatatatacatcgcttctccttattgcaccttattgcatag
ttctatttgggacagcacatgtcgtgctctatcaaaatttcgattttctcttcataaatt
acagtacagcaatttcctgctaattccctatagacaggcatcatacacagataagatacc
cgataagatagttgtgtaactgtaacaacttaggttctggggtttacatagactcagaat
tgcggttataattgaaattgagaagtctttttttattgaaaaaaaaatcaatactgatta
gttatgtatcaattttgcttttcttacatcatttatcattcccaatttgagattgaaatc
caagagttttccagtcaatagttaatggttccaatttgtcctagattttggcttgtgtga
ctgaaaatccatatttggattgtcaatagatcaatagaaaagagaggaatttagatattg
tgtgttttgagatactataaaaacaattgaagggatggatccacttcaaaaaagaggact
ttaggcaaggaattaaggaacacgagatttcagatagaagtacaataaaaaaaaaaaaaa
gacatttagtaacccccaaaaaaacaaaacaagcaaacggggaatattttcatctatttt
gtatcgttttggcggcatggccgagcggtaaggtgggggactgcaaatcctttttcccca
gttcaaatctgggtgtcgcctgatcaacaaaagacaagactcgaaatcccttattctgct
ttgctggtataactcgccgaatttttcccagcaaaataaggcgtaggaaaaagactcttg
atactttattgttctaaatagctgcgggttccgttctttaaagtgcagtaaatctttgca
tctaggattcaagggaagattctagtagtggaaaggctatcatatcaaatcaagagttac
cgatttctttccactactaatactaatggagtgtctacttaccaggtcttgaattcgatt
ggatagtcaaacggaaaatcgaattaatatttatggaaggagcagaaaatactttgtata
cagagtatacagactcatgagagtctctgagtgcacgggcattcaatcaatattagattg
gatgcataaaggagaatgggtcttattattactacatattagtaacattccctttgatac
ttgcaaagaaaagtgtgactgcgtattttgtttaatgtactagaaatcatataagaactt
gttataccttgttatacgtggatttataggagtctttcatcaagggtcttgggtcataat
ccctttttgactctgcaccagtgattccactattattagtaaacaataatggaataattc
cttcatattcatagagataggggacataattcacatggatatagtaagtctcgcttgggc
tgctttaatggtagtttttacattttccctttcactcgtagtatggggaagaggtggact
ctagagatactactaattgagttggggaataaaatttgatcactttttttatagattttt
tctagatcgttctgcaaagcccttttaattatttaattaattatttattaattaattatt
aaattgaattattaaattgaattattgaatatatttaattaataattaacttaatcttaa
tattgaattcattaatttaattcaattttgaaatccgaagaagtaattgattgagcggtt
gacagatgatccaaggagttctatggtaacttcttcgaaatcgaaatactaaaaaaaaaa
aagattactttattttcattttcttttattaacttgattttattttagtaatatatgccc
aatattgtttttccttcattgctttgattcttgtttaatggataccggaattcatattga
aaataataataataagaaatctagaaattagaaaattgtaagagttcccttttgattatt
tcagattgattggaatcaacaaaaagaaaatagataaagcaaagaaatcgaattgagata
ctatgtacattccatatatttaattgatattaagatgtatgaagatacatatacatattg
tagattgatctctattcagtttgtatctttctacagtacaataataaaaatagatagtat
ggtcgaaagattcatatatgaatctttcgaccatacttatcgaatctcataggctactgc
tgattctagtcccttcatttcatttaagacgtgaaattggaatcttgtttcttaaatcat
tgataagaactaagaagtcaagtttcattcaaattaatcaccttgactgacagtttttac
gtatattataagtaaaaaagcagtaggaactagaatgaacagtgcagtagcaataaatgc
gagaatatttacttccataatctcatcgtttcgtttttttttacttcgcaataactcggg
atttaatcccatagagatgataaacctttcgcttgtaaattcaatgggatgaattccatt
tcgatgatatcgaatcggatcaatatcatgaataacaatatctgagctatcaagtcgatt
cagcgtcgagaattgaatagtataacataggtagatcttttatccacacaccgactgcaa
actttgattctgattccggattcaatcaaaagaattcctttagtttatactttaactact
ttatttttatttatcagtctttgccattctgtctgttctataatctaccgcttccacgtc
cattatttctatttacaaatggtttacaaataaacccaaacaaagaatagaaacgaaatc
gaaaagagttaagttcgaaactccttttttttaatgatctaattttcttgaaaaacaaaa
aaacaaagaaaaaagaagtatgataaagacgagtcccagtataataaaaaatcgaatatt
ccgtgaaattgttttaaattcaaactagtaatttaagttacacaaaatggaaaccagaaa
agaagatattttgactctgaaaagtattttatcaaagtaactattttaaattcattttgt
atcgtacaagaaatgaattccatttgtggatatgcttccgggaacgatataacgatatgg
tgtactcgattctattacatacacggtattacatacacggatcgagagcagtcaaaaaaa
aaccagacccaatccggtatctctttgaatcctgaatataatgctaccactaccaataat
tgtaccaattcacacatgtctctttctcattaaccggtaccggttaatgagaaatgcgaa
acgaaaaagaaaaaaaaaaagaaggataccgttgggaatgaaattataccatttgtaccc
agtttaacagaaaaaggggagatctattgatgtattttttttattggttattggatttgg
atccgtcgggactgacggggctcgaacccgcagcttccgccttgacagggcggtgctctg
accaattgaactacaatcccggggaaataaaatgtacagcatacatattcttatgatttc
attcaaaccatttctatttagattaaaatcgtcgttttttaacagagctgcgagtgatat
attaatacccacaaggatatacactttagtgagagcagcacgtattactagtaatccttt
cgtttcgctattgccaaatcgattgataatccacttttcaatgacaaaaaaagtcttttt
tatgaatcaggctcgttagcaagatcagaatttatgggaacaaatacaaataaatcgagc
aaataaaaaaatcaaaagaggtagagatatatcagaaaattggacttttttgaatcttgc
atttctggcaaacaaaacaaacaaaaggggttatatcatttcatggtggatcagcgaatt
attgggccgagctggatttgaaccagcgtagacatattgccaacgaatttacagtccgcc
cccattaaccgctcgggcatcgacccaggaagaatcaattctagaattattgataatcca
tgatcaacttcctttcgtggtaccccacccccaggggaagtcgaatccccgctgcctcct
tgaaagagagatgtcctgaaccactagacgatgggggcatacttgcccgaccgccatcat
actatgagcatagtatgaagagttttttgaaattgtcaatataatggaatggtatgacta
gatctgaaagatcttttcgtcttttctgatcccaactatagcatttttttattcgtcatt
tagacttatgaatcactcatttgaaccgccattttattctctaatattcaatctattatc
taaattgatattcaaaaaagaataataataaaaataggacgaagtaaaggacttttttgg
taagtcattggtcagccataaaagaaggttaaacttcatttcttgcactttcattcattg
attcactccttattaagatgagataggcgtatccctatatcatactaagccagtaaatta
ctaaatgagaaatctgaaaatctggtaacggggatcaacaagttatcgaaaattcttttt
ttttttttcgttttttcttccgcttttccgaatgaaaacaaaaacggagaaatgtctcat
tcgaatctagattgcatttatatggattgcatttatatggattgcatctttctccttaat
ttgatttttcttcttatcctttccttaaggcggatgctatataacataaacaaaagaact
aaaatttcaatttcttaaatattaattaatcgtttagaatataatagctataacgaatta
ttccattaatttagaattatcttcgaattctaagtatttagtctaaagtctaattattta
gaattagaatagaagaatgtataatttcgataaggtagaagaagaatcgaatattcgatt
ctatttcgaattcgaaatctatagaatattcttattctattctgtatactatataataga
taataatagaatagattaataaaatatagattcataaaattacgttagaaaaaaaagcat
ttcaaatgaaatttgaatttgaattcaaaaatgaaaaaaaaatcttattatcgaattaag
agtacgatctttattattgataaatatcgaattgataaataaatcaaaattctatagatc
gctatattctatataatcgttatattaatcgttatgttctataatattcaatatttattt
gaaattctattcgctattcttttctttatgaataggtaagaatgaatagttaatagataa
gatcttggtaatttaccgaattcctatacctgtacaatttctgttatttaagcccgctta
gctcagaggttagagcatcgcatttgtaatgcgatggtcatcggttcgattccgatagct
ggcttttctctatttgtttgattttgattttttacatgattgataatgtctttttgaaag
aaaagaacagaacagcaaaaggccttcttcccctttttctaaaggtcatcgatctattat
gttgtaggagcttccaattatgaataaaaattggaggagttagatctcggcaaaataaat
taaggaaaaataacctttttttgatatatacaatacaaaaaaaggtctggatattgattc
aaatcatctcattattctttggagtacaagacttcagtggatttcgcttcatttatcatg
tagctcagttttaatttaggtttatgaaatttcaataaaataaggaagtctttatgtcac
gttaccgagggcctcgtttcaaaaaaatacgccgtctgggggctttaccgggactaacga
gtaaaaggcctagagccggaagcgctcttagaaaccaatcgcgctccggtaaaaaatctc
aatatcgtattcgtttagaagaaaaacaaagattgcgttttcattatggtcttacagaac
gacaattacttaaatacgttcgtatcgccggaaaagccaaagggtcaaccggtctggttt
tactacaattacttgaaatgcggttggataacatcctttttcgattgggtatggcttcaa
ctattcctcaagcccgccaattagttaaccatagacatattttagttaatggtcgtatag
tcgatataccaagttatcgttgcaaaccgggagatattattacagcaagggatgaccaaa
attctagagctctgattcaaaattatcttgattcatcccaccacgaggaattgccaaaac
atttgactcttcatgcattccaatataaaggattagtcaatcaaataataaatagtaaat
gggtcggtttgaaaataaatgaattgcttgtcgtagaatattattctcgtcagacttaaa
cctaactaaaataacaaaccaagggttcatactattttcccctttcacctaagttaagta
aaggggcacaaggtaaggaatttgatccgtcgatttggatttttctaccattcatgtatc
atagatcatagatcagtagggggatttttctcccctgaccgctctttctttcctggattt
tccgtatcacacaaaattaggaattgagaatctagctcaaagaaaggtctgaccggttgg
tattcattgttttttgagttgatacattgtggtcagtaacattggtgaattgggtgaagg
tacggaaagagagggattcgaaccctcggtaaacaaaagcctacatagcagttccaatgc
tacgccttgaaccactcggccatctctcctacataatgattatgaccgagaatacgagtg
aatggcgagttgttcatattcgattgttagatgggtacagacagtcgaatctattctaac
tataaaaagcgaaaagttttcatcaaagaaagaattttccttcgagcctgaccgaaaaag
aacagaaaaagagagttttttttgaaaaactgttaaaaacaataaggatatatatcttgt
ttaacaaggtggcgctccttttttttctgatatttataccggattgaatcaatgaattgg
aacgaatcaaccgatcggggtctttttttttttagactatggttaatggatacttttaga
tcataattatctttaaatgcgaattccatttgcataagaattcgaaaatttatttccagt
tttagatcgctcaacaacaacgccttaacccgtaaatcgattccaaattcataaatcatc
cccgggatttttcgatttgattgtatagtgtagaagcgtataccccctatgcacaaaaca
aaaaattggggggggttattctattttcatcatagaacgattattcgattctttttcttc
tttggatcctaatttaagaaaaacttatcgaattatccgaatccgcgggagaatttcttt
gaatcttcaacttcgatcaaatcgaaatagttcctttgattcttattttcattcttatac
tagtacatttggatgaaatcgaatcggattcaaatatttcttattttttttatcgacttc
tggcaaaaagaaaaaattggagtagcaagtcatatcttttttttttttttaatgagtcgg
cttttatgttatttcgtactgcacaattcctttgtttgtgggatcattttctcaccagag
gtaatgaaaagaattttagaatggatttctacctatgcctagatcgcggataaatggaaa
ttttattgataagaccttttcaattgtagccaatatcttattacgaataattccgacaac
ttcaggagaaaaagaggcatttacctattacagagatggtgtgatttgattattcttttc
attaacgctttccgtgttaggagaaagacagatgattcgggagataaaagaacgaaaaag
aaaaaagattattgaaaaaatctacgcttgttgaaggtgaagtttctagataaaacaatt
ccttctgtcgtgtatccccgattaatgcagcctcagatgcttcaattatcgattcgagta
ttgagcgaaaggttacacctatgggttctgtattgcaagtcaaccctactacactagtac
cgataggcggcataggggaagaggcgctacgtctaggaatcaacaacatgaaaactttgt
tataaattaccccttttccttatcgggattgggactaagaagagtggttgggataacaaa
catccatctcgttcgtactttggatacccttataaccatcgaaggctgttgaagtgatta
atttctagaaattaaggggcgttgagaacaaagaaattgttggagtttccgttttattta
gtaccagtaccaacacgcgcgatgttaagaaaaaatatcttttgcaggaaggttggctag
agatttcttgtaaaaacattagccccactcagttcataaggagaatatttcaatcttttt
tgatttcttgtattattctcattatgcacagaagggaggagccgtatgagatgaaagtct
catgtacgtttctggaacggagaattcgttgaatcgaatgacgaccgtaacggatgtcag
ctcaatccgaaggaaattatgcggaagctttacataattattatgaagctatgcgactag
aaattgatccctatgatcgaagctatatactctataacataggccttatccacacaagta
acggagaacatacaaaagctttagaatattattttcgggcactagaacgaaacccgttct
taccacaagcttttaataatatggctgtgatctgtcattacgtgcgactatctcgactat
agaaagaaaaaggggggaagaaagagcaaatacactaataaatattagaaaaaaataggc
tttctacatatgcatcgtggaaaaaacgatttttatcagctgtagcaaagaaagcaactt
catagaagtcgaaatatgaagaaatagatatgcctagctactttattctatggataaagg
atctaattgatagaggaagcaccgtaaagaccaattcgcaaggtttttggccgatgccga
tccaataagaactgcttatttatgtcatgatatgagataaaagttaggaatcaacttatg
taataaagtggatcccctaaagtattgagcagcggtgtagcatcaaatcccaaagacagt
aagccttttctttcttaagaaaaaaagtctttttcaaagattctatataaattatcaatt
tttatatgaaaccgggatagctacctttcagaaaattctaacgagagcgaaaatgcttac
ttatatgttattcttctgagggtgggagaaaagataaaatgaaagctgattattaattta
atcaaaagtcaagtttgaaactcatgctcatggaattaacctcttttggttaacccgaga
aaaaaaagggaaaaaaggataaagatagatctatgagaaatctcattcaattcgatagag
tagattaaaatgagacaccaaaagaattcattgccgagccgtatgaggtgggaaactctc
aagtacggttctaaggaaaggaattgacccgcctattccgaccgaggagaacaggccgtt
cgacagggagattctgaaattgcggaggcttggttcaatcaagccgccgagtattggaaa
caagctatcgcgcttactcctggtaattatattgaagcgcagaattggttgaagatcacg
gggcgtttcgaataagaactctctgtttatttatttctttcgaatttctattttattttg
ttataattaatattaattgtttgttggccccttcagttaaataatcaaaaaggatcattt
ctctgggaacaaccaatcaaagaatttcattatattttttctaagatcgttctatttcgt
ctggtatttcgtagggataaccgatacacgtatacggtagagaatgtattttgattttat
taaaactaataaaagaaacccccgaatgactcaaatatagatatagatactggaatgtct
cttatcttagtaatgactaatgactgctcacgtaatttggaatatattaatatggtctct
gtaagacataaagtagctatgtttagggacttctaattgagatatgaatacgccaggttg
tccaaaaaaaggtttttgacaaatttaaggaaagggttttataagattaaaagatattca
aaaggtccgttgagcaccttatggatatgtcataatagatccgaacacttgccctggatc
gacttccaaatcatcattgctctagtgaataactcaagaaaataaatcgatgggagatag
aagtacaagagaaagaaactaattctaagcatctctcataggttcactaatcacttgact
gacagttggcgggtttctttgtatgtgttgtccggaaagaggaggactcaatgattattc
gttcgccggaaccagaagtaaaaattttggtagataaggatcccataaaaacttctttcg
aggaatgggccagaccgggtcatttttcaagaacaatagctaagggacctgatactacca
cttggatctggaacctacatgctgatgctcacgacttcgatagccataccagtgatttgg
aggagatctctcgaaaagtatttagtgcccatttcgggcaactctccatcatttttcttt
ggctgagtggcatgtatttccacggtgctcgtttttccaattatgaagcctggctaagcg
atcctactcacattggacctagtgcccaggtggtttggccaatagtgggtcaagaaatat
tgaacggtgatgtgggcgggggtttccgaggaatacaaataacctctggcttttttcaga
tttggcgagcatctggaataactagtgaattacaactctattgtaccgcaattggcgcat
tgatctgtgcagccttaatgctttttgctggttggttccattatcacaaagctgctccaa
aattggcttggtttcaggatgtagaatccatgttgaatcaccatttagcagggctactag
ggcttggttccctttcttgggcggggcatcaagtccatgtatctttgccgattaaccaat
ttctaaacgctggagtagatcctaaagagatcccacttccccatgaatttatcttgaatc
gggatcttttggctcaactttatcccagttttgccgaaggagcaaccccattttttacct
tgaattggtcaaaatatgcggaatttcttacttttcgtggaggattagatccagtaactg
gaggtctatggttgaccgatattgcacaccatcatttagctattgcaattcttttcctga
tagcgggtcacatgtataggaccaactggggcattggtcatggtctaaaagatattttag
aggctcataaaggtccatttacaggccagggccataaaggactctatgagattctaacca
catcatggcatgctcaattatctcttaatctagctatgttaggatctttaaccattgtta
tagcgcatcatatgtattccatgcccccttatccatatctagctactgactatggtacac
aactgtcattgttcacacatcacatgtggattggtggatttctcatcgttggtgctgctg
cgcatgcagccatttttatggtaagagactatgatccaactgctcgatacaacgatctat
tagatcgtgtccttaggcatcgcgatgcaatcatatcacatctcaactgggtatgtatat
ttctaggctttcacagttttggtttgtatattcataatgataccatgagcgctttagggc
gcccacaagatatgttttcagatactgctatacaattacaacccgtctttgctcaatgga
tacaaaacacccacgctttagcacctggcggaacggcccctggtgcaacagcaagcacca
gtttgacttggggaggtggtgatttagtggcagtgggtggcaaagtagctttgttaccta
ttccattaggaaccgcagattttttggtacatcacattcatgcatttacgattcatgtga
ctgtattgatactcctgaaaggagttctatttgctcgtagctcgcgtttgataccggata
aagcaaatcttgggtttcgtttcccttgtgatgggcctggaagaggggggacatgtcaag
tatccgcttgggaccatgtcttcttaggactattctggatgtacaattccatttcggtag
taatcttccatttcagttggaaaatgcagtcagatgtttggggtagtataagtgatcaag
gggtggtaactcatatcacaggaggaaactttgcgcagagttccattactattaatggtt
ggctccgcgattttttatgggcacaggcatcccaggtaattcagtcttatggttcttcat
tatctgcatatggccttttttttctaggtgctcattttgtatgggcttttagtttaatgt
ttctattcagtgggcgtggttattggcaagaacttattgaatccatcatttgggctcata
ataaattaaaggttgctcctgctactcagcctagagccttgagcattgtacaaggacgtg
ctgtaggagtaacccattaccttctgggtggaattgccacaacatgggcgttcttcttag
caagaattattgcagtaggataatggctaggaggatttgaaaggcattatggcattaaga
tttccaaggtttagccaaggcttagctcaggaccccactactcgtcgtatttggtttggt
attgctaccgcacatgacttcgagagtcatgatgatattactgaggaacgtctttatcag
aatatttttgcttctcacttcggacaattagcaataatttttctgtggacttccggaaat
ctgtttcatgtagcttggcaaggaaattttgaggcatgggtacaagaccctttacatgta
agacctattgctcatgcaatttgggatcctcattttggtcaaccggccgtggaagctttt
tctcgagggggtgctcttggccctgtgaatatcgcttattctggtgtttatcagtggtgg
tatacaatcggtttacgtactaatgaagatctttatactggagctctttttctattattt
ctttctgccatatccttaatagcgggttggttacacctacaaccgaaatggaaaccgagc
gtttcgtggttcaaaaatgccgaatctcgtctcaaccatcatttgtcaggactgttcgga
gtaagttccttggcttggacagggcatttagtccatgtcgctattcctggatctagaggg
gaatatgttcgatggaataatttcttagatgtattaccgcatccccaagggttaggcccg
ctttttacaggtcagtggagtctttatgctaaaaaccctgattcaagtagtcatttattt
ggtacctcccaaggatcaggaactgccattctaacccttctcgggggattccatccacaa
acgcaaagtttatggctgaccgatattgcacaccatcatttagctattgcatttattttt
ctcgttgctggtcatatgtatagaacaaatttcgggattgggcacagtataaaagatctt
ttagaagcccatattcctccgggaggacgattggggcgcgggcataagggtctttatgac
acaatcaataattcacttcattttcaattaggccttgctctagcttctttaggggttatt
acttccttggtagctcaacacatgtactctttacctgcttatgcattcatagcacaagac
tttactactcaagctgcgttatatactcatcaccaatacatcgcaggattcatcatgaca
ggagcttttgctcatggagctatattttttattagagattacaatccggaacagaatgag
gataatgtattggcaagaatgttagaccataaagaagctatcatatcccatttaagttgg
gccagcctgtttctggggttccatactctgggactttatgttcataatgatgtcatgctt
gcttttggtactccagagaaacaaatcttgatcgaaccgatatttgcccaatggatacaa
tctgctcatggtaaaacttcatatggattcgatgtccttttatcttcaacgactggccca
gcattcaatgcgggccaaagcatatggttgcctggctggttaaatgctgttaatgagaat
agtaattcactattcttaacaataggtcctggagacttcttggttcatcatgctattgct
ctaggtttacatacaactactttgatcttaataaagggtgcgttagatgcacgtggttcc
aagttaatgccagataaaaaggatttcggttatagttttccttgcgacggtccgggacga
ggtggtacttgtgatatttcggcttgggacgcattttatttggcagttttctggatgtta
aataccattggatgggttactttttattggcattggaaacacataacattatggcaaggt
aacgtttcacagtttaatgaatcttccacttatttgatgggatggttaagagattatcta
tggttaaactcttcccaacttatcaatgggtataacccgtttggtatgaatagtttatca
gtctgggcgtggatgttcttatttggacatcttgtttgggctactggatttatgttttta
atttcctggcgcgggtattggcaggaattgattgaaactttagtgtgggctcacgaacgc
acacctttggctaatttgattcgatggagagataaaccagtggctctttccattgtgcaa
gcaagattggttggattagcccacttttccgtcggttatatattcacttatgcggctttc
ttgattgcctctacatcgggcaaatttggttaattctttctgtcttgtatacgcgagata
atatcatttctttcgatggagagggggatgtgccttcttatatttctacagctataagct
atatttctatagctatatttctacagctatatttctacatctaggatccgacgtgtatca
ttgataataataggaactgaaccgttatggcaaggaaaagtttgattcatagagagaaga
aaaggcaaaaattggaacaaaaatatcatttgattcgtggatcctcaaaaaaagaaataa
acaaagttacgttgttgagtgataaatggaaaattcatggaaagttacaatccccaccac
gcaatagtgcacctatacgtcttcatcgacgttgtttttccaccggaaaaccgagagctt
actatcgagactttggactatccggacacatacttcgcgaaatggttcatgcatgtttgt
tgccgggggcaacaagatcaagttggtaaggattaaaatatcccttcgttttttctattt
agttctattctatgatctatgatcatggaggcgcccctttaccattctgtataaataggc
tattctatttgtacagatatggaagaggggcctattcaatccttgtttgttgattagtta
ctagttcttttcttcatcgcggggtagagcagtttggtagctcgcaaggctcataacctt
gaggtcacgggttcaaatcccgtctccgcaacatttttttttgttttgacaaaagaatta
ggtttgattcggttaactagtaattaattcaaacttttctttttatgttggggtggaaag
atagaaccactcgatagaaccactatactatcaatataatgaagctttgatcctattaag
tacattaccctggattaccctgggcggatagcgggaatcgaacccgcgtcttctccttgg
caaagagaaattttaccattcgactatatccgcttttttttcgttgaaatgctagataat
atttatccatagttaggccagatactctccgcagggtgattgcatcaaattccaccacca
aaaccaattaaaaccaatttcattttattctatttctattgatttttattagaattcatt
ttccaccaccaaaaccaattaaaaccaatttcattttattctatttctattgatttttat
tagaattctatttgaatctatttattcaaattatctaatttcgattattattttaatatc
atttttttttcattctagttccagaagtttgacccccccctctaatttttttgttttctt
tatttgcattttggagacttataagaaatttgaatatgtctcacaacccgaaaaatttcg
tgggaggggtcctttcattgttggatctggaacgaatagattcaagaaatgagagaatta
aggatacccaccagaaagactaatccaatccataatgatgtaccagaaaatacaacattt
ttgttactcgaccaaccatcaggagaagcaaatacaacgggtacactaatgagtaatgtt
gatgaagtagcaattaatgcaaaaacagccaattggaaaacaatagtcatgtttctaatc
ctccaagctaccaacaaaaaaaaagaactataccatttgatccctctatcagctaaaaaa
ttggaatcaaatgcatcatagagggattttaccatgaatccattgattcgatatgacgta
tttcaaactttttaccacttttattcggacatgaagtcgagagtactttttttttacttc
aaaaacggccgtgctgaatcatgcatctatctattcgctatatatacagatagatagatt
gacctataggattcacgcccgatatctttttctactttctatacatagtgatggtatcaa
ctcatatggccatgttctattcggtaaaagtaaaatccaaattgtcttttggagagatgg
ccgagtggttgatagctccggtcttgaaaaccggtatagttcggaacaaagaactatcga
gggttcgaatccctctctctccttttgcttttgctcagtgaatcgattttttttataggt
tttgcctggctttttcgtctcataaaggcgaatggctcggctagtctacctagccgagcc
agaaaaagaaatagaaaatagattagatagaaatgaattgaaaagaaagtaagacaggat
actttttaagtatgacttgcttccctcaatatgtatggtgcaatcaaatcgattcctatt
ttaagcataagcattggatcccctgtctcagttaagaggagtcatggaaagaacaggttc
aaaatcacgatcaattcctttttcaaatcctgctgcagcggcacgagctcttcccgcgtg
ccataaatgacctacgaataggaagaatcctagaacaaaatgagaagtagctaaccaact
tctcggagaaacataattaactgcattgatctcggtagctacgccacccacagaatttaa
agaacctaaaggagcatgagtcatatattccgcagaacgtcgttcttgccaaggttgtat
gtcttttttcaacctactcaagtctaaaccgttgggaccccttagaggttctaaccaggg
agcacgcagatcccaaaaacgcatagtttctcctccaaaaatgacttctccagtcgggga
acgcattagatatttacctaaaccagtaggtccttgagcagatcccacgttagccccaag
acgttggtctctaactagaaaagtaaatgcttgagcttgagaagcttctggtccagtggg
cccataaaattcactaggataagcggtattattgaaccagacaaagcaacaagcaatgaa
accaaaaaccgataaagcagctaaactataagacaagtaagcctccccagaccatacaag
tgcacggcgagcccatgcaaagggtttggttaagatatgccagattcccccaaatataca
aatggaacctaaccatacgtgccctccaattatatcttccaaatcgtccacactaacaat
ccacccttctcctccaaagaaggattttagtaaataaccaaatataacacttgggctaag
ggtcaagttggtaatttttcttacatctcccccccccggagcccaagtatcatatacacc
cccaaaataaagagccttgaatactagaagaaaagcgcctatccctaacaaaattaagtg
aatacccaaaatcgtggtcattttatttctatctttccatacataaccgaagaatggaaa
agattcttcaagagtctcaggtcccagaagtgcatgataaataccgccaaagcccaatac
tgcagaggaaattaagtgaagtactccggatacaaagtatggaaaggtgtctataacttc
ccccccaggacctactccccagcctagagtagctaggtggggaagtaaaattaatccttg
ttcatacatgggcttttctggtacgaaatgagccacttcaaataggttcattgctccggc
ccagaatacgattaatccggcatgggctacatgagcccctagcagtttaccggataaatt
gataagtcgggcattcccggcccaccaagcgaaaccggtggtttcttggtcacgaccagc
tacagctaaagttccattaaagagcgtttccacggggtagaacctcctcagggaatataa
ggttttcatgaggctgatcttgagccgccatccaagcacgaataccctcgtttaaaagaa
tatttttggtgtagaaagtctcaaattcaggatcttccgctgcacggatttcctgggaaa
cgaagtcataagcacgtaggttcagagccagaccgactactccaagagcactcatccata
aaccggttactggtacaaataacataaagaaatgtaaccaacgtttattggaaaaagcaa
ccccaaagatttgggaccaaaagcggttagcggtgaccattgaataagtttcttcggctt
gagttgggttaaaagcacggaatgtatttgcaccatcaccatcttcaaataaagtatttt
ctacggtagcaccatgaatcgcgcataacagagcagcgcccaatacaccggcaactccca
tcatatgaaatgggttcaatgtccaattatgaaacccttggaaaaaaaggatgaatcgaa
atatagctgctacaccaaaactaggtgcaaagaaccaacccgactgacctagtggataaa
tcaggaatacagaaacaaaaacagcaattggaccagaaaatgctattgcattataaggcc
gcaattgaacagatcgagcaagttcaaattgacgtaacatgaaacctattagtccgaaag
caccgtgtagagcaacaaaagtccaaagaccgcctaattgacaccaacgagtaaaatctc
cttgtgcttcaggtccccatagtaacaataaagaatgtgctaaactattagcaggggtcg
aaactgcggcggttaagaagttgcagccttccaaataggaactggccaatccatgagtat
accacgaagttacaaaggttgtgcctgtgaaccagccccctaaagcgaaataggcacaag
gaaagagcaataggccggaccaacctacaaaaacgaaacggtcccttcgtaaccagtcat
ccataatatcaaataaatcattttcatctttggtaaatttaccaagggctatagtcataa
cggtcctcctattcaactacttcaaccatttccgaacaccttatgttatggcactttcgg
ggcctttgaggattcgatcatttagatatgatttgatttctcgtacactgccccttatac
cttctaattggtttcgaagataaaaattctttattggtccatagcctgaatccatgaatt
gtcttatgactcatcaatcagatagatgaatcttttgaaagaactcttcaattcacggaa
cacggaagaagtgatcccttctttccttactggttgatccccagacttactcctactctt
ttcgctctatcaactaatcttattcttggatcttgttcgtaagattgagaaaaataaata
tttttatgtattcttcgaatttctatgtgtattaaacccctacagtatcatatattttat
tgctttatactttctccttttttcattttcttttagttattgtcttctttgttatatttc
cttctctttgagattaatataaaacttaagagtatagcttttcatttcctgggttgaggc
aagaaacacacttcgaatatttttttattgacttttctatgtcagagacaaaaagagaat
ttcctatttctattttaaaatagaaatacaatattcaatttaatataaataataggagac
tgtaaatgaaagtttctttttcacatccactctcctcacattgtcggaacaaaataaaaa
gatcatatgcatcgatatgaaagatatgaaactatttgatacatgaagccatgatcggat
ttctatctatataagatatatattagatagaactaaaaaaggatcttcctgtgttcggga
atcaaagaaaaagaaagatattggaactatctcttggggtgtaacttggaataaaccctt
ttctgtagaggagcggaatatcaagttattcctatggaacgtctaggaataaaaatattt
aatcggaaatatcgacggattctttcggagtccaaagaaatatgaaataaaaaaagattt
actgttccaatttcatatctatagaattttaaattttaatatcagaatagtggatagagt
cgtgattcaatggcttaggttcacttactttttactttttctttttattttgttgatttc
taatctttaaaatggatttgattggaataatggaaaagaaagttgaacatttgtttatca
ttactcgacttattgtttatcattactcatgcttatcagcactcatcataataaacaaat
gttcaactttcttttctaactagaattactattctaattactatattggaactcattcta
aggataacttatcatcattaaattatacagtttagaattccattattctatgtattatta
tatgtatggttgcttacttttttttattacaaaaaaatatcaacaatatctctattcttc
gtttaaatatgaatattacacgaatattaccgcttgagtttttttatgaaaaaggtcaaa
gccccttatcggatttgaaccgatgacttacgccttaccatggcgttactctaccactga
gttaaaggggctagttgattcaattactgaatgagtcactaaggggataagatagattta
tctatgcatatatatatatatattataaggatatatgcagtagactcatagtggttagtg
gcccaatcgggaaggataatttcgatttacttaaggagtataaggatagggtaaatttgg
tttattgatattggatttgataaatatcaacgaaattaattgtttcaataccaaccctaa
ttgaattgacttgaattgacctgatccccacagaacggaacaaaattaatttgattgata
catagacctaccaattcgacatagatccaagatagttcattatagatccaagatagttca
ttgaagcatgtgatgaagagattcagtttgtcgcccgaaccaaatttcaatttttagaga
aaaaaaaaaaaagaatcgaccgttccactattccaccggattgcatgagaaaattgagag
ggagagagacatatatctatcttatatagtctatatccatctatattgaattgcgaatac
agaaaggatagaatagaatcatttctgacaagaaatcgaaacgcttttctatatttctct
ataggatatataggaatccgtatttaatgaattcaacggtttcggcataaatgcaagaaa
aaagggaacggcattgagatccgaatctcaaaacacaaagggaaaggggggatatggcga
aattggtagacgctacggacttaattggattgagccttggtatggaaacctactaagtga
taactttcaaattcagagaaaccctggaatcaaaaatgggcaatcctgagccaaatccta
ttttacgagaacaaaaacaagcaaggggtcagaacgggagaaaaaaaggataggtgcaga
gactcaatggaagctgttctaacaaatggagttgattgccttttttgggtaaagaaagga
attcttctatcgaatatcgaaaggccataacggatgaaggataagcctatatacactatg
tataagtaatgaaaaaatacactatgtataagtaatgaaaaaggatctcaaaaatgacga
cccgaatcctttttgtttttcttttgaagaactaattaatcaatcggacgagaataaaga
tagagtcccattctacatgccaatatcaatactggcaacaatgaaatttatagtaagagg
aaaatccgtcgactttagaaatcgtgagggttcaagtccctctatccccaaatcccccaa
aaaagggcccatttaactccctaacgatttatcctatgttagcggttccaatttcgttat
gtttctcattcatcctactcttttccatttacaaacgtatccgagcataattttttctct
tatcatatacaagtcgtgtggtatataggatacacgtagaaatgaacactttggagcaag
gaatctccatgtgaatgattcacaatccatctcattgctcatactgaaacttacaaagtc
ttctttttgaatattcaagaaatgcaatttcccgtccaagacttttaatactgaattgcg
tcttttttaattgacatcgacccaacccatctagtaaaatgaaaatgatgcgtcggtaat
ggtcgggatagctcagctggtagagcagaggactgaaaatcctcgtgtcaccagttcaaa
tctggttcctggcatatgattaatttgtatgagtatctattctccaaattaagtaatatg
ggatcaacatatatattcattaatagtatagatcctgatacatacatacttatccatcta
gctaggtgtctggaaatagaccttttttttattttgttttttctatttattccttccctc
ctatatgaccctctagagcccatctaagtgatgtacgcgatacaaagttcatgatgcaga
actcttttttttagttcatcctattctattgcctcggctcatccgaaataagcatcttcc
gattttgagaatctcaaagaattcttaattgtattgtcttttttttttttctatttaatt
tttttatatttatatttagtccattcataatattcataataataatacgaatggggcttc
aattcctctatttgatctagaaaaaacgtacaaatatttcttgaatagcgggagttgtaa
aaatgaagattggtttcttcatcttcaataagcatcttgtatttcataaaaattgggggc
aatataatccttacgtaagggccatccgatccaactttcaggcattaagatacgtttcag
ccgtggatgattatcataaaagattcccaacatatcataagattcccgttcttgaaaatt
cgcacttttccaaacccagaaaacagacggaattttagggttactccttggagcaaatac
ttttatgcatacctcttccggttgatctacaccatactctattctcgtaagatgatacac
actggctaacagtccactcggtactacatcataggcacattgggaacgtagataattgta
accgtatacatataaaatgacagcaacggaatgccaatcctcgggctttatttgtaaagt
ttctattccttggtaatcgaagcccaaagatctatgaactagcccatgtttgactagcca
agcagacaaacgaccttgcatcttttttatttctcccgcatttgaatttctatacgtatt
tcacatttacgatgaaattttggaatttatgaaaaagaattcgctctttcttattgtgta
caagagaatcctccctaattaacgaattcgggggaagatactgaacttttgtatttgaaa
aaggtttccggggggatttctgacgtagatggtggttgatagagtaattcttgatcataa
tttccagtaggagtactgcatacaacacgaaacttgtgattggtagtaaaagtaaacgac
cgattctcctgttgcaatcgaattcgatcttcatagatttctcgggctattttcttacga
agttttgttatggcatctataactgcctccggtttaggcggacatcccggcaaataaaca
tccaccggaattaacttatcgactccccgaacagtactataagaatcggtactgaacatc
ccccctgtaatagtacatgctcccatagcaataacatattttggttcaggcatttgttca
tataatctcactaaagaaggagccattttcattgttactgtgccagccgttaaaattagg
tccgcctgtctaggactcgatcttggtaccagtccataacggtcaaagtcgaaccgtgag
cctattaatgaagcaaattcaatgaagcaacaactcgtaccataaagaaggggccataaa
ctggagagtcttgaccaatttgaaagatcatttgatgtggttgaaataactgaattttgg
gttgttcgatcacgtaaggaaaactcgatggaattcataattgtctcaatgttctttttt
ttgttattgtctgaatattcaaaagctaagaccactccaatgctccttttcgccacgcat
aaactgaaccaacaattaggataagcatgaaaatgaaagcttctataaatacggataccc
ccaatccatcaaaactcattgcccatggataaagaaaaaccgtttcaacatcaaaaacaa
caaaaactagagcaaacatataataacggattcgaaattgtaaccacgcatcgcccattg
gttctatacccgattcataagtagaaagtttctctggccctttgctaatcggggctaaaa
ctgcggaaattagaaatgccaaaataggaataacgcttgatattattagaaatgcccaga
aaatatcatatttataaagcagaaacatagacgaactctcctaggaatgtggaaaatata
ccgaattcggcgattcgacttggaattcattgtcaagtcatcgataactggttagtcaaa
acaacaattcattttgatcgaaccacatagtttcgtttgtttgctgtgatgtctcgtttt
aagatttcttgattgtaatcctattttcattacacttccttagattttatttcaatctag
aatagagtataaatcttttatccaaacaaaacaaataaaaccctcttgctttcacctcct
tcgaacttttctaaataaaagaaagtctaaatacattgaaatgctcttttgttttcagtt
ttatgttctgctcggaacgagccccataccagcaagcttatgggactgatttgatttcga
tgaaccaagcaaccacgagcagtcaggtacaaacaacaaaaaatacaataattaggaaat
gaaaacaaaattatacaacaactttgccttttgtatttcaatttttgttattattaatta
ttataggattctttattatttattatttattatagggctatacggactcgaaccgtagac
cttctcggtaaaacagatcgaactgattcttatcaaaatgattcgaactctttcaaagac
ccaacatgcatcttttttgcattgagctctttcattaactgatataaatagcagttagtc
taccatatttttttcttgacagaaaattaaggaaatggttccatgtgctctgattcatta
tttggattatgatataggagcactaacaaagtctttcaaagaaaggttatcttgacgtag
gtctgcttctggcctagatcaacctaagttaaatggagtctctatcatcctgattaaaga
atcaaatatgaaacttcatacgccttaaggttcataggacgaaaagagcattttgtaggt
ccttatactcattatgcctagcattgaatagactaggtattcaccttatcaatatctcaa
atcaatgctggatttgatttggttcctaaataggcacccgaatcggaccgaaccattcgt
caggctattgttctcttgttttcttccctaaaagtcatggagtcagacattgatttctca
aaaagatcaaatcttttgagtgtatgatggactcctctgaaaaacattggcgcacgtgta
aacgaggtgctctacctaactgagctatagcccttgtgcttctgatacatattttatcat
attatgtagctaatttcttgtcaagatgaatattccatgatccaacatcatatctatttg
atctttttgattggtattgcttagaagtcatattccatttctaatccatcgatgtaatcc
atcgatatgatgggtcccttttttttctcattctatttataatgagaaaaaacctactta
actcagtggttagagtattgctttcatacggcgggagtcattggttcaaatccaatagta
ggtagaacttattagataccgcggtcgatggtatctaataagtttttttctacccaccct
ctttttcttttattgattttgtatcttttctatcctattcaagttgattttcgaattgaa
acggaaacttttttctttccatcagaattcgattccacttgattggatttgattgtattc
aatcgccagaatccaaatcaaacaaatcaaaaaagggtgtagaaacagaaattctttgga
ttattctatgcagacgcaccaattagttacgaactcacattgataacttctacccgtgtc
ctagctcgtctgagagctagatttgcctcaattgtttgtctcttgctttcagctttcctc
aagttcgcttccgctatttcaagagtttgctgagcttcttggggatcaatgtcactactc
ttctccgcatcatttactaaaatagtgatctcattattacctattctagcaaaaccaccc
atcagggccatcgttaaccattggtcgttaaagcgtattctcaaaatacctatatctaca
gctgtggcaataggcgcgtgatttggtaatacgccaatttgtccactattagtagataaa
attatttctttcacttctgaatcccaaacaattcgagtaggggtcagtacacaaagattt
aaggtcatttcttcaaattgttctccatttctaagtttgtagccttcgcagtagcttcat
ctatgttacctaccaaataaaaggcctgttccggaagaccatctaattctccggacagga
tcaatttaaaccctctaattgtttctgctagaccaacatatttacccggagaaccggtaa
atacttcggctacgaaaaagggttgggataagaaacgctcaatttttcgcgctcttgcta
cggttaagcgatcctcttcggacaattcgtccaacccaaggatagctataatgtcctgaa
gttctttgtaacgttgtaaagtttccttaactctttgcgcagtttcataatgttcctcac
caacaatccgaggttggagcatagttgacgttgagtctaagggatctactgcgggataga
tccctttggcagctaatcctcttgatagtacggtagtagcatctaaatgtgcaaatgtcg
tggcaggagcagggtcggtcaaatcgtccgcaggtacataaactgcttgaatagaagtta
tggacccctctttggtagaagtaattctttcttgtaaagaacccatttcggtactaaggg
taggttgataacctacagcagaaggcattctacccaataaggcagatacttcggatcccg
cttggacgaaacggaagatattgtcaataaatagaagtacgtcttgttcattaacatctc
ggaaatattccgccatagttagggcagtcaaaccaactctcatgcgagctcccggcggtt
cattcatctgaccgtagactagagctacttttgattccgcaatattttgttcattaatta
cgccagactctttcatttccatgtaaagatcatttccttcacgagtacgttcaccgactc
cgccaaatacggatacacccccatgagctttggcaatgttgttgatcaattccataatga
gtactgttttacccaccccagctcccccaaacagtccgatttttcctccccgacgataag
gagctaaaagatctactactttaattcctgtttcaaaaatagataattttgtatctaatt
gtataaaggcaggcgcagatttatgaataggagatgttgtgcgagtatctacaggaccta
aattatctacaggctctccaagcacgttgaaaattcgtcctagcgttgctccgccgaccg
gaacacttagaggagctcccgtgtcaatcacttccattcctctggttagaccttctgtag
cactcatggctacagctcgaactcgattatttcctaataattgctgtacctcgcaagtca
cattaattggttgaccgacagtatcccgacccttaactaccagagcgttgtaaatattag
gcatcttgcctgggggaaaggcgacatccagtaccggaccaatgatttgagcgatacgtc
ccaggttttttttttcaagtggggaaaccccaggatcagaaggagtaggatttattctca
taatataataaagtgaaatatgtcaaatttttgtacgaaatttattgaatccaaaagaaa
atcttcgatagcaagttgatcggttaattcaataagaaatgggagttagcgctcaatttc
gttggtaccgtacaaccgaatgcaatttaattgtttacttatgcaatttcaatgagggaa
ttttcaagttcaaccaacccattttcaaaatcttaagtggatgaataaaaatcttgagaa
agtctttcatttatctatgattatagacaataccactcatattatctatggaattcgaac
ccgaactctatggttcgattcattatttctatctcattggcccttatttgttattttaag
cctatcgatttatgcctagcctattcttttttttatacccttttcgttttctttcatgga
ctaatttcgcatattttcttttcacatctaggatttacatatacaaacaacatatattac
tgtcaagagtcaacttcttagtatttatatatttcgattgaaaaaaaaaagtaagggatt
agaaacttaaaaagcaaggattgggttgcgccatacatatgaaagagtatacaataatga
tgtatttgattcatcaaataccatggtcatggtctaaaaaaaaaagaaccgttcggatta
gttgataatattaattggaattgaaaattttgtgaaagattccagggaagggttaactcc
taatttatgtcgagtagatcttgttgttgcgagaattcttaattcatgagttgtagggag
ggacttatgtcaccacaaacagagactaaagcaagtgttggattcaaagccggcgttaaa
gactataaattgacttattatactcctgactatataaccaaagatactgatatcttggca
gcattccgagtaactcctcaacctggagttccacccgaggaagcaggggctgcggtagct
gcggaatcttctactggtacatggacaactgtgtggaccgatgggcttaccagccttgat
cgttacaaaggacgatgctacaacattgagcccgttgctggagaagaaaatcaatatata
tgttatgtagcttaccctttagacctttttgaagaaggttctgttactaacatgtttact
tccattgtgggtaatgtatttgggttcaaagccctgcgcgctctacgtctagaggatcta
cgagtccctaccgcgtatataaaaactttccaaggaccaccgcatgggatccaagttgag
agagataaattgaacaagtatggccgtcccctattgggatgtactattaaaccgaaatta
ggtttatccgctaagaactacggtagagctgtttatgaatgtctacgtggtggacttgac
tttaccaaagacgatgagaacgtgaactcccaaccatttatgcgttggagagaccgtttc
ctattttgtgcggaagctctttttaaagcgcaggctgaaacaggtgaaattaaaggtcat
tacttgaatgctactgcaggtacatgcgaagaaatgatgaaaagggctatgtgtgcaaga
gagttgggagttcctatcgtaatgcatgactacttaacagggggattcaccgcaaatact
agcttggctcattattgccgagataatggtctacttcttcacatccatcgtgcaatgcat
gcagttattgatagacagaagaatcatggtatgcactttcgtgtactagctaaagcttta
cgtatgtctggtggagatcatattcacgccggtacagtagtaggtaaacttgaaggggaa
agagacataactttgggctttgttgatttactacgtgatgattttattgaaaaagatcga
agccgtggtatttatttcactcaagattgggtctctttaccaggtgttctgcccgtggct
tcagggggtattcacgtttggcatatgcctgctttgaccgagatctttggagatgattcc
gtactacaattcggtgggggaactataggacacccttggggaaatgcgccgggcgccgta
gctaatcgagtagctctagaagcatgtgtacaagctcgtaatgaaggacgcgatcttgct
cgcgagggtaatgaaattatccgtgaggctagcaaatggagtcctgaactggctgctgct
tgtgaagtatggaaggagatcaaatttgaattcgaagcaatggatactttgtaatccagt
aattaacgtttggtttattagttgaattgcaattaaactcggctcaatccttttagtaaa
agattgagccgaacccaacaattctattgtatatcttttggatagctacatatttatcta
gatatacaagatcttaaatacaatcttaaatacaaaatataagactaaacacaactcttt
tctttctattgttgggttgggcccacaattaatcctatggggccttaggattggtgtatt
cttttatatcccgtagtttcgttcatggatcgagacaagtatcacaacttcttctaccca
tcctgtatattgtccgtttcgttccgtgttggaatataaataaatagaaacttatttatt
agtatttattagtattagtagacgggattttacgaaaaatgttcttcctattcataggcc
agagcaaatatttcttttttcgatgcgcattttacacaataggggggcaactgctattta
taattgaaaaagatcctatatattgaagtgagctccgcggtctcccaaaaacaaaagaga
attatttctttcaattgactattcatctcttgtattttcatgtaaataggtaggggcaag
aaagctctatggaaaaattgtggttcaatttgatgttatctaaaggggaattcgaataca
ggtgtggactaagtaaatcaatggatcgccacagtaatgttgatcatttcgttggcgtca
gggacattcggaatttcatctccgatgacacattttttgttagggatagtaatagggacg
attattccatatattttgatattgaaaatcaaatttttgagattgacaatgatcattctt
ttctgagtgaactagaaagttctttttatagttttcgtaattctaattatagtaataata
gatcgaaaagggacgatcccgactatggtcgttacatgcatgatactcaatctagttgga
ataatcacattaataattgcgttgattcttatcttcattctcaaatctgtatcgatagtc
acgttttaagtagtagtgaaaattaccgtgacagttccttttctaattacatttgtggcg
aaagtggaaatagtagtgaaagcgatagttccaatagaaaaactagcccaaatggtagtc
atttaactagaagtagaagagaaagttctaatgatctcgaagtaactcaaaaatacaggc
atttgtggattcaatgcgaaaattgttatggattaaattataagaaaattttgaagtcaa
aaatgaatatttgtgaacaatgcggatatcatttgaaaatgagtagttcagatagaatcg
aactttcgattgatccaggtacttgggatccgatggatgacgacatggtctctctggatc
ccattgaatttcattccgaagaggaaccttataaaaatcgtattgattcttatcaaagaa
agacaggattaacagaggctgttcaaacaggtacaggtcaactaaatgggattcccatcg
caattggggttatggattttcagtttatggggggtagtatgggatccgtagtaggtgaga
aaatcacccgtttgatcgagtatgctaccaataaatttttacctcttattctggtgtgtg
cttccggaggagcacggatgcaagaaggaagtttgagcttgatgcaaatggctaaaatat
cttccgctttatatgattatcaatcaaatcaaaagttattctatgtatcaattcttacat
ctcctactactggtggagtgacagctagttttggtatgttgggggatatcattattgccg
aaccgaatgcctatattgcctttgcgggtaaaagagtaattgaacaaacattgaataagg
cagtacctgaaggttcacaagtgtctgaatatttattccataagggcttattcgatctaa
tcgtaccacgtaatcctttaaaaggtgttctgagtgagttatttcagctccacgcttttt
ttcctttgaataaaattcaatcaagtagagtcttaagttaaattttttttgtggtgaaca
attagttagttaatttatcaaaatcaaaataaataaaaatggacttttctttggtgacat
aagatttaattgtatttgtataaagaatcatgcggataattatttttttttaccgatatt
cctgattactaatcaggaaccctctatcaacaaaacaacataaaaagcgaattcttcctt
agaattaggaggcaaggcaaataaaatgaatttcgtggtccccttttgcatatgtatttt
gcatatgtatatatagaactcaaatatagaaaaaatatagaatcttgcatctttctatat
ctcccaagaattcccattttttctaagaatccctgctattggatattggatcggattcta
acgaattcttcgggaatttggtaaaaaactctttttgtattaaatattaaaaaagaaatt
agaatatacgaacaatagaaaaataaaagaagtaagaatagaataataaagaaagtggat
tatcatacataacagatatttcgtgtagaaagatgaataagtccgtttatttagttctac
attccttgcacttattctatagactcacttatatatacttagtatatatacttagtatac
ttctatacgaattagaatatgaattagaattattataagatatctttataataataacag
gtacaaatattaaatcgaggtacccattctatgacaattctcaacaacttaccctctatt
tttgtgccgttagtgggcctagtatttccggcaattgcaatggcttctttattttttcat
gttcaaaaaaataagattttgtaaatccgatgtggtcaaatctcctctagtttttttttc
aagacttagcaaacacggcacggatatccatttagtagagtattgtataacaataacaaa
taacgggcggctttctgcgaacataaatgaaggagctcttatgcatgcataaacaggata
tatgggtaaatggaaatgaattctatctattttcaaaaataggccaggatccgagctcat
gtctgaaatttaagtcaatgtatctatatgtatgtagctatctaatctatatgtatctat
ctatagggaatcctatgaaggggatgttcttattttattatatctaactaatttgatgaa
ttactgctaaaagttcacatcagaatagtactagttgatgaaagttacttcggaaacaaa
aaaaagtaaagtcaaatttattttggttattctctcaattccaagaaaatgcaactggat
cgagtatgtatgagttggcgatcagaatatatatggatagaatttatagcaggatctcgc
aaaacaagtaatttctgctgggcccttatcctttttttaggttcattaggattcttattg
gttggaatttctagttatcttgataggaatttgatatctttatttccgtctcagcaaatc
cgttttttcccacaagggatcgtgatgtctttctatgggatcgcgggtctctttgttagt
tcctatttgtggtgcacaattacatggaatgtcggtagcggttatgatcgatttgatcga
aaagacggaatagtgtgtatttttcgttggggatttcctggaaaaaatcgccgcatcttt
ctacgattccttatgaaagatattcagtccatcagaatagaagtgaaagggggtgtttat
gctcgtcgtgtcctttatatggaaattagaggcctgggggctattccgttgactcgtact
gatgagaatttgactccgcgagaaattgagcaaaaggctgcggaattggcctatttcttg
cgcgtaccaattgacctattttgaaaaagaaaaatgaactgaagaataaatgctttctca
gcaggaggaacaaacccaagaatcttcctttttctttttctatagcataacttacttaat
tgaagtttcttcagaatgtccagtcgggccaaagcaaggcaaacgtgtatggaacagcta
taacataaaacgaaaccctttttatctgtaaaaaaatggtttttaatgaccaaagaattg
gatctcttataatgagaccttttctttctttttttgccactcggttttttagttgtgatt
caaggactaaccgctgaatcacaactaaaaaaccgagactcgattcataggcgcgatacc
ttataatagaacccatgcttggctagaaatattagatcgaatagagtcaacaaatgaggt
ggtttcagtaataattcactgatgaaaaaatgacaaaaaagaacgcacccattcccatta
gatatctctcgtctatagtatttttagtattcttaccctggtggatttctctctcattta
ataaaagtctggaatcttggattactaattggtggaatactaggcaatccgaaactttct
tgaatgatattcaagaaaagagtattctagaaaaattcatagaattagaggaactattcc
tcttggacgaaatgataaaggaatgcccggaaaggcatctacaaaagtttcgtatagggc
tccacaaagaaacaatccaattgatcaagatgcacgacgaggatcatatccatacgattt
ttcacttctcgacaaatataatctgtttcgttattctaagcggttattctattctgggta
atgaggaacttgttattcttaactcttgggttcaagaattcctatataatttaagcgaca
caataaaagccttttcgattcttttagtaactgatttatgtatcggattccattcgcccc
acggttgggaactaatgattggctatgtctacaacgattttggatttgctcataatgatc
aaattctatctggtcttgtttccacttttccagtctttttagatacaattttgaaatatt
ggatttttcgttatttaaatcgtgtatctccgccacttgtagtgatttatcgttcaatgg
atggctgaaaaacgattcactgatccaattagaatgtttcagactttgtacataagcaaa
acatttaaagtcgtacttaccttactctttctacccatcgagaggattcctcctatattc
cagtaatcggatattccagtaaaattatttcagtaaatagcagaatagtggatggggaac
tatactagtgacccaccaaattttattgtagaaattttcagcatcaacgattggaccatg
caaattagaaataccctttcttcgataaaggaagagattactcgattcatttccgtatcg
ttcatgatatatataataactcgggcattcatttcaaatgcgtatcccatttttgcgcag
cagggttttgaaaatccacgagaagcaactggtcgtattgtatgtgccaattgtcattta
gctaataagcctgtggatattgaggttccacaggccatacttcctgatactgtatttgaa
gcagttgttagaattccttatgatatgcaactgaaacaagttcttgctaatggtaaaaag
ggggctttgaatgtaggggccgttcttattttaccagaggggtttgaattagcccccccc
gatcgtatttcgcccgagatgaaagaaaagataggcaatctgtcttttcagaactaccgt
cccactaaaaaaaacattcttgtgatagggccagtacctgggcagaaatatagtgaaatc
acttttcctattctttccccggaccccgcgactaataaagatattcacttcttaaaatat
ccaatatacgtaggtggtaacagggggaggggtcagatttatcccgacgggaccaaaagt
aacaatacagtttataatgctacagcggcgggtatagtaagcaaaatcatacgaaaagaa
aaaggggggtacgaaataaccatagccaatgcatcggacggacgtgaagtggttgatatt
atccccccaggaccagaacttcgtgtttcagagggcgaatctatcaaacttgatcaacca
ttaacaagtaatcctaatgtgggtggatttgggcagggagatgcagaaatagtacttcaa
gatccattacgtgtccaaggccttttgttctttttggcatctgttgttttggcacaaatc
tttttggttcttaaaaagaaacagtttgagaaggttcaattgtccgaaatgaatttctag
atctgtggatttatcaacattgtgaagacgggtattttattttactacttcgttggtttt
tcaatccaaattggaggggtgtgactatgtcactattgtcagatttaaatatcctagaat
gtctcaatagttttctattctaatagaatcaaattcgactagaacgagacactaaaataa
gataaaagtaaagttggactaatatagaaaggatttgcatgatatctgatcgaaagaaat
ctatatatagattaattgtgattctgtgatccaggaaaaagaaattgagtgattgcttac
tttcttctaactttgaagcatcggaaaattgatctattttgtcgtttatacatatacgaa
caaaacagaatattatgattatgacgaactcgacggggccctactcttcgaatcagataa
agaaataagtataggccccgtcgagttcttacgctttcatatctataacgaaattcatct
gattactacaaggacgaacccaatccggaatatgaaccataaaagaaaatgcctattaaa
ccgatcacaggaataccagttacagtacctattatccaaagaggaatccttccggtagta
tcggccatttatcccgctcccctccacattttatcaagtggtcatgctagagacataaac
agtcatagataattataagatgtgatccgtccgaatgggataagagaattcctactattt
tttattattctactattctcttttcttctcttaattgaagaaataattggaaaataaaat
agcaagtacaaaaatgagtaataacccccagtaaagactggtacgattcaattcaacatt
ttgttcgttcgggtttgattgtgtcatagctctctaattcggattaggtttatcgttgga
tgaactgcattgctgatattgaccccaaaaaagaaacggtaggtacagctagtccgtgaa
cagccaaccaccgcactgtaaaaattggataggttcgatctatggtcattgggtcctcct
aaaaagatctactaaattcatcgagttgctccaaagaatcaaaacggccggttattaatg
gaattccttgtcggctctctgtaaaatactcgtttggacgaggacttccaaacacatcgt
aagctaaacccgtgctgacaaataaccaacccgcaatgaatagggaaggtatagtaatgc
tatgaatgacccagtatcgaatactggtaataatatcagcaaaagaacgttctcctgtgc
ttccagacatgctgagctccacatattcttgtacagtcaaagggggatcgattccgtaaa
agataagatcagtaaatcgaaattcgctgaatttcgatctttgtgagatcgtcaatatag
taccaagggtatttttagaatataccgaatcagtatagctatccttcttctgacacagca
acgcaacctcaatcagtatcgaaatgcggggctagataattgttttcttcgtttcttctt
gctggtcgatgtataactgtgtaccattcaatagaaaattcatcaaatttctgtagtatg
gggtttcttttctctccatttccattattggcttcggactcgaaattgaagatcaggtaa
aatggaaatccgacgaattgttttctaataataataattcatgacgaagattatcatatt
tccccacttcaagtagatgtgaaatctacaaatccccttttcttttcgtaggtgtagaag
aggttttttgttgtaatccccctctttttttaaggaattgcttagtcggcgagaaacaag
taacggtagtagataggattcgataaaagaaggagaaaaatgcttaaaaggcttctcttc
taataatctatatttgtgatgagcgcattgttttggtctattagatccaaagttttttct
tgacctaactacaaggagaaagcgctttctatatataaatagaatatggaaagacaaaat
gtaaaatctagaaaggaaaagataataggaattattagttttagaatcgaattggatcga
aataaaaattttattttttcgactgattgtgccatacctttttttattctcatttgaaat
attatgggaatgaacctattgctgaatctactgagttaaaaataattaaagtaaataaac
tcaagtcaaaacaaaaaaaaaagtaaaaaaaaaaaaaaaaaaaaaagtaaagaaagggta
ttctaaggtataagttcactctttattcgaaactagaaaatgtattagatacaataaaaa
agaaaaaatcaaaatacaaaataaaaatggaagcgattccccaagtttgttccatattaa
tttaaaaagaatttcgtttttggaatgcagttatatgacacagttttgattattatttta
atattagtttattcaagagttgcccaaggaatctgttgattcggaatcgtgagatgggtc
catgtcaaatgtcaaagattatgaattgatttctttttctatccctgccactctattttt
gttagtaccttctagaaagattgatgaatcaaaaacaaaaactttcaattggtagggtat
ttttgcttatcttcgtatcttttaaaagttgaaacttagggaagtgctttagaaacatat
gtataaaaagaagatatttcctttagctccttcatgcctactataactagttatttcggt
tttctactagcggctttaactataacttcggctctatttattggtctgaataagatagga
cttatttgaaattcattgaatgtgaataattcataaaaagaaatctttctgtggtattcc
agatattctctagttccttaccgtgtcgtgttaattaccaattattggtctattggtcat
tgagattcctagccaatacggattaatatttagggatagatattacctctctttttcccc
tttcaaataaattaaattgaaatgattgaagtttttctatttggaatcgtcttaggtcta
attcctattactttggctggattatttgtaaccgcatatttacaatacagacgtggtgat
cagttggacctttgattaaataacatctctttttttaattgacccccttacttaatttca
ttttatttaatttaatccgggggaggtcaaggtcaaattcagattgctgttcaattattt
cagtttagtgtaattttcgatctaacaagctaacaaggcaagagcggcatcacgctctgt
aggatttgaacctacgacatcgggttttggagacccacgttctaccgaactgaactaaga
gcgctttcttatcacaacggaaaagactataaggagggggattctttttttttttttttt
ctaacgccaataaatatttcttgcatgtgtatactatcacatatcattaaagattatgta
tgtccaaattgaatcgatcgaaaatagatctctcgttactgttcagaggaacagtaatag
gtagggatgacaggatttgaacccgtgacattttgtacccaaaacaaacgcgctaccaag
ctgcgctacatccctttcaattggtctacagtatcattgtagagaatccccgtcttgttt
tccacatccttattctctttcctccaatgatatgcaaaatggatctcggcatttcttttt
tttttttcgtctcatatcatataacatataataaatgaatatttttctcgggaattctca
gacggaaagggacccatttttctgctttaagaaaaagaaaaaaaatattatctaccgaat
cattgcacatttccatttgaattagggattccgcacacaaatagaaggtaactacatata
catctcttaccataatgtattacaatatggaatacaaaaaaagaaggaggattttcaatg
cgagatctaaaaacatatctttccgtggccccggtactaagcactctatggttcgggtct
ttagcaggtttattgatagaaatcaatcgtttattccccgatgcgttgacatttcctttt
ttttcattctagttattgacatagaaaggggtgaagaagagtagagatagaatcaaatat
ttgtctctcgttcccctcttttcttgtttttttttggaattcgatagatagaataagggg
cgaacgagaaagaaaaaagtggattcaacctcatcgaaactcgggttcaggctccaatta
aattcaaaatacagttaaagttaaaagaaaagcgaaatgaaaatgtggctaggagaagag
tatcatacaatacaagatacttaaatggaatactgtactgtgagtagcaatatagttgag
tagaaatatagttagaaatttttgtattacttactatttactatatagattgcaagaaaa
tcttgatttcagaattggattttgagttgttagcaacttctattttttttggttcctttc
ttcttattcgctttggatcggaaaatatagaaaatataaaagttgggtgaatcaaaaccc
gaaaggaggttcatggccaagggtaaagatgtccgagtaagggttcttttggaatgtacc
agttgtgttcgaaactgtgttaataaggaattggcgggtatttccagatatattactcaa
aagaatcgacacaatacacctagtcgattggaattgagaaaattctgtccctattgttcc
aaacatacaattcatggggagataaagaaatagatatagatccaattgagtgcttgtgtg
tcactcttccaaggaacatgaaaaaaaattagatagatatatatatctatctattattca
tatatttaaatagaaacaactaaatagagaaaaacaaatcctattaattaattttataaa
tcatttttgattggaccggaataggattttaaggataaggaataaaaaaattatggataa
atccaagcgactctttcttaaatccaagcgatcttttcgtaggcgtttgcccccgatcca
atcgggggatcgaattgattatagaaacatgagtttaattagtcgatttattagtgaaca
aggaaaaatattatctaggcgagtgaatagattgaccttaaaagaacaacgattaattac
tattgctataaaacaagctcgtattttatcttcgttaccttttcttaataatgagaaaca
atttgaaagaagtgagtcgaccactagaactactggtcttagaaccagaaaaaaataggc
ttactcctcaattgaatcaaaattccaagcagaactcaaacacctggatgttttcgtcaa
caaatcctggaatccgttgtgttgtaagaaaaaaagaattcgagaattcagaataaatag
aaatcttttttttatttgagggtgttcgcttattttgacgattttatcatcttatcccga
ttttatcatagtaatttctattctaccttcccggagttcattctccagagaactgcattt
aaaagattctggaagattccttccaacccccttattttatgatctcattggaaatcatat
aaagacaattactatttgatatagctatttgtgcaagtattttacgattaagaatcaact
gccccttatacagattgtatagtaatctactataaatataggatattcgatttcgccgaa
tcactgcatttattcgagtgatccacaaacgacgaaaatctctttttttcctatctctat
catgatgagccgaagccaaagttcttattttctgttgagtaattgttcgagtaagtcttg
aatgagccccgcgaaagcttgatgcaaataaacgaagttttgttctacgtctccgagcta
tatatcctcgtctaattctggtcattgaataaatgaaactttgatgaataactaattgat
ttcctttctttcggttattcatttcccctttcctagtctattaagaacaaaacggattct
tccaatttataagaggaaaattccaatggcttttgctactataaccttcccgaccacgct
tttttccttttttctaggcgcattggaaataaaataaagtagtaaatagaaatagataaa
caaattgtgggttccatcgtctctatggttatttcttaaacggtgaggtcctttctatac
accggagccctttcctccatttaatcaatgctattgtattggtaacttgtacagttacca
ctctttggctctacccatgaattttccagtaataggtctttcataacgagatatacctta
tacagtaacggtatttaattatgaagtttggttgggtagctgaccctgttagtccgttct
tgcaagagtagaaacataatctttccgctttttaaataggatttccccccgcttaatgga
taactatttgttaccaatggggaattctttctcatcttaaattgcaaattgaagtgattg
actttgcaccaatggaaaccgtaaatttcatacacaatagaaagataggatagatctatc
ctttttagttttagatagtgaatggagttcttccattctatccgattcaatggtactgat
cattgatattggaaaatttcttttctttcttttgttttgtctcaacccatgatttaaacg
agtcgcacatacaccctcgtacatgttcctcggcgctgagggcatcccccaagagcgggg
gatttcatgacgtttctgattggctgtcttgggtttctaataagttgtttaatagttggc
atgctgaattatacattaggggttggtttagatcgatcctaaccggacgattatgaattt
cttctattaaatagattaatagaatattaaacccttaagaaataagaagataaaatctga
aatcgtgtatttgcgtgaaatcactgctattttttatacaaccgctacaagatcaacaat
tccatgagcttgggcttctgttgctgacataaaaacatccctttccatgtcttcggatac
aacccataagggcttgcctgttctttgtacataaacccttgtaagggtttcgcgcagttt
cagtagttcttccgcttccaggataaattcgacggtttgtgcctcataaaaagcggcaat
aggttgatggatcattaccctgattagagagataaaatgatatagataatataacataat
aaaagattcctatagctcgacgatccggggaggggaagagagaaagaataagaaaaagat
agaattgaacaaccgtacgggcatttttgcgcattgcatacggctctccaatagacttca
cttttttacctttcatcgaagaaagagaaaatatgatgtctcttatacccagatcggtaa
atgatccaattaccactcttcttttttttggaggagttaaaaaatactaggatggccccg
ttgctttctatatttatttcggctgttattcagcaatcccaaagtttctttctttttttg
attttcgtactctttgataacctaaatcctgttaataatcctctagtgtgaaaaaagttt
gtgacgctgaaataggcctacgataggtaagataaagtcgtaaatacccttcctttgtct
catactactctttcaatatataatcgagaatcttttgaaaaaaaaaaaaacaataaagaa
tttggatatcgaattcgaagtgccgtgctattattactgaatattaataattcatatggt
gaagccatagtcttcttttttctctcaaataaaaaactcattggcgctaagcgtgaggga
atgctagacgtttggtaattgctcctccgaccaggataaaagaccccattgaggcggcca
atcccatgcatattgtgcgtacatctggtcgcacaaattgcatagtatcataaatagcta
ttccgggtattacccagccgccaggagagtttataaacaaataaagatcctcggtatctt
tctctatactgagatataccataagaccaataagttgattcgagatctcgctatcaactt
cttggcctaaaaaaagtaatctttctcgataaagtcggttgattaggataaaattatatc
ctttacctttaggagtcgtacaaacaccttttgatgcatacggttcaacatgcgaaaaaa
atcaatgtgtaaactccagtcgaactaacttttcattgatgtattttttcatcgagatcc
gattcaaaaatcacgatgtcattttcttgttcctgaatgggctttttcaatttttttagg
tttatgctctattccgagtaaggatctgcccgattttgatttgtacatataggacaaatg
accccaataccacgtcttttttttgctattaccccccttttcttttcaattcatttcttt
catgccttctgttaaatggtaaatattcaacgtattcatattcattcccttttggattcg
attgattaacagtttgagatcattcctatttaacgaaatcgaatcgtttatgatataagt
aataatcataaatatattaccaattgggttttttaaacggagcctggatacttcatttta
ttggtccagccaagccgaccataaattattttaattgctaatattatattaatctagata
cttcctcacaaaactgatctacttgcacttcattgcgcttcacgctacaaatttttgata
attccagtttcttttgggggcgaaacagaggatatctccatcgagggagagaatggggaa
atcccatatgacccaatatatttgataagtcgcactatacgtcaacccaagatggatcgt
cctctccggcacttcgaaaaggtacttttggaacaccaataggcataaactgaaagaaaa
aagaattaagtactctatttcactttgatgtggaagcgtaataatgtgcttattatctta
ataatatcgacctttatcatattttatatatagattgaataagttcagaaaataacgtaa
aggaaaattcttacgaatggctctttgaatgatgaccaaatatagatgcattcgctcata
gaaaagggaatcaacccccattgcgtattggtacttatcgagtatagaatagatctgctt
ctctttttttctacgaaccgaactgttccattattactaaatactaaaagaatagaacaa
atattaatcctttttccgagctaatcggctgaaaaaaaagggcggtccatagcatagttt
tttttcaatgcaataatgaaataaagttacatagtgtctattttttgttgataaaggggt
attcccatgggtttgccttggtatcgtgttcataccgtcgtattgaatgatcccggtcgt
ttgctttctgtccatctaatgcatacagctctggttgctggttgggccggttcaatggct
ctatatgaattagcagtttttgatccctccgaccccgttcttgatccaatgtggagacaa
ggtatgttcgttatacccttcatgactcgtttaggaataaccaattcatggggcggttgg
agtattacaggagggacgataacgaatccgggtatttggagttacgaaggtgtagctggg
gcacatattgtgttttctggcttgtgcttcttggcagctatttggcattgggtgtattgg
gatctagaaatatttggtgatcaacgtacaggaaaaccttctttggatttgcctaagatc
tttggaattcatttatttctctccggagtagcttgttttgggtttggcgcatttcatgta
acaggattgtatggtcctggaatatgggtgtccgacccttatggactaactggaaaggta
caggcggtaaatccagcgtggggtgtggaaggttttgatccttttgttccaggaggaata
gcctctcatcatattgcagcagggacattgggcatcttagcaggcttattccatcttagt
gtccgtccgcctcaacgtctatacaaaggattacgtatgggcaatattgaaaccgttctt
tccagcagcatcgcagctgtcttttttgcagcttttgtagttgctggaactatgtggtat
ggttcagcaactacccccatcgaattatttggtcccacccgttatcaatgggatcaggga
tactttcagcaagaaatatatcgaagagttagtgctggactagccgaaaatcaaagttta
tcagaagcttggtctaaaattcctgcaaaattagctttttatgattacatcggaaataat
ccggcgaaagggggattattcagagcgggttcaatggataacggggatggaatagctgtc
gggtggttaggacaccctatctttagagataaagaagggcgtgagctttttgtacgtcgt
atgcctactttttttgaaacatttccagttgttttggtagacggagatggaattgttaga
gccgatgttccttttagaagggcagaatcgaagtatagtgtcgaacaagtaggtgtaact
gttgagttctatggtggcgaactgaatggggtgagttatagtgatccggctactgtgaaa
aaatatgctagacgtgctcaattgggtgaaatttttgaattagatcgtgctactttgaaa
tccgatggtgtttttcgtagcagtccaaggggttggtttacttttggacatgcttcgttt
gctctgctctttttcttcggacacatttggcatggtgctagaaccctgttcagagatgtt
tttgctggtattgacccagatttggatgctcaagtggaatttggagcattccaaaaaatt
ggagatccaacgacaagaagacaaatagtctgatgcaacattgctctgttatttttcgct
tctggcttctattttctgtttgtgattttacataaggtactggagaaatctggattgaaa
tcgccgccttttcccttttctttgattcttcttttttctttaattcgggagataatccca
aataaacaggtatggaagctataattgtaaaccgcgatcgaatttatggaagcattggtt
tatacattcctcttagtttcgactctagggatcatttttttcgctatcttttttcgagaa
ccgcctaaagttccaactaaaaaagtgaaatgatttttcattatcccaattgacgtaacg
ggcctcgcaatattgcaatattgcgaggcccgttacgtcaactagtccccgtgttcttcg
aatggatcccttagttgttgagagggttgcccaaaagcagtatataaggcgtacccagta
aaacttacaagtaaaccagatatagagatggcgactagggttgctgtttccattcttata
taatttcaagaccacaatggatctatgataagatcgtttatttacaacagaatggtatac
aaagtcaacagatctcaatgaataaaaaataggatttatggctgcacaaactgttgaggg
tagttctagatctagtctaagacgaactgctgtaggggatttattgaaaccattgaattc
ggaatatggtaaagtagctcctggatggggaactactcctttgatgggtgtcgcaatggc
cctatttgcgatattcctatctattattttggagatttataattcttccgttttactgga
tggaatttcactgaattagagttacaagaaccacaaaatcctagcttttaaatacaaaaa
gggaagcatttaggtcccggatttgaattttagctcattttttttggtagttcgaccgcg
caatttttttgtttctgtatttccggaatatgagtgtgtgacttgttataattgatccta
ttgatagtacagagaatgggtctgtcgtcttgatagagacggttttaccccgtcggatat
ttattctagtatctggagcacggaatacatgaaatagatcacgaagtattcgaactatga
ttcatacttaatattcagacctcgcggccggattccaaaattagaaaaagttcgaaattt
aaagaagaaaaatctttcaaattcccatttctgctttgattttgctcaaagaacaaacgt
ttctttgtatttttagtaagtttatctattctcctcgttgaataaatgatgatccaatgg
ttcttactcggggaatctttggacttagtttgaaggttttattaaatcatcgtggttcta
gtatgaatctgaggtttcaattgattcatagggtcttaacaagagaattcctatcaataa
taaagaaaacaaaagtaaaaccgcattacatacaaataaaaataacaaatcaaagaaaaa
gaaataggtaaatagaagattcaagaggcctgtaacgatcaacataaagacaagtgagcc
gacttgattttttggcattctaattataaccacaaagacgagctttctgatttttactct
ttcgtatctttctttagataagattgaatcagaagattaagaagtttccaattttctatt
ccatacccttttcacccagtatttgggtgtttttgtttgagctgtacgagatgaaattct
catatacggttctcggagggggagtctcctcggtttacctatctcaataaagtttacgat
tggttcgaagaacgtctcgaaattcaggcgattgcagatgatataactagtaaatacgtt
cctcctcatgtcaacatattttattgtctaggaggaattacgcttacttgttttttagta
caagtagctacaggctttgctatgactttttactaccgtccgaccgttactgaggctttt
gcttctgttcaatacataatgacggaagctaactttggttggttaatccgatcggttcat
cgatggtcggcaagtatgatggtcctaatgacaatcctgcacgtatttcgtgtgtatctc
acaggtggttttaaaaaacctcgcgaattgacttgggttacaggcgtggttctggctgta
ttgaccgcatcttttggtgtaacaggttattctttaccttgggaccaaattgggtattgg
gcagtcaaaattgtaacgggcgtaccggaagcgattccggtaataggatcgcctttagta
gagttattgcgcggaagtgctagtgtgggacagtccaccttgactcgtttttatagtttg
cacacttttgtattacctcttcttactgccgtatttatgttaatgcattttctaatgata
cgtaagcaaggtatttctggtcctttataaagaatatagtttctaaagaatatagataat
agagatttgtaatcaatcatttatcttattactttacttgggggaggaacaataatattt
cattgctaccaatatggattattgacaaagaataagacatgtatttggaaattttccctc
aactccacaatattgtattatttatttaacacggacgaatagttgaagggaattctccga
agagaaaatggattatgggagtgtgtgacttgaactattgattgagccgtgcagaaatat
gcttttatctgctacattggaattcacaaccaaacgtgtctttgttccaaccgccccccc
atgaagaggatagggctaggctggttcgcttgaagagaatcctttctatgatcagaccca
agcacgctgtgcatgaaccggttccgtaagatccagtagaataagtgatgtgtcataatc
cagattatcttttaactatatttacttacttaatagtatggaaatgcattcatttcttct
gcatcgatccgatttatgatactatcggagtgaaacaagggatctaaagaagagcagcgg
ctagactgtattagtaacaagtaaatcctttgtacgcgaaaaaaaaatcccatctcgatc
tattttaggaataagggcgaatccaaagggctgagacgacccagaaagctcttgatcatg
atcaattttgtaagcctacttgggtattgagcattttcctgtaagaacggaattccttgc
aatgatccattgcaacttcgtaaaatggaagccggtaatcttacatatagaatcatttat
atatgtgtggatatggctaaatatagattttataaaatctatatttatggttttttttct
atgtatccccgtggttgggttgattcttgcttgagccggatgatgaaaaattatcatgtc
cggttcttggggggggggatggatctataataataattcacctatcccaataacaaaaaa
acctgacttgaatgatcctgtattaagagctaagttggctaaaggtatgggtcataatta
ttacggagaacctgcatggcccaacgatcttttatatatttttccggtagtaattctcgg
tactattgcgtgtaacgtaggcttagcggttctagaaccatcaatgattggtgaacccgc
ggatccatttgcaactcctttggaaatattacccgaatggtatttctttcccgtatttca
aatacttcgtacagtacccaacaagctgttgggtgttcttttaatggtttcagtacccgc
gggattattaacagtaccctttttggaaaatgttaataaattccaaaacccatttcgccg
tccagtagcaacaaccgtctttttgattggtaccgcagtggccctgtgcttgggtattgg
agcaacattacctattgagaaatccctaactttaggtcttttttaaattgattcaattgt
caaattgtaaaatatgatgacgtgtgtatctaggtagaaggcgcttcaaagtcaaagtga
cttctacctagatacttctattcaattaaattcatattcaattaaattcaggtccgaata
tctaaattttgctaaaggtgcaaaccttttcagtttttctatttttttttttttttttta
ttctttagaaaaaaaaatgaaataaattcaattgatttaaaacttatttgatttttcttt
tcagtaaatcaattgtgaaatgcttttttatttcttttctagaatgtccaatatctgttt
tacatcttctatgcgaaaatgttccattttcagaaggccttcttgactgttattcaaaag
gtcgaataatgtatgtatattggactttttaagacaattatagatcctgggagacaattc
tgattggtcaataaaaatggatttcaatgctatttcttttttctttttctttagtttagc
caatcgatcatgaaaagtaaaaaaaggtaaagtaaccttgtattgattgtgctctaaatg
taagttttcttctgctgcctgtagaaagggaataaataaatcaatcaaatttcgggaggc
ttcacgaagtgcttctttaggagttaaacttccatttgtccatatttctagaaaaaggat
ctcttgtttttcattttcatttccatatgaatgaatactatgattcgcatttcgaacagg
catgaatgcaacatctataggataactcccgtcttgaaagttatttggcgtttttatatt
attatatcctcgattcttctctatttgtaatccaatacacaaatcaattggttccgttag
actagctatatgctgcgtattatcaacgatttctacagaaggtggtaagaggatatcttg
agcagttacatatccagtacctttgacacaaataagcgcgtcacgagtgccatacatatt
acttctcaatacaatttctttcaaattcattaaaatttcatgtactgattcttgaatacc
tactatggtagaatattcatgtggaattttctcagattttgcgcgtgtaatacatgttcc
ttctgtttctccaagcaaagctcttcgcattgcaatgcctattgtgtcggcttgaccttt
cataagtggagacagaacaaagcgtccataataaagacgcttactgtctgctcttgattc
aacacacttccactgtagtgtccgagtagatacttttactttctctcgaaccataataat
attttagatctttgagtcatttatttctcttgaaatttcttcaatgtttatttctacacc
cgtctttttttagggggtctgcagccattatgtggcataggggttacatcccgtacgaaa
cttaaaagtataccacttctacgaatagctcgtaatgctgcatctcttccgagacccgga
ccttttatcatgacctccgctcgttgcataccttgatccgctactgctcgaatagcattt
cctgctgcggtttgagcagcaaagggtgtccctcttcttgtacccctgaatccacaagtc
ccagcggaggaccaagaaatcacccgcccccgtacatctgtaatagtcacaatggtgttg
ttgaaacttgcttgaacatgaataacgccttttggtattcgacgtgcacttttacgtgaa
ccaatccgtccagtcctacgtgaaacactttttgatatagattttgccatattttatcat
ttcataaatataagtcagatatatggatatatccatttcatgtcaaaacagatcttttat
tttgatttgttcatcggttcctttagagagtcccttttcgaaagattatccttgtctttg
tttatgtctcgggttggaacaaattactataatgcgtcctctcctacggatcagtcgaca
tttttcacaaattttacgaaccgaggcccttattttcatagttgttattccttaactgaa
ttgcgaatctacttctacttattggaagaaaataagtttcttgaaatttttgaacagtga
cttgtatcctcatgaaaggaatgttgaaaaaccacctaatcattcgaattcttgttgtgg
agtctataaattatacgccctccatttctgaaccataacgacttacttcaattttgactc
ttttggctctatttccaggtagtacacgtagaaaactgtgtcgaactcttcctgaaacat
aacttcgaatctgacttcagtatataaacgaacccggagcataccattgggaagtgcttc
agtaattaaaccttcataaatccattcatttttcttctttcattccaggcaaaacccctt
gaagtatcaactaatgtaggaggagtgatattagacaacttgtcttttttcgtttttttt
cacaaattagtaagttccggatataattcgggtaccagaaagattaccatatataacaca
aaatttctccgccgattctttctagtcgagccgtacggtctgtcattataccccgagaag
tagagagaattacaatccccaccccgtctaaaattctcggaattcgttgatagttcgaat
agattcggagaccaggccgactgattcgttttaaatttaaacaggttctatatggtcttt
tcctattccttctatgtcgtagggttaaaaccaaaaaagatttgttgttttccacaagtt
gccttacgttttcgagaaacccctctcgtaaaagtattttaacaatgttttcggtgatgt
tagtagacgctactcgaaccgttccttttctatccctgtcagcatttcgtatataagtta
ttatgtcagcaatagtgtccttacccatgataaacgcaaatttttgttacttccgaattt
ttatataatcaacatgttccttttttttgttttatttatgaaaattattaaaagtatatg
cgtgagacataatctactaatttagctattttaattaaagactatccctctatcgggatc
tcgtattataatacctcaggcgctaatgaaactattttagtaaaattgaactgtctcaat
tcccgtgcgatcgcgccaaaaactcgagttccttttggatttccttcttgatcaatgaca
actgcagcattgtcatcatatcgtattatcataccgttgtcacgcttgagttctttacaa
gtacgtacaattacagctctgatcacttcggatttttgtagaggtgtatttggtgctgct
tccttgatcacagcaacaataacgtcaccaatatgagcatatcggcgattactagctcct
aggattcgaatacacattaattttcgggccccgctgttgtctgctacattcaaatgggtt
tgaggttgaatcatatcattttttaatctgtttttttaatgtaaagtaaagcaaaggacg
aagtaaaaaaaaacctgcaattgtttttttttatacccaagacttctttcctttggttca
acattcctatccagaaataatgaattgagttcttataggcattttggatgccactattga
aatagcctttcgagctatattttcggctactccacccatttcataaagtattctacctgg
tttaacgacagctacccaatattcgggggatcctttccccgaacccatacgagtttccgt
atgtcttactgtaactggtttatctggaaatacacgtacccatatttttcccccacgacg
tacatttcgtgtcattgcgcgtcgccctgcttcgatttgtctagatgtgatccaagcggg
ttcaagtgcttgaagagcatatctaccgaaacaaatatgattacctcgataagaaattcc
tttcattcttcctctatgttgtttacggaatcttgttcttttggggttatagttgatggg
tctttctcaattccatctctactacagaactggacgtgagaatttcttctcatccagctc
ctcgcgactgaaacgactaaaaaagattttatcccgatatacatatatttaataaaaagt
atactgaatcgtaggattctttgaaatttcatctaattaatttattaatctattcgaaat
ttatatatcgtgtttagttagattaagatctatattatagatttataattaaacatgtat
tctatttatacataatgccaatgtcgttttttttataacgttataatgaatctttttttt
tgttttgccttttatcatatacgatcgaccaaaatttatcaatccaataaaataaaactt
tcgcgggcgaatatttactctttcaatatctatttcagttctagggttagtccacgacct
ctccgaataaaagaataggttcctgatccgttccgccatcccgcccaatgaattattaag
attcattttcaatagaatcttctgcattcacgggttccatcgttcccattgcttcttgat
taatggttaggtcttaattcttaattttcaaatggagtccttaatgaaatttgttcttaa
gtcaattttctcagtctttattggctcgaggctcttgattttttttgttctatgagcgga
ttcatctaattatggatgaatctttattaatgctttattacattgcttttttttgtatga
gatgactcagagaccttacatattggaattctatatcagtgatattttctttctctcttc
tctcatccttccatttatccctatccgcatacttttctatttcgcttcacaacttataac
ttcataacgcataatcagattggtttttttatgtttatgcaaaatttatgcaaaaaagga
tttcagttgctacaatgatataaccaatattatatattatatcttgactgcttctttgga
tccagataatgcgaagcaatgagttggttattagtgttataagttcttagttcatatctt
catactatagttcggttcttttttttgaatcctagtactaaaactaaaaaaaccaacgag
tcacacactaagcatagcaattctataaaatgattaatcgattttttattcaaccctata
gaattgctcatttttgttttgattgaacatcaaaaaaatgaaagagtttggccttttttg
gtctatttccatcgctgggtagaatgtaaagacacataaagtcttattattctgcggcta
caaatatccaaattttgattcctaataccccgtatatagtttgaactgtataggaacaat
aatcaattttagctccaatggtttgtagaggaaccctaccttctctgatccattcgacgc
gtgcaatttcttttccgtcgatacgccctgcaatttgtacttgaattccttttgtatccg
tctgttccgttaattcaatagcttttttcattgctttgcgaaaagaaactctattcttta
attgtgccgctataaattctgcaagaatattagggtgtccatacggatttgaaatttttg
taatagcaatgtttagttttcgattcacacaattaagttctttttgtacattcagttgta
attcttcgattcttcgcgatcgattttctattaataatttttgaaatcctatatagatta
tggcctgaattagatcgattcttttttgaatctctatccgtgcaattccctcaacaccgg
aggatattctcctatttttttgtacataatttttaatacaatctcttattttttgatctt
cttgtagaccttcagaataattttttggctgtgcaaaccaaagagaatgatgactttgtg
ttgtaccaagtcggaaaccgagcggatttattttttgtcccataagcccctactactata
tgtatcatgacatgtcatatttgtgttctttttttatttatatttctcaatccaggtttt
aaggaggtatctttcaaaacaatagttatatgacaagtgggtctttttatcagataactc
cgccctcgagctcgaggttttaatcttttcgcagcagtcccctcgttgacttgggcttta
ctaatgactaaatttgcttccttaaaacccatattgtgactagcattcgctgctgccgaa
taaaccaatttcaaaatgggataacatgctcgataaggcatgagttctagtatcataagg
gtttcctcataagaacgctcacgaatctgatcaattaccctacgagctttgtgagcagac
atacgtatatgttgacctaaagcgtatacttcatctaggttcttttttttctttttcctc
tttatctttatcataaggttcacctctcaccaatgaatctatattcactttattaacgat
taacgacgggatctattatcattttttgcatgtccacggaaatttagagtgggcgcaaat
tctcccaatttatgtcctaccatacgatctgttatataaataggcaaatgctcctttcca
ttatggatagcaatagtatgactgaccattgtgggtataatggtagatgttcgagaccaa
gttattattatttctttttccgcttttgtatttgtattaagcttatggatttttcttaat
aaatgattcgctacaaaaggatttttttttagtgaacgtgtcacagttaattaactccta
ttttttttcttttgtaaattgtaaaaacgaagaaagaaattcgattttctctcctattta
ctacggcggcgaagaatcaaattatcactatatttattcctttttctacttcttcttcca
agtgcaggataaccccaaggggttgcgggtctttttctaccaattggagcccttccttca
ccacccccatgggggtggtctacagggttcataactactcctcttactacaggacgctta
cctagccaacatttcgatccggctctacccaaacttttctggttcaccccaacattcccc
acttgtccgactgttgctgagcagtttttggatatcaaacggacctccccagaaggtaat
tttaatgtggccgatttcccctcttttgcaatcagtttcgctacagcacccgctgctcta
gctaattgtccaccctttcctagtgtgatttctatgttatgtatggccgtgcctaagggc
atatcggttgaagtagattcgtctttttgatcaatcaaaaccccttcccaaactgtacaa
gcttcttccaaagcatacggctttctggatgtagatgatgatatctatacagatggatct
tatatatatcatataatgaagtaccacatgagtggatatataggaatccaaatctgccga
atcactcatgttatgatcttctacatcctaggtcttcccgttccgtcatctggcttatgt
tcttcatgtagcattcagaccgaatgactctatgaaattacgtcgatacttccacatatt
atgggtaacgtaggagacatctctatttttccccggggaaatctttagaattaccactgc
ttagctttcaattcgcctctgaccatcaaatcaaatgtgaataacccgtcctcctctctt
tgaaacaaggggtgcttctggttctgttggtgcttgaaacaattttatcttctccatatt
actatatctctagagtcaataattttatatgaggaactactgaactcaatcacttgctgc
cgttactcttcagttttctgttgaggtctatcctgtagagatactcaaattggatcagtg
atcgatttctaggtttcgtcgtaaacctaattggttacttccaattacgtaaatcaatag
ttcaaaccgcactcaaaggtagggcatttcccatttttataggaacttctgtaccagaaa
caatggtatctccaattatagcccctctgggatgtaaaatatatctcttctcaccatccc
catagtgtatgagacaaatgtatgcatttcgattagggtcgtattctatggttacgattc
taccatatatgtctttttcattccgtcgaaaatcgattttacggtatagacgcttatgac
ctccccctctatgccctgcggtaatgattcctctggcattacgacctttaccacaacgat
gctgtccatagatcaaattatttcgtggattggatttcacttgactgtcgacggctccat
tgcgcgtgctcggggtagaagttttgtataaatgtatcgccatgctattaagtattttga
tttaagttcttttctttctaagaggtggaatagaataacccggttgaagcgtaatgatca
tacgtctgtaatgcattgtatgtcccataataggtcccattcttctaccctttccgggga
gttgatgactattcatagctattaccttgacaccaaagaagagttcgacccaatgcttta
tttctgtcctagttgatcctgattcgacattagaagtatattgatttttccccaataacc
gaatacttttgtctgtaaatactgcatatttgattccatccataaatctattttcttccc
tatgagttcgagtctcaataagaatgctagttcttactgttcatatgttatgatatgaat
ataccacaccaattcgttatgtatagatgagatgagattctattgatacagagccaatcc
caatagacttattggagggtcccattggcgtgcatccagtaggaattgaacctacgaatt
cgccaattatgagttgggcgctttaaccattcagccatggatgcttagcggggatcctcg
tacatggtgaataaccaaattccaattgaaatgaaatctttaggataaatcaatgcaatt
taggaggaatcaatgaaaggacatcaattccaatcctggattttcgaattgagagagata
ttgagagagatcaagaattctcactatttcttagattcatggacccaattcaattcagtg
ggatctttcattcacatttttttccaccaagaacgttttataaaactcttggacccacga
atttggagtatcctattttcacgcaatttacagggttcaacaagcaatcgatatttcacg
atcaagggtgtagtactatttgtagtagcgatccttatatatcgtattaacaatcgaaat
atggtcgaaagaaaaaatctctatttgacagggctccttcctatacctatgaattccatt
ggacccagaaatgatacattggaagaatcttttgggtcttccaatatcaataggttgatt
gtttcgctcctgtatcttccaaaaggaaaaaagatctctgagagctttttcctggatccg
aaagagagtacttgggttctcccaataaataaaaagtgtatcatgcctgaatctaactgg
ggttcgcggtggtggaggaactggctcggaaaaaagagggattctagttgtaagatatct
aatgaaaccgtcgctggaattgagatctcattcaaagagaaagatatcaaatgtctggag
tttctttttgtatattatatagatgatccgatccgcaaggaccatgattgggaattgttt
gatcgtctttctccgagtaagaggcgaaacataatcaacttgaattcgggacagctattc
gaaatcttagtgaaagactggatttgttatctcatgtttgcttttcgtgaaaaaatacca
attgaagtggagggtttcttcaaacaacaaggagctgggtcaactattcaatcaaatgat
attgagcgtttttcccatctcttctcgagaaacaagtgggctatttctttgcaaaattgt
gctcaatttcatatgtggcaattccgccaagatctcttcgttagttgggggaagaatccg
cacgaatcggattttttgaggaacatatcgagagagagttggatttggttagacaatgtg
tggttggtaaacaaggatcgattttttagcaaggtacggaatgtatcgtcaaatattcaa
tatgattccacaagatctagtttcgttcaagtaacggattctagccaattgaaaggatct
tctgatcaatccagagatcgtttcgattccattagtaatgaggattcggaatatcacaca
ttgatcaatcaaagagagattcaacaactaaaagaaagatcgattctttgggatccttcc
tttcttcaaacggaacaaacagagatagaatcagaccgattccctaaatgcctttctgga
tattcctcaatgtcccggctattcacggaacgtgaaaggcagatgaataagcatctgctt
ccggaagaaatcgaagaatttcttgggaatcctacaagatccattcgttcttttttctct
gacagatggtcagaacttcatctgggttcgaatcctactgagaggtccactagagatcag
aaattgttgaagaaagaagaagatgtttcttttgtcccttccaggcgatcggaaaataaa
gaaatagttaatatattcaagataattacgtatttacaaaataccgtctcaattcatcct
atttcatcagatccgggatgtgatatggttccgaaggatgaactggatatggacaggtcc
aataagatttcattcttaaacaaaaatccattttttgatttatttcatctattccatgac
cggaacagggggggatacacgttacaccacgattttgaatcagaagagagatttcaagaa
atggcagatctattcactctatcaataaccgagccggatctggtgtatcataagggattt
gccttttctattgattcctacggattggatcaaaaacaattcttgaatgaggtattcaac
tccagggatgaatcgaaaaagaaatctttattggttctacctcctattttttatgaagag
aatgaatctttttatcgaaggatcagaaaaaaatgggtccggatctcctgcgggaatgat
ttggaagatccaaaaccaaaaatagtggtatttgctagcaacaacataatggaggcagtc
aatcaatatagattgatccgaaatcggattcaaatccaatatagcacctatgggtacata
agaaatgtattgaatcgattctttttaatgaatcgatccgatcgcaacttcgaatatgga
attcaaagggatcaaataggaaatgagactctgaatcatagaactataatgaaatatacg
atcaaccaacatttatcgaatttgaaaaagagtccgaagaaatggttcgatcctcttatt
tttatttctcgaaccgagagattcatgaatttgtctaagtcacttcctttctttttgtct
aactcacttccttttttctttgtgagtttcgggaatatccccattcataggtctgagatc
cacatctatgaattgaaaggtccgaatgatcaactctgcaatccgttgttagaatcaata
ggtcttcaaatcgttcatttgaaaaaattgaaacccttcttattggatgatcataatact
tcccaaaaatcgaaatttttgatcaatggaggaagaatatcaccatttttgttcaataag
ataccaaagtggatgattgactcattccatactagaaataatcgcaggaaatcttttgat
aacacggattcctatttctcaatgatatcccacgatcaagacaattggctgaatcctgtg
aaaccatttcatagaagttcattgatatcttctttttataaagcaaatcgacttcgattc
ttgaataatccacaccgtttccgcttctattgtaacaagagattccctttttatgtggaa
aaggcccgtatcaataattctgattttacgtatttcctcaatatcttgttcattcgcaac
aaaatattttctttgtgcggcggtaaaaaaaaacatgcttttttggagagagatactatt
tcaccaatcgagtcacaggtatctaacatattcatacctaacgattttccacaaagtggt
gacgaaaggtataacttgtacaaatctttccattttccaattcgatccgatctattagtt
cgtagagctatttactcgatcgcagccatttcttctggaacacctctaacagagggacaa
atagtcaattttgaaagaacttattgtcaacctctttccgatatgaatctatctgattca
gaagagaagaacttgcatcagtatctcaatttcaattcaaacatgggtttgattcacact
ccatgttctgagaaatatttaccatccaaaaagaggaaaaaacggagtctttgtctaaag
aaatgcgttgagaaaggtcagatgtatagaacctttcaacgagacagtgctttttcaact
ctctcaaaatggaatctgttccaaacatatatgccatggttccttacttcgacagggtac
aaatatctaaatttgatatttttagatactttttcagacctattgccggtactaagtagc
agtcaaaaatttgtatccatttttcatgatattatgcatggatcagatatatcatggcga
attcttcagattccattgtggaagacacaatggaatctgataagtgagatttcgagtaag
tgtttacataatcttcttctgtccgaagaaatgattcatcgaaataatgagtcaccattg
atatcgacacatctgagatcgccaaatgttcgggagttcctctattcaatccttttcctt
cttcttgttgctggatatctcgttcgtacacatcttctctttgtttcccgagcctatagt
gagttacagaccgagttcgaaaaggtcaaatctttgatgattccatcatacatgattgag
ttgcgaaaacttctggataggtatcccacatctgaactgaattctttctggttaaagaat
ctctttctagttgctctggaacaattaggttatgcaatagaagaaatacggggttctgct
tctggcggcaacatgctatggggtggtggtcccgctgatggggttaaatcaatacgttct
aagacgaaagatttgaatatcaatctcatcgatatcatcaatctcataagtatcatacca
aatcccatcaatcgaatcactttttccagaaatacgagacatctaagtcatacaagtaaa
gagatctattcattgataagaaaaagaaaaaaggtgaacggtgattggattgatgataaa
atagaatcctgggtcgcgaacagtgattggattgatgataaagaaagagaattcttggtt
cagttctccgccttaacgacagaaaaaaggattgatcaaattctattgagtctgactcat
agtgatcatttatcaaagaatgactccggttatcaaatgattgaacaaccgggaacaatt
tacttacgatacttagttgacattcataaaaagcatttaatgaattatgagttcaataca
tcctgtttagccgaaagacggatattccttgctcattatcagacaatcacttattcacaa
acttcgtgtggggctaatagttttcatttcccatctcatggaaaacccttttcgctccgc
ctagccctatccccctctaggggtattttagtgataggttctataggaaccggacgctcc
tatttggtcaaatacctagcgacaaactcctatgttcctttcattacagtatttctgaac
aagttcctgggtaacaagcctaaaggttttcttattgatgatagtgacgatattaatgct
agtgacgatattgatgctagtgacgatattgatgctagtgacgatattgatgctagtgac
gatatcgatcgtgaccttgatacggagctggagcttctaactatgatgaatgcgctaact
atcgatatgatgtcggaaataggccgattttatatcacccttcaattcgaattagcaaaa
gcaatgtctccttgcataatatggattccaaacattcatgatctggatgtgaatgagtcg
aattacttatccctcggtctattagtgaactatctctccagggattgtgaaagatgttcc
actagaaatattcttgttattgcttcgactcatattccccaaaaagtggatcccgctcta
atagccccgaataaattaaatacatgcattaagatacgaaggcttcttattccacaacaa
cgaaagcactttttcactctttcatatactaggggatttcacttggaaaagaaaatgttc
catactaatggattcaggtccctaaccatgggttccaatgcacgagatcttgtagcactt
accaatgaggccctatcgattagtattacacagaagaaatcaattatagacactaataca
attcgatccgctcttcatagacacacttgggatttgcgatcccaggtaagatcggttcag
gatcatgggatccttttctatcagataggaagggctgttgcacaaaatgtacttctaagt
aattgccccatagatcctatatctatctatatgaagaagaaatcgtgtaacgaaggggat
tcttatttgtacaaatggtacttcgaacttggaacgagcatgaagaaattaacgatactt
ctttatcttttgagttgttctgccggatcggtcgctcaagacctttggtctctacccgga
cccgatgaaaaaaacgggatcacttcttctggactcgttgagaatgattctgatctagtt
catggcctattagaagtagaaggcgctctggtgggatcctcacggacagaaaaagattgc
agtcggtttgataatgatcgagtgacattgcttcttcggcccgaaccaaggaatccctta
gatatgatgcaaaatggatcttgttctatcgttgatcagagatttctctatgaaaaatac
gaatcggagtttgaagaaggggaaggagaaggagtcctcgacccgcaacagatagaggag
gatttattcaatcacatcgtctgggctcctagaatatggcgcccctggggctttctattt
gattgtatcgaaaggcccaatgaattgggatttccctattgggccgggtcatttcggggc
aagcggatcatttatgatgaaaaggatgagcttcaagagaatgattcggagttcttgcag
agtagaaccatgcagtaccagacacgagatagatcttccaaagaacaaggcttttttcga
ataagccaattcatttgggaccccgcagatccactctttttcctattcaaagatcagccc
cttgtctctgtgttttcacatcgagaattctttgcagatgaagagatgtcaaagggactt
cttacttcccaaacggatcctcctacatctatatctaaacgctggtttatcaagaatacg
caagaaaagcacttcgaattgttgattcatcgccagagatggcttagaaccaatagttca
ttatctaatggatttttccgttctaatactccatccgagagttatcagtatttatcaaat
ctgttcctatctaacggaacgctattggatcaaatgacaaagacattgttgagaaaaaga
tggcttttcccggatgaaatgaaaattggattcatgtaacaggagaaaggtttgccatta
cttagccggaaagatatgtggccatgaaatagggattaagtggaacagaattgactgggt
ggtagagtcgtggaaacacctgtttcttccatattttggaccttagctccatggaacaat
atgctactgctgaaacatagaagaattgaaatcttagatcaaaaactatgtatggatggt
atgaactgcttaaacaagaattcttgaacagtgaaccactattactaactacatcaaaaa
atttccattaatgaaagagaaagatgtaaatctattggaaaatcaaaaatacgcatgtcg
gatgaaatggttgttgctatctgctccaataaggaatcattggtttaactgaataactaa
ataaaatagatagacccttctcttcgtctcaggtcgatggatcttctcaattggaagatc
ccctatatggataatacacattccagttgaccgagcctaattcgaactcgtttgttccga
aggaaagatatccacggggcggttcgccctattcagatattcacgaccaagaagaagaag
tactggattctctttcggataggtcctgaaaggagaaggaaggctggaatgccaacaggc
gtctattattgaattcacccgacccgatagtaccaattttgggaacgtccagtgccaaag
tcactgaacgggtaagtcgccaatccctaaaacggactatgtaatgtactttatcggctg
ggttacaggcgggcattttaccagaggtttatattgtatcaatctactcttgtgtgattc
ctgttgaagcatatactcggggggtgggtgcaggacggacgatttcaaagcggactcccc
attcattagatagagaagatcaccaagatttcgtgatccgctgccgaacttattccaatt
ccaagatctcggatcgaatcgatattgatataccgattcgatccgagatctcttattgaa
ttgctcattcaatgagcattctcaatattatgccttgaagaggactcgaacctccacgct
ctttagcacgagattttgagtctcgcgtgtctaccatttcaccaccaaggcatcttgaaa
gtgaatcgtattccatgaagatgatatctatctagtgtgatgtatggaatatatgacaaa
ggtggagtgttggagtatttctattgatcggtcatgtcatataggccccaatcggacatc
caattgcttcgatttgaattatccggaggatgccttatatatatattaatattatatcaa
aaagatggacaatcaaaccgatttctcgattcaatagaagcccaaaggggtgaatagggt
cccaaataacgagagatatgtaaaaagcaggtccgattacgcctattcctaatcctaaat
ggaatgtaacgacgtagggatccatatggaaacatagtatctatttagatacgctcgaat
gaccccttctcataatgagaatgtatataaccctattcgggtctggtccggtatggaatg
aacttataatcatggaatcgactcgatcatcagattctagattataagttcataacccta
gcccattcccattttgggcggaacagatctactaattctttgattccagttagtaagagg
gatcttgaactaagaaatagattcgagaagctaactagaagctaaaaaagagtatcctga
gcaattgcaataatcgggttcattgatattcctggtatagtagatgctatcacacataca
atcatactcaattcgatggaattgtttgatcttaaaggggatcttctataatttcgcacg
tgaggggttatttcttggtttcgtccagtcattaataacttgattatttttagataatag
tagatagaaacaacgctcgtaaggagtcctattgaaaccaagaaatataggcctgcctgc
catccacaccagaataaatggagttttccgaaaaaacctgctagtggaggaagacctcct
agggataagagacatagagctaaagagagagccaaaaaaggatcttttgtgtataatcct
gcataatctcgaatgttatcagttccggtacgtagaccaaatgatacaatgcaagcaaaa
gttcctagattcatggagatatagaacagcatataagttatcatgctcgcatatccacca
tttgagtctccaacaattattccaataattacatatccgatttgacctatggacgaatat
gcaagcatacgtttcatgcttgtttgagtaatagcaatgagattccccaatatcatgcta
agaatagctaggatttccagaagaagatgccattcgtttgatgagaaataaaaaggaata
tcgaaaattcgagtggctgaagctgaagcagctactttcgaagtaacagaaagaaaagca
acgactggagtgggagagtcagagtcgaaaagaggattcctcacttctttctctcattca
aaaccgtacatgagactttcatctcgcacggctcctaagtgataaaagtaaagaagaact
catcttctttcttttttgattaccttcctcgcgtatgtataagatcgaatccattcgatt
tctaaaaaggattactaatccttaacttttcgaggaatccttcatcagtggttgtgaatg
actgatttttctcaatcttttcgacctcggttccgtaggagcaagtcagaaagattgaga
aatagaaccatctgatttgattcgttctcaatagccatgagatgatcatcttagggtgat
ccttttgtcgacggatgctcctattacactcgtagtctctgaaggatgagaaccaactct
gtagcatctacatcgagaattcaagtattgtatacgtcattagtccgatcctttgtagga
actacccgtaataacgaacttgcaaaatggatctgtttatcataaagagattcgttgttc
ctgaccctgcttcaccttaattgttatttgaacaagtaaaagttatgtcttggtccgagt
ggggatagcatttctcttctgcatgtccattgagttttgaaaaatccaaacatctcagag
atagatagagaggtaggaatttatcgaacgaaccgcactccttcgtatacgtcaggagtc
cattgatgagaaggggctggggaaagcttgaacccaattcctacagtgatgaatataagc
gcaattgaaattcctggggagttatacatttgggtattgataagaccattcactatttct
tgaagctcgatctctcccccggatgaaccatatagccaagagaaaccatgaaccagaata
gaagagcttgccccacccatgagtaaatatttcatagtagcctcattagaccgtacgtct
ttcttggtatatccagataataggtaggagcataaactgaaacattctggagctacaaag
atagttattaaatcgttagcaccgcataaaaacattcctcctagagtagctgttaatacg
aataacagaaactctgttatagccatttctgtacattcaatgtactccacggatagagga
atacatagagttgaacatagtaaaataagaaattgaaagatttcgttgaaattgttcgtt
tggaaatttcccgaaaagctaatcataggttcttctctccatcggaacaatagggccgtt
atgctcattactaaacttgttgaagagatgaaatagaaccaaggtatatctttttgatca
gaggttgaatcgatcatcagaagaagaattaggccaaaaagtaggatacattctgggaaa
ataaaacttccatcgaagagaagcaaatgaaaggctttcataaaaattctcgtagaatcg
agaatgaagttttcattctgtacatgccagatcatgaattagtaactgcatccaatctcc
aaaaaaatcccaattgtttcgaactttctatttttggaatggaatatttacggaatcccc
atgaataggatcaaaccttattccatggtatttacatgagattcctctttcttattctta
agcaagtccccgagagggcttagttgatccatgatttatgtttcatctttcgtttccttt
tcgtttgtttcgagaaatatatcgagcaattccgattctttctttttctattgattcttt
tccgatcgagatgtatggatccatggatctatgtgtctatatagaccctgttcatggatt
aacgaaaatgtgcaaaagctctatttgcctctgccattctatgagtctcttcctttttgc
gtatggcatcgccactccctttggcagcatccactaattcggaacttaatttgaaagcca
tatttcgacccggacgttttcgggatgcccctaataaccaacgaacggcaagtgcttttc
cttgtgcggatcctatttcaatgggaacttgatgagtcgatccgcctacacgtcttgctt
ttactgctatatcgggagttactccacgtattgcttgacgtaaaacagatagtggatttt
tttctgtcttttgttgaatctttttcaaggctcgatagataatttgataagccaatgatt
tttttccgtgtttcagaatacggttaaccaacatgttaactaatcgattacgataaattg
gatcggattttgcagttttttcttctgtagtacctcgacgtgacatgagcgcgaaagggg
ttcaagaatccgttttctttttataagggctaaaatcatttattttggctttttgacccc
atattgtagggtggatctcgaaagatatgaaagatctccctccaagccgtacatacgact
ttcatcgaatacggctttccacagaattctatatgtatatatgagatcgagtatggaatt
ctgtttactcactttaaattgagtatccgtttccccccccccttcctgctaggatgggaa
atcctgtattttacatatccatacgattgagtccttgggtttccgaaatagtgtaaaaag
aagtgcttcgaatcattgctatttgacccggaccttttctaaaaaagtcgaggcatttcg
aattgtttgttgacacggacaaagtcagggaaaacctctgaaattatttcaatattggac
cttggacatataatagttccgaatcgaatctctttagaaagaagatcttttgtctcatgg
tagcctgctccagtccccttacgaaactttcgttattgggttagccatacacttcacatg
tttctagcgattcacatggcatcatcaaatgatacaagtcttggataagaatctacaacg
cactagaacgcccttgttgacgatcctttactccgacagcatctagggttcctcgaacaa
tgtgatatctcacaccgggtaaatccttaaccctaccccctcttactaagactacagaat
gttcttgtgaattatggccaataccaggtatataagcagtgatttcaaacccagaggtta
atcgtactctggcaactttacgtaaggcagagtttggttttttgggggtgatagtggaaa
agttgacagataagtcacccttactgccactctacagaaccgtacatgagattttcacct
catacggctcctcgttcaattctttcgaaatcattgggtccttttcctcgttcgataatc
tcctcccttcttccactccgtcccgaagagtaactaggaccaattcagtcacgttttcat
gttccaattgaacactttccatttttgattattctcaaaggagaagattattctttttac
caaacatctgcggatccaatcacacgatcttataataagaacaagagatccttctcgatc
aacccctttggccctcattcttctagaatcagaaagatccttttcaagtttgaatttgtt
catttggaatctgggttcttctacttcatttttatttacttatttctttattattttttt
tccctctcttttctttttttatttcttttttttttattttattcccttccatcattcctt
aagtcccataggtttgatcctagagaagctgatccattttctcattgagcgaagggtacg
aaatcaatcggattgatttttcgaccaaaagtactatgtgaaatcttcggttttttcctc
tttctctatcccataggtacagcatttgaatcaatagagaaccttttcttctgtatctat
atgaatcgatattattccattccaattccttcccgatacctcccaaggaaaatcccgaat
tggatcccaaattgacgggttagtgtgagcttatccatgcggttatgcactcttcgaatg
ggaatccattttctgaaagatcctggctttcgtgctttggtgggtctccgagatcctttc
gacgacctatgttgtgttgaagggatatctatatgatccgatcgattgcgtaaagcccgc
ggtagcaatggaaccggggagagtatacataagtatacagaaaagacagttcttttctat
tagattagtattagttagtgatcccggctcagtgagtcctttcttccgtgattaactgtt
ggcaccagtcctacattttgtctctgtggaccgaggagaaagggggctcggcgggaagag
gattgtaccatgagagaagcaaggaggtcaacctctttcaaatatacaacatggattctg
gcaatgcaatggagttggactttcatcttgatccgaatgaatcatcttttccacggaggc
aaatctttgcctgctaggcaagaggatagcaagttaaaaattctgtttcggtaggacatg
tatttctattactatgaaattcataaatgaagtagttaatcgttttgtcaatttttcggg
gtcttaaaggggcgtggaaagacataagaactcttgaatggaaatggaaaagagatgtaa
ctccagttccttcggaaatggtaagatctttggcgcaagaggaaggggttgatccgtatc
atcttgacttggttctgatttctctatttttttaagaataccgcttctcctatccgtatc
gaatagaacttcttcatgtaaaacctgcttgatttagatcgggagaatcgtacggtttta
tgaaagcatgtgctatggttcgaatccgtagtcaatcctatttataggagcagttgacaa
ttgaatccaatttttcccattaatttcgtatccgtaatagtgcgaaaggaaggcccggct
ccgagttgttcaagaatagtggcgttgagtttctcgaccctttgccttaggattagtcag
ttctatttcttggtgggggcagggaagggatataactcagcggtagagtgtcaccttgac
gtggtggaagtcatcagttcgagcctgattatccctaaacccaatatgagttgtgagttt
ttctattttgacttgcccccccgccgtgatcgaataagaatggataagaggctcgtggga
ttgacgtgagggggtagggatggctatatttctgggagcgaactccaggcgaatatgaag
cgcatggatacaagttatgccttggaatgaaagacaattccgaatcggctttgtctacga
acaaggaagctataagtaatgcaactatgaatctcatggagagttcgatcctggctcagg
atgaacgctggcggcatgcttaacacatgcaagtcggacgggaagtggtgtttccagtgg
cggacgggtgagtaacgcgtaagaacctgcccttgggaggggaacaacagctggaaacgg
ctgctaataccccgtaggctgaggagcaaaaggaggaatccgcccgaggaggggctcgcg
tctgattagctagttggtgaggcaatagcttaccaaggcgatgatcagtagctggtccga
gaggatgatcagccacactgggactgagacacggcccagactcctacgggaggcagcagt
ggggaattttccgcaatgggcgaaagcctgacggagcaatgccgcgtggaggtagaaggc
ccacgggtcgtgaacttcttttcccggagaagaagcaatgacggtatctggggaataagc
atcggctaactctgtgccagcagccgcggtaatacagaggatgcaagcgttatccggaat
gattgggcgtaaagcgtctgtaggtggctttttaagtccgccgtcaaatcccagggctca
accctggacaggcggtggaaactaccaagctggagtacggtaggggcagagggaatttcc
ggtggagcggtgaaatgcgtagagatcggaaagaacaccaacggcgaaagcactctgctg
ggccgacactgacactgagagacgaaagctaggggagcgaatgggattagataccccagt
agtcctagccgtaaacgatggatactaggcgctgtgcgtatcgacccgtgcagtgctgta
gctaacgcgttaagtatcccgcctggggagtacgttcgcaagaatgaaactcaaaggaat
tgacgggggcccgcacaagcggtggagcatgtggtttaattcgatgcaaagcgaagaacc
ttaccagggcttgacatgccgcgaatcctcttgaaagagaggggtgccttcgggaacgcg
gacacaggtggtgcatggctgtcgtcagctcgtgccgtaaggtgttgggttaagtcccgc
aacgagcgcaaccctcgtgcttagttgccaccgttgagtttggaaccctgagcagactgc
cggtgataagccggaggaaggtgaggatgacgtcaagtcatcatgccccttatgccctgg
gcgacacacgtgctacaatggccgggacaaagggtcgcgatcccgcgagggggagctaac
tccaaaaacccgtcctcagttcggattgcaggctgcaactcgcctgcatgaagccggaat
cgctagtaatcgccggtcagccatacggcggtgaattcgttcccgggccttgtacacacc
gcccgtcacactatgggagctggccatgcccgaagtcgttaccttaaccgcaaggagggg
ggtgccgaaggcagggctagtgactggagtgaagtcgtaacaaggtagccgtactggaag
gtgcggctggatcacctccttttcagggagagctaatgcttgttgagtattttggtttga
caccgcttcacacccaaaaagaagcgagctacgcctgagtgaaacttggagatggaagtc
ttctttcgtttctcgacggtgaagtaagaccaagcccatgagcttattatcctaggtcgg
aacaagttgaacaagttgataggatccccttttttacgcccccatgtccctcccttgtgg
cgacatgggggcgtaaaaaggaaagagagggatggggtttctctcgcttttggcatagtg
ggcccccagcgggaggcccgcacgacgggctattagctcagtggtagagcgcgcccctga
taattgcgtcgttgtgcctgggctgtgagggctctcagccacatggatagttcaatgtgc
tcatcagcgcctgaccctgagatgtggatcatccaaggcacattagcatggcgtacttct
cctgtttgaaccgggggtttgaaaccaaactcctcctcaggaggatagatggggcgattc
aggtgagatccaatgtagatccaactttctattcactcgtgggatccaggcggtccgggg
gggaccaccacggctcctctcttctcgataatccatacctcccttatcagtgtatggaca
gctatctctcgagcacaggtttaggttcggcctcaatgggaaaaaaaaatggagcaccta
acaacgtatcttcacagaccaagaactgcgagatcgcccctttcatttcattctggggtg
acggagggatcgtaccattcgagccttttttttcatgcttttcccggaggtctggagaaa
gctgcaatcaataggattttcctaatcctcccttcccgaaaggaagaacgtgaaattctt
tttccttttcctttccgcagggaccaggagattggatctagccgtaagaagaatgcttgg
ctgataaataactcacttcttggtcttcgaccccctcaggcactacgaacgcccccgatc
ggtgcaatgggatgtgtctatttatctatctcttgactcgaaatgggagcaggtttgaaa
aaggatcttagagtgtctagggttgggccgggagggtctcttaatgccttcttttttctt
ctcatcggagttatttcacaaatacttgccatggtaaggaagaaggggggaacaagcaca
cttggagagcgcagtacaacggagagttgtatgctgcgttcgggaaggatgaatcgctcc
cgaaaaggaatctgttgattctctcccaattggttggaccataggtgcgatgatttactt
cacgggcgaggtctctggttcaaatccaggatggcccagctgcgccaaggaaaagaatag
aagaagcatctgactccttcatgcatgctccacttggctcggggggatatagctcagttg
gtagagctccgctcttgcaattgggtcgttgcgattacgggttggatgtctaattgtcca
ggcggtaatgatagtatcttgtacctgaaccggtggctcactttttctaagtaatgggga
agaggaccgaaacatgccactgaaagactctactgagacaaagatgggctgtcaagaacg
tagaagaggtaggatgggcggttggtcagatctagtatggatcgtacatgaacggtagtt
ggagtcgacggctctcttagggttccctcatctgggatccctggggaagaggatcaagtt
ggcccttgcgaacagcttgatgcactatctcccttcaaccctttgagcgaaatgcgacaa
aaggaaggaaaatccatggaccgaccccatcgtctccaccccgtaggaactacgagatca
ccccaaggacgccttcggtatccaggggtcgcggaccgaccatagaaccctgctcaataa
gtggactgcattagctgtccactctcaggttgggcagttaagggtcggagaagggcaatt
actcattcttaaaaccggcggtcggagaaggagcaatcactcattcttaaaaccagcatt
cttaagaccaaagagtcggggcggaaaaggggggaaagctctccgttcccggttcttctg
tagctggatcctccggaaccacaagaatccttacttagaatgggattccaactcagcacc
ctttgagattttgagaagagttgctctttggagagcacagtacgatgaaagttgtaagct
gtgttcgggggggagttattgtctatcgttggcctctatggtagaatcagtgggggcctg
agaggcggtggtttaccctgtggcggatgtcagcggttcgagtccgcttatctccaactc
gtgaacttagccgatacaaagctatatgaatatgatagcacccaatttttccgattcggc
agttcgatcgatggtttatcattcatggacgttgataagatccttccatttagcagcacc
ttaggatggcatagccttaaagtaaagtgaagggcgaggttcaaacaaggaaaggcttac
ggtggatacctaggcacccagagacgaggaagggcgtagtaagcgacgaaatgcttcggg
gagttgaaaataagcgtagatccggagattcccgaataggtcaacctttcgaactgctgc
tgaatccatgggcaggcaagagacaacctggcgaactgaaacatcttagtagccagagga
aaagaaagcaaaagcgattcccgtagtagcggcgagcgaaatgggagcagcctaaaccgt
gaaaacggggttgtgggagagcaatacaagcgtcgtgctgctaggcgaagcggtggagtg
ctgcaccctagatggcgagagtccagtagccgaaagcatcactagcttacgctctgaccc
gagtagcatggggcacgtggaatcccgtgtgaatcagcaaggaccaccttgcaaggctaa
atactcctgggtgaccgatagcgaagtagtaccgtgagggaagggtgaaaagaaccccca
tcggggagtgaaatagaacatgaaaccgcaagctcccaagcagtgggaggagaccagggc
tctgaccgcgtgcctgttgaagaatgagccggcgactcataagcagtggcttggttaagg
gaaccaccggagccgtagcgaaagcgagtcttcatagggcaattgtcactgcttatggac
ccgaacctgggtgatctatccatgaccaggatgaagcttgggtgaaactaagtggaggtc
cgaaccgactgatgttgaagaatcagcggatgagttgtggttaggggtgaaatgccactc
gaacccagagctagctggttctccccgaaatgcgttgaggcgcagcagttgactggacat
ctaggggtaaagcactgtttcggtgcgggccgcgagagcggtaccaaatcgaggcaaact
ctgaatactagatatgacctcaaaataacaggggtcaaggtcggccagtgagacgatggg
ggataagcttcatcgtcgagagggaaacagcccggatcaccagctaaggcccctaaatga
ccgctcagtgataaaggaggtaggggtgcagagacagccaggaggtttgcctagaagcag
ccacccttgaaagagtgcgtaatagctcactgatcgagcgctcttgcgccgaagatgaac
ggggctaagcgatctgccgaagctgtgggatgtaaaaatgcatcggtaggggagcgttcc
gccttagggagaagcacccgcgcgagcggcggtggacgaagcggaagcgagaatgtcggc
ttgagtaacgcaaacattggtgagaatccaatgccccgaaaacccaagggttcctccgca
aggttcgtccacggagggtgagtcagggcctaagatcaggccgaaaggcgtagtcgatgg
acaacaggtgaatattcctgtactaccccttgttggtcccgagggacggaggaggctagg
ttagccgaaagatggttatcggttcaaggacgcaaggtgcccctgccctttcagggtaag
aaggggtagagaaaatgccccgagccaatgttcgagtaccaggcgctacggcgctgaagt
aacccatgctatactcccaggaaaagctcgaacgaccttcaacaaaagggtacctgtacc
cgaaaccgacacaggtgggtaggtagagaatacctaggggcgcgagacaactctctctaa
ggaactcggcaaaatagccccgtaacttcgggagaaggggtgcctcctcacaaagggggt
cgcagtgaccaggcccgggcgactgtttaccaaaaacacaggtctccgcaaagtcgtaag
accatgtatgggggctgacgcctgcccagtgccggaaggtcaaggaagttggtgacctga
tgacaggggagccggcgaccgaagccccggtgaacggcggccgtaactataacggtccta
aggtagcgaaattccttgtcgggtaagttccgacccgcacgaaaggcgtaacgatctggg
cactgtctcggagagaggctcggtgaaatagacatgtctgtgaagatgcggactacctgc
acctggacagaaagaccctatgaagcttcactgttccctgggattggctttgggcttttc
ctgcgcagcttaggtggaaggcgaagaaggcctccttccgggggggcccgagccatcagt
gagataccactctggaagagctagaattctaaccttgtgtcaggacctacgggccaaggg
acagtctcaggtagacagtttctatggggcgtaggcctcccaaaaggtaacggaggcgtg
caaaggtttcctcgggccggacggagattggccctcgagtgcaaaggcagaagggagctt
gactgcaagacccacccgtcgagcagggacgaaagtcggccttagtgatccgacggtgcc
gagtggaagggccgtcgctcaacggataaaagttactctagggataacaggctgatcttc
cccaagagctcacatcgacgggaaggtttggcacctcgatgtcggctcttcgccacctgg
ggctgtagtatgttccaagggttgggctgttcgcccattaaagcggtacgtgagctgggt
tcagaacgtcgtgagacagttcggtccatatccggtgtgggcgttagagcattgagagga
cctttccctagtacgagaggaccgggaaggacgcacctctggtgtaccagttatcgtgcc
cacggtaaacgctgggtagccaagtgcggagcggataactgctgaaagcatctaagtagt
aagcccaccccaagatgagtgctctcctattccgacttccccagagcctccgctagcaca
gccgagaaagcgacgggttctctgcccctgcggggatggagcgacagaagttttgagaat
tcaagagaaggtcacggcgagacgagccgtttatcattacgataggtgtcaagtggaagt
gcagtgatgtatgcagctgaggcaccctaacagaccggtagacttgaaccttgttcctac
atgactcgatcaattcgatcaggcactcgccatctattttcattgttcaactctttgaca
acatgaaaaaaccaaaagctctgccccccctctctatctatccaagggatggaagggcag
aggcctttggtgtcccctccagttaagaattggggcctcacaatcactagccaatatgct
tttctcgcatgcctttcttcgttcatggttcgatattctggtgtcctaggcgtagaggaa
ccacaccaatccatcccgaacttggtggttaaactctactgcggtgacgatactgtaggg
gaggtcctgcggaaaaatagctcgacgccaggatgataaaaagcttaacacctctcattc
ttattacttttgcaatatgaaaaaaaaatgaaaaatgaaaaggtcgtcttattcaaaacc
ccaattatgaaatcccttctctcccacttcgcacctcgtaacgtaacgcaccgtgttctt
attcttatagagagaaaggtgctttcacatcttcttaacccgaaatggctgaggagagga
aaggttcctttttttttagggtacttccgggaacagatccagtgtagacggggcggggcc
tgtagctcagaggattagagcacgtggctacgaaccacggtgtcgggggttcgaatccct
cctcgcccacaaccggccaaaaagggaaggacccttccctctgggggtaggaaaatcatg
atcgggatagcggacccaaagctatggaacttgggtgtgggtcttttgtcgaaatggagt
agccttactttttctttttttttatttaccattcttggtttttttaattatagtatgccc
ggccccattggcatattttttttttgttttacgccccgtaactcttcctcggccgggctt
gggcagaatagcagagcaagtattagtagcatagcaaaaattcgttcctcgtcattaata
tgtttgctcgcggtaattgtggcctctcgggagaatcgatgactgcatctttgatgcact
tgctagtactagtacatctgagaattcttaattggctaattgtaaatagccccaggacta
tggaacaaaggattatcccggacctacaccgaggtattgacggtgattctcaaatatcgc
agaacagaatgtgatacgatgagatagaatgcaatagaaacaaagacacagggaacgggt
tacctacttttaacggtcaaagcgaaccctttcattctgacattctgaattctttaattc
ggaatgaatcaaatctccccaagtaggattcgaacctacgaccagtcagttaacagccga
ccgctctaccactgagctactgaggaacagcgggagattctatctcatagagttcaattc
ccgttctcaacccatgaccaatatgaactcgaagtttccttcgtaactcccggaacttct
tcgtagtggctccgttccatgcctcgtttcatagggaacctcaaagcggctctatttcat
tatattccatccatatcccaattccattcatttaatatccctttggtgtcattgacataa
gaattgacataagagatgtcgtttctagtctatctgtttctatttctatatatggaaagt
tcaaatatcatcaaaagttgaaaaatcatcatataataatccagaaattgaaatagaaaa
gaaaaaggggaggtttgtgatgatttttcaatcttttatactaggtaatctagtatcctt
atgcatgaagataatcaattcggtcgttgtggtcggactctattatggatttctgaccac
attctccatagggccctcttatctcttccttctccgagctcgggttatggaagaaggaga
agaaggaaccgagaagaaggtatcagcaacaactggttttattgcgggacagctcatgat
gttcatatcgatctattatgcgcctctgcatctagcattgggtagacctcatacaataac
tgtcctagctctaccgtatcttttgtttcatttcttctggaacaatcacaaacacttttt
tgattatggatctactatcagaaattcaatgcgtaatcttagcattcaatgtgtattcct
gaataatctcatttttcaattattcaaccatttcattttaccaagttcaatgttagccag
attagtcaacatttctatgtttcgatgcaacaacaagatgttatttgtaacaagtagttt
tgttggttggttaattggtcacattttattcatgaaatgggttggattggtattagtttg
gatacagcaaaagaattctattaggtctaatgtacttattcgatctaataagtaccttgt
gtcagaattgagaaattctatggctcgaatctttagtattctcttatttattacctgtat
ctactatttaggcagaataccgttacccatttttactaagaaactgaaagtgaaagaaac
ctttgaaaggcaaaaaagggaggaaagcgcggaagtaacagatagagaaatagaaacgac
tttcaaaacgagggggactaaacaggaacaagaggtatacacggaagaagatccttctcc
ttcccttttttcggaagaaaaggaggatccggacaaaatcgaggaaacagaagagatccg
agtgaatggaaaggaaaaaaaaaaaacaaagcataaattccactttcactttaaagaaac
atgcgataaaaatagcccagtttatgaaacttcttatctggatgggaatcaagaaaatgc
gaagttagaaaaagaaaaagtaacaaataaagaaaaatattaatacataaaataaataga
attttaagagataaacagagatgcgacttccccctacatattttatactttcccctacaa
aaaaactcgcaataccaaccccatttggaattccatcaattgctcgtctatcgaataaat
gggttagttgggctaattctcttagcttttccattaaggatattgcataaaaagtatcta
tataagcgcgattatatgaccaatcatatagaaaattgattattttgtcccaaagaattt
cattagcgcctcttttagcaactaaatttagtatgttccaattttgaaaagatgaataaa
aaggcttatataaaaaggatgctagaactattccgaaatacgctatactgaccgaaaagg
ttgaatttgttaaaaattcataccaatcgaaaaaatgatttgaattttgatgtaaaagat
ttatagacggagttaacaatcttgataatagatccaaatcgactccttcttgatggaaag
gaattcctatagttccaacaaacaaaggaaataaaactaatacaagcatagagaatagca
tagtactatctgattcatggggataaaaaaaagttttggtagtgccaaaaggaaaaatag
taataaaaggcatctttgttaccttactatcaattcgaaatgtattcttcgaaaaaaacg
aaggcctttcattattcattgttaattgattgtttattgttaataaagcgaataaagaaa
attctgttttaatagattttggctcttctttaccccatatagatattgaatagatggagt
tattttttttgccactataattttgaaaacaaatgttgaaatgtccttcaaaagtaagta
aataaatccgaaacatataaaatgcggttaatccggctataaaacaagctattattgcaa
aaatcggagaatacaaccaactatcattaagaatttcatctttggaccaaaaacaagcaa
ggggcggaataccacaaagagaaagtgtacctaataaaaaggcagtttttgtaattggca
catgctttcttaaactgcccataagaaccatattctgacttttatctggagaatagccaa
caatagcttccattgagtgaataattgatccggatcctaaaaacaacaaggctttcgaat
aagcatgagtaatcaaatgaaataaagcggctcgataagaccccatacctaaagctaaca
tcatataacccaattgagacattgtagaataagctaaacttctcttaatatctttttgag
caagagctaaagtagctcccaataatactgttattatacctatcaaagatattagattca
ttatgtatggtatgactatgaaaagcggaagaagacgagctacaagaaaaattccggccg
ctaccatagtagcagcatggataagagccgaaataggagtaggaccttccatcgcatcag
gtaaccatacatgaaggggaaattgtgcggacttagcaaccgcaccggcaaataatagaa
aggcacacaaagtaacaaataaaaggttaacctcattattataaatcaagttattcaata
tttcgaacaaatcccgaaattcgaaactgcccgttatccaataaagacctaagattccta
ataataaaccaaaatcccccacacgattagttacaaacgctttttgacaagcactggccg
caacaggtcgggtggaccaaaaccctattaatagataagaacacattccaaccaattccc
aaaaaatataaatttgtattaaattcgaacttgtaactaatcctaacattgaagtattga
aaaaagtcatataagcaaaaaatctcaaatatccttgatcatgagacatataattatcac
tataaataagaaccagaattccaactgtagtgattaatactgacataatagaagtaagtg
gatcaataaaatgtccaaactctaaagaaaaatcattattgatcgtccaagaccatacgt
attgatagatacaacttcgatgtatttgatgaatagctagatcgaccgaaaaaatcataa
ctatacttaacaataaaatactaggaaaagcccacatacggtgaagattttttgttgctg
tcggaaaaagtagaagtcccactcctattaacatatgaactggaagtggaacgaaaggta
tgatccaggaatattgatatgtatgttccataaaaaaaataataataacttgtgttttta
ttcttaattaattaattgtttctgattcaccagctcttatctcttttggaagggattaat
aaaaaaaaattaagctaaaattaagggagtaaaaaaacttaaatagaattttctattagt
agttattttaaatctttcccaaatacgtcaaaaaaaaatattcaaagttcagagtggtcg
aaggatataactaaattactagtaaaaaataaagaatttttttatactcagtattatact
tatactaagtaagatttttatgaagatggaacaaattcggatttcaattattagtcccta
ttacaataatttatgtacatcaatcaagaacaccaaaaaaagtattgattttgatataaa
tcataggatgtcccagagctttccccaataaaaaaagaactaggtatttgaatttgaatt
tgtttagtcagaaccattaactagttcatttcggaactaattgcttgtcttccattccaa
taaatgccatttaagaacctattactagaaaaaagggaaaaaaggattccattttttttt
attcggtacggtttcttaaacttgggtgatatatttttcatctctaaatgtagcatgccg
aaactagacagagatagaaaaggaaagacttttgttttgctttttttatcaacttcaacc
aattcaattcgatttatattatatggcataatacagcctagagatatcgatttgaatacg
ggtcgggatatcgggatataaagaaagacaccaccaatcacttcgaaataagaattgttc
tgtcgcggatattgtatgtaatagaaattgaaaaaattatatatcatattgtttttctgt
tttgttctagtactcttttattctattttcacatatttctatttattttttgttataaag
gtagtataatttagagaataaatagacaaataattaaatgaatagtcaaaataaaaaaat
caaaaagaatttgtttcaaagaatagatgtctttcacatccaattttatcaatgaataat
cctttagtttgcgaatggcagttcaaaaaaagcgtacttctctattaaaaaagcgtattc
gtaaaaataggtggaaaacggggggatattgggcagcgttcaaaactttttcgttagcga
aatccctttccacggggaattcaaaaagtttttttctacgacaaataactaataaaacgt
cggaataatctgaatcagcctaattcaaaaaatgagttaatttcgtttctaatttagact
ctacttttgaatatatattctagaatagaaaaatagaaataaaaaaaaagtaagtaaaga
tttccattcattaatgttttgaaccgatgaatttgtctactgaattctaaaaaaagagtt
tggtccttcttttggaatttgaaaaaaaaaagaataaaaaccaaatcaaaagtttcaacc
cttttttcttttttattgagttattgaaatatgttttcattcgcaagatggggattctta
ttttccccatcaccccacccccttataaataactaaataagacaacacaaaagttaaata
aagctgaaaccttaaataattaaataagacggcaaaggggggggctctttacatctctat
ttcaacaagtttttattcattaattggaatgcttcctaaaaaggatttcattgaaattga
ctctttaaatctcgacgattgagtaaaaataggttattatgatttcgagcaagccgctat
ggtgaaatcggtagacacgctgctcttaggaagcagtgctagagcatctcggttcgagtc
cgagtggcggcatatctttttatctttttataaaagataaaaagatatgcaaaaagtcct
ataatgataatgaatttcacttctgatttccattccgtatacttgaaagactctcccttt
tcattttttatttttatttatgatattttcaacattagagcatatattaactcatatatc
cttttcggtagtttcgattggaattacaatccagttgataaccttattagtcgatgaaat
cataggattatatgattcattagaaaaagggacgattgctacctttgtctgtctaacagg
attattagtcactcgttggatttattcggggcatttcccattaagtgatttatatgaatc
attaatctttctttcatggagtttctctattattcataggattttctattttaaaaaaca
taaaaatgatttaagcgcaataaccgcgccaagcgctatttttacccagagttttgctat
ttcggggtttttaaccaaaatgcatcaatccggaatattagtacctgctctacaagccca
gtggttaatgatgcacgtaagtatgatggtattaggttatgcagctcttttatgtggatc
attattatccacagctcgtctagtcattacatttcgaaaaattataaggattcttgataa
aagaaataatttattaaatggaaatgaatcattttcctttggtgaaatacaatacctgaa
tgaaaaaaacaatggtttactaaacacttcttttccttattttctttctgctagaaatta
ttatggatatcaattgattcaacaattggatcagtggagttatcatattattagtctagg
atttatctttttaaccataggtattctttcgggagcagtatgggctaatgaggcatgggg
atcatattggagttgggatccaaaggaaacttgggcatttattacttggactctatttgg
gatttatttccatacgcgaacaaatcaaaattgggaaggtgtaaattctgcaattgtggc
ttctatgggctttcttataatttggatatgctacttcggggtcaatctattaggaatcgg
gttacatagttatggttcatttaattaacatctaagtgaattgaagaaaggaaagggact
aatgaatacaaacataggacagcgcaaatatagaaacgaaacttagtggaagctgccgag
aaccttttgaatcactacagtacttgattcaaaaggttctcacaaaggccataaggtgtg
tctggttacaattcaaatttagttatttattgttgacttatttattcttattctttttta
gttaattttcactttaagcttaagacacgaaaaaagacttcttttattttcattggacaa
cgacctattttaaaaagcagaggacatgggattggtttttgattttttttattcatgaaa
actatctataaaaaaaattagatagaatagcttcgaccttgtccactgatagggagagaa
cgaaatccggataaataccaatacctattacgggtagaagaatagacatcaaaacaaata
actcccggggtccagaatcaaaaaaataagagttttgagcattaaatagcttgtacccat
agaacatttgccgtgacatagataatgaataaataggagttaatatcattccaattgcca
ttccaaaagtaattagtattttttgcattaacaagtatttttggctggtaattattccaa
aaaatactatcaattccgcaacaaaaccactcatgcccggtaatgcaagggaagccatcg
ataagatactgaatatggtgaatatctttgggattgggatagccaatccgcccatttcgt
caagataaccaagacgtattctatcataactcgttcctgccaagaaaaaaagtgcagcac
taataaacccatgagaaattatttgtaaaacggctccgttgagtccagtatcggttatcg
acccaattcctataattagaaaacccatatgagatacggaggaataagctattcgttttt
ttaaattccgttggctaggagatgttgaagctgcataaattatttgcattgtacctacta
tcatcaaccagggagaaaatatagaatgagcgtgcggtaatagttccatattgatccgaa
tcaacccatatgctcccatttttaataagattccggctagaagcatacaagtactgtaat
gcgcctctccatgggtgtctgataaccacgtatggaagggtataatcggtgatttgacag
caaaagcaataagaaacccaatataaaatattatttccagttccgcgggatacgattgat
tagctaatgtttccaaattgaatattggctcattggaaccatataaaccgatacccaaaa
ctcctattaatataaaaatggatcctcccgcagtgtacaaaataaactttgtagctgaat
aaagacgttttttccccccccacatggatagaagtagataaacgggaattaattctaact
cccacatgatgaaaaaaagtaaaaggtctcgagaagaaaatgatcctatttgaccgctgt
acattgctaacatcaggaaatggaataatcgggaattccgagtaactggccgagccgcta
aagtagctaaagtggtgataaatcctgtcagtaaaataggtcctaaggaaagtccatcta
ttcccaatctccagtaaaaataaaaaaaattgatccatttataatcctctgctagctgga
ttaatggatcgtcgaactggaaatgataacagaacgcataggtggttataaggagttcta
aggcacatataaatatagtatactctaaaatcacctgatttcctctatgggggaggaaga
aaattaaagaacccgcggctatcggaaaaactacaattattgttaaccaaggaaaaaaat
gaaaaaaattcatggtaaagacaagatacacttggaccagaaaaacccgtactctacaag
aaaaacccaataagaataaattccattttagagtacgggtttttgtcggtaatcggtaaa
aaaaaaaaaaaagaaaatggattcggaatggctttaagtggggttttctgaaacgtctca
atatcaataagctagacccatgcttcgagttgtttcatgccataaataaactcgaacact
caagaaatccgttggacaggcggattcacatctcttacaaccaacgcagtcctctgttct
tggagcagaagcaatttgcttggctttacatccgtcccaaggtatcatttctaatacatc
tgtggggcaggcgcggacacattgagtacaccctatacatgtatcataaatctttactga
atgtgacattggatcttataaattttggaactcctaaaaagtttcgatctagttaagttg
gaaatagcccatatatttaaacaccagatgaatccatgatttaccagaatttttctaatc
aatccacttctggatcaactcataatactaatagggaataaagatactttgatttcttat
gtttttgcaaacatgattgaggttacgacgtattctaattatatagactagttcgaattg
atgaatattatgatttctaaatactacttattcaacaaagtcgattgattgatacgagtc
gattttctgttacgataaattgacgaaacaatagctgatccaatagctgcttcagcggct
gcaatagctataacaaaaattgagaaaatatctccttttaattgacgactatcaaaaaaa
taagaaaatgttacgaaatttatattaaccgcatttagtataagttcaagacacatcaga
gcccgcaccatattccggctcgtgatcaatccatagataccgatagaaaataaataggca
ctcaaaacaagtacatgctcgagtatcattgaccaactccgtaccaattccgattcattt
caatatgaacaataattcaagtgattcgattgcttagaatataacaagtacggaacaaaa
caagatattggtaatagatcgaatagggcgcctaaaaaaatttcgattttatacatgaac
caaacagtattcaaatcgaatttcagagaaatggatgtgataacacagaaaaaggttgaa
tttggatttctgttcctagttataaagattttttactgacgagccacggcaattgcacct
atcaaagcaactaaaagaattatcgaaatcagttcaaatggaagaaaaaagtccgttgat
aaatgaataccaatttgttgactattacttatcaaatcttcctctataatctggttggat
cgggtagtccaaataatcccataccacgacgtatctagaatagtagtgattagtgaaaaa
aaaatacttgtacaaactagggaagtaaccccatccccaatagtccaaagatgaaaatga
aaatctttagaatagtctgaaccattcatgaacattacagcaaatatgattaaaacattt
acagcccccacgtaaataagaagttgtgcagcagctacaaaatgggaatttgatagaata
tagaataaggatatacaaacaagaaccaatcccaatgaaaaggcagaataaattgggttg
gtaagtaatactactcccagacctcctattataagacccgatcccagaaaaactaaaaga
aaatcatgtagtggtccaggcaaatccattatattaaaataagagataaataaatcgaaa
tgtttttcatgaccttattgagaaccgaccaggaaaaatttttttctgagacattcccaa
ttgaattaaattataatctaataagtgtgagttaacgggggtctagttattgggtcaatt
tcgctcttttctgtattctaaacggctgtttgaaatggagatattatcttaatagacttt
caatacaaattaagtcatacttctcagaacccaatcaatagttaggatttttaattattg
accaagcaaagagaaagaccttatccccttctaacaaaaagaaaccttagtactttgcaa
ttactctttaatcaagaggtttactccttttttctttgagacgaattcccaattgttcga
attgtaaaatcgtcaattattgatattggtaaacggcctaaagcaatttgattataattc
aattcgtgacggtcgtacgtagcgagttcatattcttcagtcattgataaacaatttgtt
ggacaatactcaacgcaattaccacaaaaaatacaaattccaaaatcaatactgtaatta
aacaatcgtttctttcgaatatctgtttcccatttccaatcaacaactggcagatctata
ggacatacacgaacacatacttcacaagcaatacatttatcaaattcaaaatggattcga
ccgcggaaacgctccgatgtgattaatttttcataaggatattgaatagttacaggtaaa
cgatttgcttgggataaggtaattaggaaactttgaccaatgtaccttgcagcccgtact
gtttgttgaccataattgatgaacccagttaccatagggaacatatcgtgaatagttatg
aataatttgattttctttctttctcttgtttgagacaagtcgaaaatatagtattccttt
tttctttacagtgaaaggagttgggaagaagttgttaataatagattaccgagagaaata
ggtaaaagaaatttccagccaagatttaagagttggtccattcttaatctaggtaaagtc
catcttgttgtgataggaatgaacaagaacaaataagttttagctaatgtaataaagata
ccaattgtcgttccaaaaattccatccgctttatttatttcaaatagctccggaacaaat
atgtacggaatggaaagattccaaccacccaagtaaagaactgttacaaataaagaggaa
actaatagatttagataagaaacaacgtaaaataaaccaaaccggatccctgaatattcg
gtttgataacctgctactaattcttcttcggcttctggtaaatcaaaaggcaacctctcg
cattccgctagagaagaaattagaaaaaccataaaccctatgggttgacgccacaaattc
caccccaaccaaccatattttgactgcgcgccaactatatcaattgtacttgaactgtta
gataatcatagtcggtgataacattcctgttcccatcgctattacaaaaccgtacatgag
attttcacctcatacggctcctcagggccacaaataaatgtaaggactgagccagtatta
gttatcttgatatggttatcggatagagtcaagatctattggaaggtccccaattatatt
ataccaatggaattctatctgctataaactctaaaaataaataaaaaataaagaatattt
ctgaattgatctcatcctttacgaatttcaatttttctgtcttgagtaataacttaatca
ctccttgaataaaatactccttgtataaatatcaatagatatttcaacccatcatttgat
tttcaattacgaaaaagaattaagcattccattagttcatgaatcaggacaggaatttga
tttctatgaatatatgaaagaaagaataaaaagatcttttttgtttatattggaattgta
ttttttctatttttttttgttcctcttcttcattctgagaaaaggaaaaggggcgcttaa
aaaagggtaaagtattatttcgttcccgatagtcatttctttaatcagtggataggagca
tactctggatcggaattgtggggagtactgcctgatcatttctaccaatttaaagcccca
attagtattctttttatgatatgcagaagtatccttttagataatttacataatttccat
tactaatcctttgtgtgttttttggtgttccttcctactcacccatcttttttttaatcc
cccttttgtaatatctgtattgtaatacatacaaacgatagtgaaaactccatagggttg
atcctttgagtccgcttcaagccaggatgaccaatcaaccaatcttggggtaaagggctt
cttccatgtttgtttacttcggcttaaccttaactcttgtacacaggaaatgagactcaa
cccacttttactgcgaatttcgaagttgttttctttcactcatatataactacctaatta
attttattaacctaaagaagaaataaatgaataaaaagatgaagatatctattaaatttc
ttttttttgtcgaaggaaaagcatagggaaaagaagagtttctgttttaacgaatcgcac
gtagagatattgataaaacacataaagttaatggtatttcataactaatcgattgagcag
cagctcgcagaccacctaaaaaggaatatttattatttgatccatatcctgacataagaa
gtccaataggagcaatacttgaaatggcaatccataaaaaaataccgatattgaaatcag
ctaaaacaaggcgataactaaaaggaattactgaataacttagtagaattgatatgactg
ctagagatggtccaatactgaataaccgagtatttcctctagatggaagaagattctctt
tcaaaagtagttttgtcccatcggctaaagcttgaagaattcccaatgggctagcgtatt
caggcccaatacgttgttggattcctgcagatacttctctttctaaccacacaattacga
gtacacctattgtgattcccaatacaggcgtgaaaataggaacaagcatccatatgatcc
catagacctcttttaaggattccaatctggaaaaagaattgatatcttgtacttctgttg
tagcaattagcatttcaacgatcaacttctcccataatgatatctatactacctagtatc
gtcataatatcagccaatttcattcttttaactaactgcggaagaatttgcaaattgata
aaacctggtgggcgaattttccatctccaaggaaaaccgctttgatctcctatcagaaaa
attcccaattctccttttggggcttcgactctcacataaagttcttgtttcggcaattca
aaagtaggagagggttttttactaatgaatcgatcttcaaaatcagcccattctgggttg
ttttctctatcaaagcatcggatttctaaattctcataaggcccccccggaattccttcc
aaagcttgctgaataatttttatggattccgtcatttcacccattcggattaaataacgg
gctaatgaatctccttctttttgccactgtacctcccaatcaaattcgtcgtaacactca
taatgatcgactttacgaagatcccattcgagtccagacgctcgtagcattggtcctgac
aaaccccaatttattgcttcttctccaccaataatgcctactccttcaacgcgttctaaa
aaaatagggtttcgcgtaataagtttttcatattcaacaacccctgttaaaaaataatca
cagaaatccaaacatttatctatccagccgtgaggtaaatcagctgctattcctccgata
cgcaaataattatgcatcattctcataccggtggcagcttcgaatagatcatatactaat
tctctttctctgaaaatatagaagaaaggagtctgtacaccaatatctgccataaaaggg
ccaagccataacagatgagaagctatacgactcaactccaacataattactctgatatag
ctggcccttttaggtacttgaatatttcccaacagttctggtccatttacagttattgct
tctgtgaacatagtagctaaataatcccaacgtgttacataaggcagatattgtatagtt
gttcgattttccgcaattttttccatccctctgtgtaaataacccaatattggttcacag
tcaataacatcttcaccatctaaagtaacgatgagacgaagaacaccatgcgttgatggg
tggtgagggcccatattgactaccataaggtctttcccagtagctagtatattcataggt
ttttcctcgattcattcttagcatgaattgttgaaaacaaaaagaagttcatcaatattc
aaaatctaataaatcaaatatttcaaaattggatttcaaattaacgattttttgactccc
gaatattcaactgaataattaattctttataacgtactctatttttctttgacaaatacg
atagcaaccgttggcgtttttccaaaattttccgtagacctctctgagataaatagtctt
ttctgtgcaattccaaatgggaagtaagtcttcgtatcttattggtgaacctgactactt
gaaattcaacagacccgcagttttcttctcttttttcttgaaaaataattgagatgaatg
aattttttaccataaaacaaaatctcctccctccttttttttatatgaattttactgatc
aataataataatgttagtcatttgaatttgatatacacaacaatcttacgttcgttatca
actttctctaaaatcaaccaaaaatgaattcaatttgcaatttgattagggatccaaaag
tatcttatatttgtggaaaagagaaaagttgatacctaaaaaaaacgattctgttggttc
atttatagatctaattgatatggatatcattaaatgggtatcatgtatcagaatggaatc
gaagataaggtatgtgtgaatatctgggttttcatatatcccacacaccataagcataga
taagaaaaacatagtattaacgaattttcaatcgtgggtacatatgtatccttaccatac
tgaaacgactaccattattggtattaaaccaatagcgattcatacaaactaaatcttcta
atcgataattggaccaaagaaagaactttacgttaatgaatttctttttttctcgagcaa
gatcttttcttttatcccaaacgtaactacgcataccatttctattcttcgaattgaaac
aaattagagttctcaattctctacgacgtttagggaataaaatcttttcaggaacaagca
aatcataatgctttttgtctttagttccagtccttagttgatggcttggaatccattcat
caaaaaatttcttatcagcatagcctttttctcggtatcttttattaaattttaattggc
gcttattcttatgaaccaatgaaatacctatggtttgatatataaaaaattgtccagcat
tttttacagacagacgagcaggttcgataataactattccccttttcatcaattcggtaa
gagcgaaatccttctcagtcatcaaaatatccagacgcatttcttccctttgaatatagg
atatagcaatttctcttggatttatcagtcgtagcaggagacaaccgattttgatattat
tcattaccttttcatttaaagaattatcccatctcaactgaaaatgaaaatcttttttta
gtaagaaatcaagctctgcttctatattgctcttgtattgctttttctttctacgttttt
tcatgtcagatcccgcatacttttcttcaacatctttttcttgctttgagagaactgatc
caagacttacttggttttgtgcatctgatctcggatttccttggcttgtggttttttttt
cttcttgacttccattgtctaattcaagatatttttttttattcgatgatataaaaagat
attcctttttctttatagttctctttttattaccatttgcatttccattaaaatcggaaa
gaagtaatttgattggtatgatccatggtttcgttttatatgcattaaaaagtagcacaa
attctgggaagaaccaaagctcccaatttgatataagactatttagtattttgttattca
ttcccatccaatcaaaaacgaactctttttgattggatgggttaatttcttcattttgat
gaattgtaaaataaaaaagacctttcttagtaatttcatcaattatttgataattatccg
ccccaatcttagtattttgattactgttggtaccagtatccatatcaacccaggattgaa
tatcgatcttatttctaagacaaaaatagaaaattctccaatcaaaatattttctattcg
aaattttatctatatccataatatcgtcttcccctagataattattgatagggatacttc
ccagcataccaaaaaattttcctttccctatgttgtaattataaaaactttcttggacta
gtgatctatcaatagacgagtctttcttatcgtcataattaatagatttatatgataaaa
gatcatatctatagtatttttgaaaatttgatttttgattctgtaatgggtccgcttcaa
aaagattttgtttttctttttggtaatgagttaatctgtttttttcatatgaatcttttt
tgtttaaatctttattttgagtcatacagtcttgattcgctcgatttcgccatttttgtg
gtactaatttagtccatctaatcctaggtaaatcgtattgataatgactacttaaccagg
ttttccattcattcattccaaacttccaaaaaggtttatgtcttaattcgtactgaaata
ttccttttttttcaaaacaatcttttagttcattcttaagaaaaagagatgtttcgtgat
attgaaggacagatcttaaattagaaaagttaataacttgggtttgtgataatttgtaaa
atacatatgcttgtgattgtgagaaagaagataaatcccaaaaaatctttgaattcttat
tattattactaatcttataaagtgatttttttagagtcgaaagaaagtgaattgtatttt
tagttggtttattaattttttcctgatttgcttcattattattattgtggacattttgaa
tttgaattttttttgttgattcaaaaaaaaattttgcattcattcttggaatattaagta
tagataaaaaaaagtttatgtataccctttcaatcaaaaattttataaaaaaatatgatt
tacggattaatcgagtatttcttctttttaagatctgccaaatcttttttgatgattcta
atattttagcacgataacttattttggtagaactaatatttatttcttgagttagcaatc
cttttttcttctcttttgtaattttttctatttggtttctgattatgtttgttctattac
ttagatctttcatttgtttttctgttagtgagaaatttgtccaatgcatagatcgaattt
gaatagacaattcgttaatcgtatgattcccgattattgttatcgaatcttttttaattt
cacccaaatcctctatttctctcgtttctcccaatataactaattgaattggctttcttt
ttgaaagtttttttattcttccttttagaaatcgaatgcttttgatgacccatttgtttg
tttcttttgccactttttggaaaatttttgttctttcttttaaaattcttaaaactataa
aagacttggttttccattttctaattttttttttgaattcttgcaaaacgggttcaaaaa
atgaacgttgttttcggggagaaccaaaaggaaattcagtttccattcccaaaactgtta
aaaaacaaaaatcactttcttgtccttttatttttttcaatgaatccttatgaagggatt
gtagcttagatctgcgccgggattttagggaaaaaggaaataggatctttatttgaatac
cgtctgttaaccagttgtacggaaattctgtttcggataattgaataccattataggtgc
atttaacatgcatttcctttttccaatcatttaaatcctgggaccactcgggccattcaa
ataatagtatgcgagcgagatttttagctattatcaatgaaggtaatataatatattttc
taagaatcgattgagttaataatagaaaccctcttattacttgagaaaggaaaaagctat
cccaggtttctgctattttcatccgtcctttttcttttcttttgtattcttcttttttat
caattttttttttcatttcgtttgtataatcagactgtttttggtctttttgtttccaca
tccaatttctaaaaattcgaaaaattccgttgatcggtccggaaatctcaaaagaaaaat
aaaagagtttctttattctgtccaaaaaaaggggtgaatgggtatttgcttgaaaaaatt
cccaagtaacggttttgcgtctttgtgcgcgcatggagcctttgattagttctcgacgaa
aatccgatttgtacgaatagcgtctcaactttacttcctttttttgctcaagatccttat
tatatttgttattagtataagtaaaaatcaatatccgtttgacgtttcttgtactaatta
caggaccgtccgccacgttttcttcggtttcgctttcctttttttttaaatcagacactg
atttgtatgaccatcgaggaacttttttactaatttcttttattccaatagatttttttc
taattgtttgagcgttgggaatcgttagaactgcatcaaataaaaatttgaaaattttga
ttcgatattctgaatcaattttctctcgtttgggttctggaaataaagaacgtacttttc
ttttttctcttgaaaataattttctactcaatctgtctattgtctgttcaaattcgtgat
aatcattaataagaagaagaaaaccgtgaatcttatttatccaaatgatttctctgttat
tttggatataagtttcatttaggattacaggtgaaaataattttttcattcttccccgag
aagatccatacgtgaaaggatcatatattttaggtaagtattcttttttagtttcatcat
tacataatttagtctttttttcgagtacatcccgggtaagagatcctttatccaaaactt
cgattctacttagaaacttcttgtttaagttgttccttttttgttcattggtgtaactcc
aatgtttatacaattcatcagaggagagtttttccgttgtaaaaaaagacatcttttttt
gtatcatttccaaaaaagttgacaaacttgctggatacgtaaaagagatcctttcttttc
catcactttgacatgtataaaaaaaaaagtgtgctatgtcatttcttacagcatgttcaa
attgattcttttttttttttatatatcgaaatggacgacggaaccttttatagtcgaaaa
gaagggtcacaagaggtttttcaaacctttcaaaccataatagaaatttttctttatttg
ttactttttctttttctaacttcgcattttcttgattcccatccagataagaagtttcat
aaactgggctatttttatcgcatgtttctttaaagtgaaagtggaatttatgctttgttt
tttttttttcctttccattcactcggatctcttctgtttcctcgattttgtccggatcct
ccttttcttccgaaaaaagggaaggagaaggatcttcttccgtgtatacctcttgttcct
gtttagtccccctcgttttgaaagtcgtttctatttctctatctgttacttccgcgcttt
cctcccttttttgcctttcaaaggtttctttcactttcagtttcttagtaaaaatgggta
acggtattctgcctaaatagtagatacaggtaataaataagagaatactaaagattcgag
ccatagaatttctcaattctgacacaaggtacttattagatcgaataagtacattagacc
taatagaattcttttgctgtatccaaactaataccaatccaacccatttcatgaataaaa
tgtgaccaattaaccaaccaacaaaactacttgttacaaataacatcttgttgttgcatc
gaaacatagaaatgttgactaatctggctaacattgaacttggtaaaatgaaatggttga
ataattgaaaaatgagattattcaggaatacacattgaatgctaagattacgcattgaat
ttctgatagtagatccataatcaaaaaagtgtttgtgattgttccagaagaaatgaaaca
aaagatacggtagagctaggacagttattgtatgaggtctacccaatgctagatgcagag
gcgcataatagatcgatatgaacatcatgagctgtcccgcaataaaaccagttgttgctg
ataccttcttctcggttccttcttctccttcttccataacccgagctcggagaaggaaga
gataagagggccctatggagaatgtggtcagaaatccataatagagtccgaccacaacga
ccgaattgattatcttcatgcataaggatactagattacctagtataaaagattgaaaaa
tcatcacaaacctcccctttttcttttctatttcaatttctggattattatatgatgatt
tttcaacttttgatgatatttgaactttccatatatagaaatagaaacagatagactaga
aacgacatctcttatgtcaattcttatgtcaatgacaccaaagggatattaaatgaatgg
aattgggatatggatggaatataatgaaatagagccgctttgaggttccctatgaaacga
ggcatggaacggagccactacgaagaagttccgggagttacgaaggaaacttcgagttca
tattggtcatgggttgagaacgggaattgaactctatgagatagaatctcccgctgttcc
tcagtagctcagtggtagagcggtcggctgttaactgactggtcgtaggttcgaatccta
cttggggagatttgattcattccgaattaaagaattcagaatgtcagaatgaaagggttc
gctttgaccgttaaaagtaggtaacccgttccctgtgtctttgtttctattgcattctat
ctcatcgtatcacattctgttctgcgatatttgagaatcaccgtcaatacctcggtgtag
gtccgggataatcctttgttccatagtcctggggctatttacaattagccaattaagaat
tctcagatgtactagtactagcaagtgcatcaaagatgcagtcatcgattctcccgagag
gccacaattaccgcgagcaaacatattaatgacgaggaacgaatttttgctatgctacta
atacttgctctgctattctgcccaagcccggccgaggaagagttacggggcgtaaaacaa
aaaaaaaatatgccaatggggccgggcatactataattaaaaaaaccaagaatggtaaat
aaaaaaaaagaaaaagtaaggctactccatttcgacaaaagacccacacccaagttccat
agctttgggtccgctatcccgatcatgattttcctacccccagagggaagggtccttccc
tttttggccggttgtgggcgaggagggattcgaacccccgacaccgtggttcgtagccac
gtgctctaatcctctgagctacaggccccgccccgtctacactggatctgttcccggaag
taccctaaaaaaaaaggaacctttcctctcctcagccatttcgggttaagaagatgtgaa
agcacctttctctctataagaataagaacacggtgcgttacgttacgaggtgcgaagtgg
gagagaagggatttcataattggggttttgaataagacgaccttttcatttttcattttt
ttttcatattgcaaaagtaataagaatgagaggtgttaagctttttatcatcctggcgtc
gagctatttttccgcaggacctcccctacagtatcgtcaccgcagtagagtttaaccacc
aagttcgggatggattggtgtggttcctctacgcctaggacaccagaatatcgaaccatg
aacgaagaaaggcatgcgagaaaagcatattggctagtgattgtgaggccccaattctta
actggaggggacaccaaaggcctctgcccttccatcccttggatagatagagaggggggg
cagagcttttggttttttcatgttgtcaaagagttgaacaatgaaaatagatggcgagtg
cctgatcgaattgatcgagtcatgtaggaacaaggttcaagtctaccggtctgttagggt
gcctcagctgcatacatcactgcacttccacttgacacctatcgtaatgataaacggctc
gtctcgccgtgaccttctcttgaattctcaaaacttctgtcgctccatccccgcaggggc
agagaacccgtcgctttctcggctgtgctagcggaggctctggggaagtcggaataggag
agcactcatcttggggtgggcttactacttagatgctttcagcagttatccgctccgcac
ttggctacccagcgtttaccgtgggcacgataactggtacaccagaggtgcgtccttccc
ggtcctctcgtactagggaaaggtcctctcaatgctctaacgcccacaccggatatggac
cgaactgtctcacgacgttctgaacccagctcacgtaccgctttaatgggcgaacagccc
aacccttggaacatactacagccccaggtggcgaagagccgacatcgaggtgccaaacct
tcccgtcgatgtgagctcttggggaagatcagcctgttatccctagagtaacttttatcc
gttgagcgacggcccttccactcggcaccgtcggatcactaaggccgactttcgtccctg
ctcgacgggtgggtcttgcagtcaagctcccttctgcctttgcactcgagggccaatctc
cgtccggcccgaggaaacctttgcacgcctccgttaccttttgggaggcctacgccccat
agaaactgtctacctgagactgtcccttggcccgtaggtcctgacacaaggttagaattc
tagctcttccagagtggtatctcactgatggctcgggcccccccggaaggaggccttctt
cgccttccacctaagctgcgcaggaaaagcccaaagccaatcccagggaacagtgaagct
tcatagggtctttctgtccaggtgcaggtagtccgcatcttcacagacatgtctatttca
ccgagcctctctccgagacagtgcccagatcgttacgcctttcgtgcgggtcggaactta
cccgacaaggaatttcgctaccttaggaccgttatagttacggccgccgttcaccggggc
ttcggtcgccggctcccctgtcatcaggtcaccaacttccttgaccttccggcactgggc
aggcgtcagcccccatacatggtcttacgactttgcggagacctgtgtttttggtaaaca
gtcgcccgggcctggtcactgcgaccccctttgtgaggaggcaccccttctcccgaagtt
acggggctattttgccgagttccttagagagagttgtctcgcgcccctaggtattctcta
cctacccacctgtgtcggtttcgggtacaggtacccttttgttgaaggtcgttcgagctt
ttcctgggagtatagcatgggttacttcagcgccgtagcgcctggtactcgaacattggc
tcggggcattttctctaccccttcttaccctgaaagggcaggggcaccttgcgtccttga
accgataaccatctttcggctaacctagcctcctccgtccctcgggaccaacaaggggta
gtacaggaatattcacctgttgtccatcgactacgcctttcggcctgatcttaggccctg
actcaccctccgtggacgaaccttgcggaggaacccttgggttttcggggcattggattc
tcaccaatgtttgcgttactcaagccgacattctcgcttccgcttcgtccaccgccgctc
gcgcgggtgcttctccctaaggcggaacgctcccctaccgatgcatttttacatcccaca
gcttcggcagatcgcttagccccgttcatcttcggcgcaagagcgctcgatcagtgagct
attacgcactctttcaagggtggctgcttctaggcaaacctcctggctgtctctgcaccc
ctacctcctttatcactgagcggtcatttaggggccttagctggtgatccgggctgtttc
cctctcgacgatgaagcttatcccccatcgtctcactggccgaccttgacccctgttatt
ttgaggtcatatctagtattcagagtttgcctcgatttggtaccgctctcgcggcccgca
ccgaaacagtgctttacccctagatgtccagtcaactgctgcgcctcaacgcatttcggg
gagaaccagctagctctgggttcgagtggcatttcacccctaaccacaactcatccgctg
attcttcaacatcagtcggttcggacctccacttagtttcacccaagcttcatcctggtc
atggatagatcacccaggttcgggtccataagcagtgacaattgccctatgaagactcgc
tttcgctacggctccggtggttcccttaaccaagccactgcttatgagtcgccggctcat
tcttcaacaggcacgcggtcagagccctggtctcctcccactgcttgggagcttgcggtt
tcatgttctatttcactccccgatgggggttcttttcacccttccctcacggtactactt
cgctatcggtcacccaggagtatttagccttgcaaggtggtccttgctgattcacacggg
attccacgtgccccatgctactcgggtcagagcgtaagctagtgatgctttcggctactg
gactctcgccatctagggtgcagcactccaccgcttcgcctagcagcacgacgcttgtat
tgctctcccacaaccccgttttcacggtttaggctgctcccatttcgctcgccgctacta
cgggaatcgcttttgctttcttttcctctggctactaagatgtttcagttcgccaggttg
tctcttgcctgcccatggattcagcagcagttcgaaaggttgacctattcgggaatctcc
ggatctacgcttattttcaactccccgaagcatttcgtcgcttactacgcccttcctcgt
ctctgggtgcctaggtatccaccgtaagcctttccttgtttgaacctcgcccttcacttt
actttaaggctatgccatcctaaggtgctgctaaatggaaggatcttatcaacgtccatg
aatgataaaccatcgatcgaactgccgaatcggaaaaattgggtgctatcatattcatat
agctttgtatcggctaagttcacgagttggagataagcggactcgaaccgctgacatccg
ccacagggtaaaccaccgcctctcaggcccccactgattctaccatagaggccaacgata
gacaataactcccccccgaacacagcttacaactttcatcgtactgtgctctccaaagag
caactcttctcaaaatctcaaagggtgctgagttggaatcccattctaagtaaggattct
tgtggttccggaggatccagctacagaagaaccgggaacggagagctttccccccttttc
cgccccgactctttggtcttaagaatgctggttttaagaatgagtgattgctccttctcc
gaccgccggttttaagaatgagtaattgcccttctccgacccttaactgcccaacctgag
agtggacagctaatgcagtccacttattgagcagggttctatggtcggtccgcgacccct
ggataccgaaggcgtccttggggtgatctcgtagttcctacggggtggagacgatggggt
cggtccatggattttccttccttttgtcgcatttcgctcaaagggttgaagggagatagt
gcatcaagctgttcgcaagggccaacttgatcctcttccccagggatcccagatgaggga
accctaagagagccgtcgactccaactaccgttcatgtacgatccatactagatctgacc
aaccgcccatcctacctcttctacgttcttgacagcccatctttgtctcagtagagtctt
tcagtggcatgtttcggtcctcttccccattacttagaaaaagtgagccaccggttcagg
tacaagatactatcattaccgcctggacaattagacatccaacccgtaatcgcaacgacc
caattgcaagagcggagctctaccaactgagctatatccccccgagccaagtggagcatg
catgaaggagtcagatgcttcttctattcttttccttggcgcagctgggccatcctggat
ttgaaccagagacctcgcccgtgaagtaaatcatcgcacctatggtccaaccaattggga
gagaatcaacagattccttttcgggagcgattcatccttcccgaacgcagcatacaactc
tccgttgtactgcgctctccaagtgtgcttgttccccccttcttccttaccatggcaagt
atttgtgaaataactccgatgagaagaaaaaagaaggcattaagagaccctcccggccca
accctagacactctaagatcctttttcaaacctgctcccatttcgagtcaagagatagat
aaatagacacatcccattgcaccgatcgggggcgttcgtagtgcctgagggggtcgaaga
ccaagaagtgagttatttatcagccaagcattcttcttacggctagatccaatctcctgg
tccctgcggaaaggaaaaggaaaaagaatttcacgttcttcctttcgggaagggaggatt
aggaaaatcctattgattgcagctttctccagacctccgggaaaagcatgaaaaaaaagg
ctcgaatggtacgatccctccgtcaccccagaatgaaatgaaaggggcgatctcgcagtt
cttggtctgtgaagatacgttgttaggtgctccatttttttttcccattgaggccgaacc
taaacctgtgctcgagagatagctgtccatacactgataagggaggtatggattatcgag
aagagaggagccgtggtggtcccccccggaccgcctggatcccacgagtgaatagaaagt
tggatctacattggatctcacctgaatcgccccatctatcctcctgaggaggagtttggt
ttcaaacccccggttcaaacaggagaagtacgccatgctaatgtgccttggatgatccac
atctcagggtcaggcgctgatgagcacattgaactatccatgtggctgagagccctcaca
gcccaggcacaacgacgcaattatcaggggcgcgctctaccactgagctaatagcccgtc
gtgcgggcctcccgctgggggcccactatgccaaaagcgagagaaaccccatccctctct
ttcctttttacgcccccatgtcgccacaagggagggacatgggggcgtaaaaaaggggat
cctatcaacttgttcaacttgttccgacctaggataataagctcatgggcttggtcttac
ttcaccgtcgagaaacgaaagaagacttccatctccaagtttcactcaggcgtagctcgc
ttctttttgggtgtgaagcggtgtcaaaccaaaatactcaacaagcattagctctccctg
aaaaggaggtgatccagccgcaccttccagtacggctaccttgttacgacttcactccag
tcactagccctgccttcggcacccccctccttgcggttaaggtaacgacttcgggcatgg
ccagctcccatagtgtgacgggcggtgtgtacaaggcccgggaacgaattcaccgccgta
tggctgaccggcgattactagcgattccggcttcatgcaggcgagttgcagcctgcaatc
cgaactgaggacgggtttttggagttagctccccctcgcgggatcgcgaccctttgtccc
ggccattgtagcacgtgtgtcgcccagggcataaggggcatgatgacttgacgtcatcct
caccttcctccggcttatcaccggcagtctgctcagggttccaaactcaacggtggcaac
taagcacgagggttgcgctcgttgcgggacttaacccaacaccttacggcacgagctgac
gacagccatgcaccacctgtgtccgcgttcccgaaggcacccctctctttcaagaggatt
cgcggcatgtcaagccctggtaaggttcttcgctttgcatcgaattaaaccacatgctcc
accgcttgtgcgggcccccgtcaattcctttgagtttcattcttgcgaacgtactcccca
ggcgggatacttaacgcgttagctacagcactgcacgggtcgatacgcacagcgcctagt
atccatcgtttacggctaggactactggggtatctaatcccattcgctcccctagctttc
gtctctcagtgtcagtgtcggcccagcagagtgctttcgccgttggtgttctttccgatc
tctacgcatttcaccgctccaccggaaattccctctgcccctaccgtactccagcttggt
agtttccaccgcctgtccagggttgagccctgggatttgacggcggacttaaaaagccac
ctacagacgctttacgcccaatcattccggataacgcttgcatcctctgtattaccgcgg
ctgctggcacagagttagccgatgcttattccccagataccgtcattgcttcttctccgg
gaaaagaagttcacgacccgtgggccttctacctccacgcggcattgctccgtcaggctt
tcgcccattgcggaaaattccccactgctgcctcccgtaggagtctgggccgtgtctcag
tcccagtgtggctgatcatcctctcggaccagctactgatcatcgccttggtaagctatt
gcctcaccaactagctaatcagacgcgagcccctcctcgggcggattcctccttttgctc
ctcagcctacggggtattagcagccgtttccagctgttgttcccctcccaagggcaggtt
cttacgcgttactcacccgtccgccactggaaacaccacttcccgtccgacttgcatgtg
ttaagcatgccgccagcgttcatcctgagccaggatcgaactctccatgagattcatagt
tgcattacttatagcttccttgttcgtagacaaagccgattcggaattgtctttcattcc
aaggcataacttgtatccatgcgcttcatattcgcctggagttcgctcccagaaatatag
ccatccctaccccctcacgtcaatcccacgagcctcttatccattcttattcgatcacgg
cgggggggcaagtcaaaatagaaaaactcacaactcatattgggtttagggataatcagg
ctcgaactgatgacttccaccacgtcaaggtgacactctaccgctgagttatatcccttc
cctgcccccaccaagaaatagaactgactaatcctaaggcaaagggtcgagaaactcaac
gccactattcttgaacaactcggagccgggccttcctttcgcactattacggatacgaaa
ttaatgggaaaaattggattcaattgtcaactgctcctataaataggattgactacggat
tcgaaccatagcacatgctttcataaaaccgtacgattctcccgatctaaatcaagcagg
ttttacatgaagaagttctattcgatacggataggagaagcggtattcttaaaaaaatag
agaaatcagaaccaagtcaagatgatacggatcaaccccttcctcttgcgccaaagatct
taccatttccgaaggaactggagttacatctcttttccatttccattcaagagttcttat
gtctttccacgcccctttaagaccccgaaaaattgacaaaacgattaactacttcattta
tgaatttcatagtaatagaaatacatgtcctaccgaaacagaatttttaacttgctatcc
tcttgcctagcaggcaaagatttgcctccgtggaaaagatgattcattcggatcaagatg
aaagtccaactccattgcattgccagaatccatgttgtatatttgaaagaggttgacctc
cttgcttctctcatggtacaatcctcttcccgccgagccccctttctcctcggtccacag
agacaaaatgtaggactggtgccaacagttaatcacggaagaaaggactcactgagccgg
gatcactaactaatactaatctaatagaaaagaactgtcttttctgtatacttatgtata
ctctccccggttccattgctaccgcgggctttacgcaatcgatcggatcatatagatatc
ccttcaacacaacataggtcgtcgaaaggatctcggagacccaccaaagcacgaaagcca
ggatctttcagaaaatggattcccattcgaagagtgcataaccgcatggataagctcaca
ctaacccgtcaatttgggatccaattcgggattttccttgggaggtatcgggaaggaatt
ggaatggaataatatcgattcatatagatacagaagaaaaggttctctattgattcaaat
gctgtacctatgggatagagaaagaggaaaaaaccgaagatttcacatagtacttttggt
cgaaaaatcaatccgattgatttcgtacccttcgctcaatgagaaaatggatcagcttct
ctaggatcaaacctatgggacttaaggaatgatggaagggaataaaataaaaaaaaaaga
aataaaaaaagaaaagagagggaaaaaaaataataaagaaataagtaaataaaaatgaag
tagaagaacccagattccaaatgaacaaattcaaacttgaaaaggatctttctgattcta
gaagaatgagggccaaaggggttgatcgagaaggatctcttgttcttattataagatcgt
gtgattggatccgcagatgtttggtaaaaagaataatcttctcctttgagaataatcaaa
aatggaaagtgttcaattggaacatgaaaacgtgactgaattggtcctagttactcttcg
ggacggagtggaagaagggaggagattatcgaacgaggaaaaggacccaatgatttcgaa
agaattgaacgaggagccgtatgaggtgaaaatctcatgtacggttctgtagagtggcag
taagggtgacttatctgtcaacttttccactatcacccccaaaaaaccaaactctgcctt
acgtaaagttgccagagtacgattaacctctgggtttgaaatcactgcttatatacctgg
tattggccataattcacaagaacattctgtagtcttagtaagagggggtagggttaagga
tttacccggtgtgagatatcacattgttcgaggaaccctagatgctgtcggagtaaagga
tcgtcaacaagggcgttctagtgcgttgtagattcttatccaagacttgtatcatttgat
gatgccatgtgaatcgctagaaacatgtgaagtgtatggctaacccaataacgaaagttt
cgtaaggggactggagcaggctaccatgagacaaaagatcttctttctaaagagattcga
ttcggaactattatatgtccaaggtccaatattgaaataatttcagaggttttccctgac
tttgtccgtgtcaacaaacaattcgaaatgcctcgacttttttagaaaaggtccgggtca
aatagcaatgattcgaagcacttctttttacactatttcggaaacccaaggactcaatcg
tatggatatgtaaaatacaggatttcccatcctagcaggaaggggggggggaaacggata
ctcaatttaaagtgagtaaacagaattccatactcgatctcatatatacatatagaattc
tgtggaaagccgtattcgatgaaagtcgtatgtacggcttggagggagatctttcatatc
tttcgagatccaccctacaatatggggtcaaaaagccaaaataaatgattttagccctta
taaaaagaaaacggattcttgaacccctttcgcgctcatgtcacgtcgaggtactacaga
agaaaaaactgcaaaatccgatccaatttatcgtaatcgattagttaacatgttggttaa
ccgtattctgaaacacggaaaaaaatcattggcttatcaaattatctatcgagccttgaa
aaagattcaacaaaagacagaaaaaaatccactatctgttttacgtcaagcaatacgtgg
agtaactcccgatatagcagtaaaagcaagacgtgtaggcggatcgactcatcaagttcc
cattgaaataggatccgcacaaggaaaagcacttgccgttcgttggttattaggggcatc
ccgaaaacgtccgggtcgaaatatggctttcaaattaagttccgaattagtggatgctgc
caaagggagtggcgatgccatacgcaaaaaggaagagactcatagaatggcagaggcaaa
tagagcttttgcacattttcgttaatccatgaacagggtctatatagacacatagatcca
tggatccatacatctcgatcggaaaagaatcaatagaaaaagaaagaatcggaattgctc
gatatatttctcgaaacaaacgaaaaggaaacgaaagatgaaacataaatcatggatcaa
ctaagccctctcggggacttgcttaagaataagaaagaggaatctcatgtaaataccatg
gaataaggtttgatcctattcatggggattccgtaaatattccattccaaaaatagaaag
ttcgaaacaattgggatttttttggagattggatgcagttactaattcatgatctggcat
gtacagaatgaaaacttcattctcgattctacgagaatttttatgaaagcctttcatttg
cttctcttcgatggaagttttattttcccagaatgtatcctactttttggcctaattctt
cttctgatgatcgattcaacctctgatcaaaaagatataccttggttctatttcatctct
tcaacaagtttagtaatgagcataacggccctattgttccgatggagagaagaacctatg
attagcttttcgggaaatttccaaacgaacaatttcaacgaaatctttcaatttcttatt
ttactatgttcaactctatgtattcctctatccgtggagtacattgaatgtacagaaatg
gctataacagagtttctgttattcgtattaacagctactctaggaggaatgtttttatgc
ggtgctaacgatttaataactatctttgtagctccagaatgtttcagtttatgctcctac
ctattatctggatataccaagaaagacgtacggtctaatgaggctactatgaaatattta
ctcatgggtggggcaagctcttctattctggttcatggtttctcttggctatatggttca
tccgggggagagatcgagcttcaagaaatagtgaatggtcttatcaatacccaaatgtat
aactccccaggaatttcaattgcgcttatattcatcactgtaggaattgggttcaagctt
tccccagccccttctcatcaatggactcctgacgtatacgaaggagtgcggttcgttcga
taaattcctacctctctatctatctctgagatgtttggatttttcaaaactcaatggaca
tgcagaagagaaatgctatccccactcggaccaagacataacttttacttgttcaaataa
caattaaggtgaagcagggtcaggaacaacgaatctctttatgataaacagatccatttt
gcaagttcgttattacgggtagttcctacaaaggatcggactaatgacgtatacaatact
tgaattctcgatgtagatgctacagagttggttctcatccttcagagactacgagtgtaa
taggagcatccgtcgacaaaaggatcaccctaagatgatcatctcatggctattgagaac
gaatcaaatcagatggttctatttctcaatctttctgacttgctcctacggaaccgaggt
cgaaaagattgagaaaaatcagtcattcacaaccactgatgaaggattcctcgaaaagtt
aaggattagtaatcctttttagaaatcgaatggattcgatcttatacatacgcgaggaag
gtaatcaaaaaagaaagaagatgagttcttctttacttttatcacttaggagccgtgcga
gatgaaagtctcatgtacggttttgaatgagagaaagaagtgaggaatcctcttttcgac
tctgactctcccactccagtcgttgcttttctttctgttacttcgaaagtagctgcttca
gcttcagccactcgaattttcgatattcctttttatttctcatcaaacgaatggcatctt
cttctggaaatcctagctattcttagcatgatattggggaatctcattgctattactcaa
acaagcatgaaacgtatgcttgcatattcgtccataggtcaaatcggatatgtaattatt
ggaataattgttggagactcaaatggtggatatgcgagcatgataacttatatgctgttc
tatatctccatgaatctaggaacttttgcttgcattgtatcatttggtctacgtaccgga
actgataacattcgagattatgcaggattatacacaaaagatccttttttggctctctct
ttagctctatgtctcttatccctaggaggtcttcctccactagcaggttttttcggaaaa
ctccatttattctggtgtggatggcaggcaggcctatatttcttggtttcaataggactc
cttacgagcgttgtttctatctactattatctaaaaataatcaagttattaatgactgga
cgaaaccaagaaataacccctcacgtgcgaaattatagaagatcccctttaagatcaaac
aattccatcgaattgagtatgattgtatgtgtgatagcatctactataccaggaatatca
atgaacccgattattgcaattgctcaggatactcttttttagcttctagttagcttctcg
aatctatttcttagttcaagatccctcttactaactggaatcaaagaattagtagatctg
ttccgcccaaaatgggaatgggctagggttatgaacttataatctagaatctgatgatcg
agtcgattccatgattataagttcattccataccggaccagacccgaatagggttatata
cattctcattatgagaaggggtcattcgagcgtatctaaatagatactatgtttccatat
ggatccctacgtcgttacattccatttaggattaggaataggcgtaatcggacctgcttt
ttacatatctctcgttatttgggaccctattcacccctttgggcttctattgaatcgaga
aatcggtttgattgtccatctttttgatataatattaatatatatataaggcatcctccg
gataattcaaatcgaagcaattggatgtccgattggggcctatatgacatgaccgatcaa
tagaaatactccaacactccacctttgtcatatattccatacatcacactagatagatat
catcttcatggaatacgattcactttcaagatgccttggtggtgaaatggtagacacgcg
agactcaaaatctcgtgctaaagagcgtggaggttcgagtcctcttcaaggcataatatt
gagaatgctcattgaatgagcaattcaataagagatctcggatcgaatcggtatatcaat
atcgattcgatccgagatcttggaattggaataagttcggcagcggatcacgaaatcttg
gtgatcttctctatctaatgaatggggagtccgctttgaaatcgtccgtcctgcacccac
cccccgagtatatgcttcaacaggaatcacacaagagtagattgatacaatataaacctc
tggtaaaatgcccgcctgtaacccagccgataaagtacattacatagtccgttttaggga
ttggcgacttacccgttcagtgactttggcactggacgttcccaaaattggtactatcgg
gtcgggtgaattcaataatagacgcctgttggcattccagccttccttctcctttcagga
cctatccgaaagagaatccagtacttcttcttcttggtcgtgaatatctgaatagggcga
accgccccgtggatatctttccttcggaacaaacgagttcgaattaggctcggtcaactg
gaatgtgtattatccatataggggatcttccaattgagaagatccatcgacctgagacga
agagaagggtctatctattttatttagttattcagttaaaccaatgattccttattggag
cagatagcaacaaccatttcatccgacatgcgtatttttgattttccaatagatttacat
ctttctctttcattaatggaaattttttgatgtagttagtaatagtggttcactgttcaa
gaattcttgtttaagcagttcataccatccatacatagtttttgatctaagatttcaatt
cttctatgtttcagcagtagcatattgttccatggagctaaggtccaaaatatggaagaa
acaggtgtttccacgactctaccacccagtcaattctgttccacttaatccctatttcat
ggccacatatctttccggctaagtaatggcaaacctttctcctgttacatgaatccaatt
ttcatttcatccgggaaaagccatctttttctcaacaatgtctttgtcatttgatccaat
agcgttccgttagataggaacagatttgataaatactgataactctcggatggagtatta
gaacggaaaaatccattagataatgaactattggttctaagccatctctggcgatgaatc
aacaattcgaagtgcttttcttgcgtattcttgataaaccagcgtttagatatagatgta
ggaggatccgtttgggaagtaagaagtccctttgacatctcttcatctgcaaagaattct
cgatgtgaaaacacagagacaaggggctgatctttgaataggaaaaagagtggatctgcg
gggtcccaaatgaattggcttattcgaaaaaagccttgttctttggaagatctatctcgt
gtctggtactgcatggttctactctgcaagaactccgaatcattctcttgaagctcatcc
ttttcatcataaatgatccgcttgccccgaaatgacccggcccaatagggaaatcccaat
tcattgggcctttcgatacaatcaaatagaaagccccaggggcgccatattctaggagcc
cagacgatgtgattgaataaatcctcctctatctgttgcgggtcgaggactccttctcct
tccccttcttcaaactccgattcgtatttttcatagagaaatctctgatcaacgatagaa
caagatccattttgcatcatatctaagggattccttggttcgggccgaagaagcaatgtc
actcgatcattatcaaaccgactgcaatctttttctgtccgtgaggatcccaccagagcg
ccttctacttctaataggccatgaactagatcagaatcattctcaacgagtccagaagaa
gtgatcccgtttttttcatcgggtccgggtagagaccaaaggtcttgagcgaccgatccg
gcagaacaactcaaaagataaagaagtatcgttaatttcttcatgctcgttccaagttcg
aagtaccatttgtacaaataagaatccccttcgttacacgatttcttcttcatatagata
gatataggatctatggggcaattacttagaagtacattttgtgcaacagcccttcctatc
tgatagaaaaggatcccatgatcctgaaccgatcttacctgggatcgcaaatcccaagtg
tgtctatgaagagcggatcgaattgtattagtgtctataattgatttcttctgtgtaata
ctaatcgatagggcctcattggtaagtgctacaagatctcgtgcattggaacccatggtt
agggacctgaatccattagtatggaacattttcttttccaagtgaaatcccctagtatat
gaaagagtgaaaaagtgctttcgttgttgtggaataagaagccttcgtatcttaatgcat
gtatttaatttattcggggctattagagcgggatccactttttggggaatatgagtcgaa
gcaataacaagaatatttctagtggaacatctttcacaatccctggagagatagttcact
aatagaccgagggataagtaattcgactcattcacatccagatcatgaatgtttggaatc
catattatgcaaggagacattgcttttgctaattcgaattgaagggtgatataaaatcgg
cctatttccgacatcatatcgatagttagcgcattcatcatagttagaagctccagctcc
gtatcaaggtcacgatcgatatcgtcactagcatcaatatcgtcactagcatcaatatcg
tcactagcatcaatatcgtcactagcattaatatcgtcactatcatcaataagaaaacct
ttaggcttgttacccaggaacttgttcagaaatactgtaatgaaaggaacataggagttt
gtcgctaggtatttgaccaaataggagcgtccggttcctatagaacctatcactaaaata
cccctagagggggatagggctaggcggagcgaaaagggttttccatgagatgggaaatga
aaactattagccccacacgaagtttgtgaataagtgattgtctgataatgagcaaggaat
atccgtctttcggctaaacaggatgtattgaactcataattcattaaatgctttttatga
atgtcaactaagtatcgtaagtaaattgttcccggttgttcaatcatttgataaccggag
tcattctttgataaatgatcactatgagtcagactcaatagaatttgatcaatccttttt
tctgtcgttaaggcggagaactgaaccaagaattctctttctttatcatcaatccaatca
ctgttcgcgacccaggattctattttatcatcaatccaatcaccgttcaccttttttctt
tttcttatcaatgaatagatctctttacttgtatgacttagatgtctcgtatttctggaa
aaagtgattcgattgatgggatttggtatgatacttatgagattgatgatatcgatgaga
ttgatattcaaatctttcgtcttagaacgtattgatttaaccccatcagcgggaccacca
ccccatagcatgttgccgccagaagcagaaccccgtatttcttctattgcataacctaat
tgttccagagcaactagaaagagattctttaaccagaaagaattcagttcagatgtggga
tacctatccagaagttttcgcaactcaatcatgtatgatggaatcatcaaagatttgacc
ttttcgaactcggtctgtaactcactataggctcgggaaacaaagagaagatgtgtacga
acgagatatccagcaacaagaagaaggaaaaggattgaatagaggaactcccgaacattt
ggcgatctcagatgtgtcgatatcaatggtgactcattatttcgatgaatcatttcttcg
gacagaagaagattatgtaaacacttactcgaaatctcacttatcagattccattgtgtc
ttccacaatggaatctgaagaattcgccatgatatatctgatccatgcataatatcatga
aaaatggatacaaatttttgactgctacttagtaccggcaataggtctgaaaaagtatct
aaaaatatcaaatttagatatttgtaccctgtcgaagtaaggaaccatggcatatatgtt
tggaacagattccattttgagagagttgaaaaagcactgtctcgttgaaaggttctatac
atctgacctttctcaacgcatttctttagacaaagactccgttttttcctctttttggat
ggtaaatatttctcagaacatggagtgtgaatcaaacccatgtttgaattgaaattgaga
tactgatgcaagttcttctcttctgaatcagatagattcatatcggaaagaggttgacaa
taagttctttcaaaattgactatttgtccctctgttagaggtgttccagaagaaatggct
gcgatcgagtaaatagctctacgaactaatagatcggatcgaattggaaaatggaaagat
ttgtacaagttatacctttcgtcaccactttgtggaaaatcgttaggtatgaatatgtta
gatacctgtgactcgattggtgaaatagtatctctctccaaaaaagcatgttttttttta
ccgccgcacaaagaaaatattttgttgcgaatgaacaagatattgaggaaatacgtaaaa
tcagaattattgatacgggccttttccacataaaaagggaatctcttgttacaatagaag
cggaaacggtgtggattattcaagaatcgaagtcgatttgctttataaaaagaagatatc
aatgaacttctatgaaatggtttcacaggattcagccaattgtcttgatcgtgggatatc
attgagaaataggaatccgtgttatcaaaagatttcctgcgattatttctagtatggaat
gagtcaatcatccactttggtatcttattgaacaaaaatggtgatattcttcctccattg
atcaaaaatttcgatttttgggaagtattatgatcatccaataagaagggtttcaatttt
ttcaaatgaacgatttgaagacctattgattctaacaacggattgcagagttgatcattc
ggacctttcaattcatagatgtggatctcagacctatgaatggggatattcccgaaactc
acaaagaaaaaaggaagtgagttagacaaaaagaaaggaagtgacttagacaaattcatg
aatctctcggttcgagaaataaaaataagaggatcgaaccatttcttcggactctttttc
aaattcgataaatgttggttgatcgtatatttcattatagttctatgattcagagtctca
tttcctatttgatccctttgaattccatattcgaagttgcgatcggatcgattcattaaa
aagaatcgattcaatacatttcttatgtacccataggtgctatattggatttgaatccga
tttcggatcaatctatattgattgactgcctccattatgttgttgctagcaaataccact
atttttggttttggatcttccaaatcattcccgcaggagatccggacccatttttttctg
atccttcgataaaaagattcattctcttcataaaaaataggaggtagaaccaataaagat
ttctttttcgattcatccctggagttgaatacctcattcaagaattgtttttgatccaat
ccgtaggaatcaatagaaaaggcaaatcccttatgatacaccagatccggctcggttatt
gatagagtgaatagatctgccatttcttgaaatctctcttctgattcaaaatcgtggtgt
aacgtgtatccccccctgttccggtcatggaatagatgaaataaatcaaaaaatggattt
ttgtttaagaatgaaatcttattggacctgtccatatccagttcatccttcggaaccata
tcacatcccggatctgatgaaataggatgaattgagacggtattttgtaaatacgtaatt
atcttgaatatattaactatttctttattttccgatcgcctggaagggacaaaagaaaca
tcttcttctttcttcaacaatttctgatctctagtggacctctcagtaggattcgaaccc
agatgaagttctgaccatctgtcagagaaaaaagaacgaatggatcttgtaggattccca
agaaattcttcgatttcttccggaagcagatgcttattcatctgcctttcacgttccgtg
aatagccgggacattgaggaatatccagaaaggcatttagggaatcggtctgattctatc
tctgtttgttccgtttgaagaaaggaaggatcccaaagaatcgatctttcttttagttgt
tgaatctctctttgattgatcaatgtgtgatattccgaatcctcattactaatggaatcg
aaacgatctctggattgatcagaagatcctttcaattggctagaatccgttacttgaacg
aaactagatcttgtggaatcatattgaatatttgacgatacattccgtaccttgctaaaa
aatcgatccttgtttaccaaccacacattgtctaaccaaatccaactctctctcgatatg
ttcctcaaaaaatccgattcgtgcggattcttcccccaactaacgaagagatcttggcgg
aattgccacatatgaaattgagcacaattttgcaaagaaatagcccacttgtttctcgag
aagagatgggaaaaacgctcaatatcatttgattgaatagttgacccagctccttgttgt
ttgaagaaaccctccacttcaattggtattttttcacgaaaagcaaacatgagataacaa
atccagtctttcactaagatttcgaatagctgtcccgaattcaagttgattatgtttcgc
ctcttactcggagaaagacgatcaaacaattcccaatcatggtccttgcggatcggatca
tctatataatatacaaaaagaaactccagacatttgatatctttctctttgaatgagatc
tcaattccagcgacggtttcattagatatcttacaactagaatccctcttttttccgagc
cagttcctccaccaccgcgaaccccagttagattcaggcatgatacactttttatttatt
gggagaacccaagtactctctttcggatccaggaaaaagctctcagagatcttttttcct
tttggaagatacaggagcgaaacaatcaacctattgatattggaagacccaaaagattct
tccaatgtatcatttctgggtccaatggaattcataggtataggaaggagccctgtcaaa
tagagattttttctttcgaccatatttcgattgttaatacgatatataaggatcgctact
acaaatagtactacacccttgatcgtgaaatatcgattgcttgttgaaccctgtaaattg
cgtgaaaataggatactccaaattcgtgggtccaagagttttataaaacgttcttggtgg
aaaaaaatgtgaatgaaagatcccactgaattgaattgggtccatgaatctaagaaatag
tgagaattcttgatctctctcaatatctctctcaattcgaaaatccaggattggaattga
tgtcctttcattgattcctcctaaattgcattgatttatcctaaagatttcatttcaatt
ggaatttggttattcaccatgtacgaggatccccgctaagcatccatggctgaatggtta
aagcgcccaactcataattggcgaattcgtaggttcaattcctactggatgcacgccaat
gggaccctccaataagtctattgggattggctctgtatcaatagaatctcatctcatcta
tacataacgaattggtgtggtatattcatatcataacatatgaacagtaagaactagcat
tcttattgagactcgaactcatagggaagaaaatagatttatggatggaatcaaatatgc
agtatttacagacaaaagtattcggttattggggaaaaatcaatatacttctaatgtcga
atcaggatcaactaggacagaaataaagcattgggtcgaactcttctttggtgtcaaggt
aatagctatgaatagtcatcaactccccggaaagggtagaagaatgggacctattatggg
acatacaatgcattacagacgtatgatcattacgcttcaaccgggttattctattccacc
tcttagaaagaaaagaacttaaatcaaaatacttaatagcatggcgatacatttatacaa
aacttctaccccgagcacgcgcaatggagccgtcgacagtcaagtgaaatccaatccacg
aaataatttgatctatggacagcatcgttgtggtaaaggtcgtaatgccagaggaatcat
taccgcagggcatagagggggaggtcataagcgtctataccgtaaaatcgattttcgacg
gaatgaaaaagacatatatggtagaatcgtaaccatagaatacgaccctaatcgaaatgc
atacatttgtctcatacactatggggatggtgagaagagatatattttacatcccagagg
ggctataattggagataccattgtttctggtacagaagttcctataaaaatgggaaatgc
cctacctttgagtgcggtttgaactattgatttacgtaattggaagtaaccaattaggtt
tacgacgaaacctagaaatcgatcactgatccaatttgagtatctctacaggatagacct
caacagaaaactgaagagtaacggcagcaagtgattgagttcagtagttcctcatataaa
attattgactctagagatatagtaatatggagaagataaaattgtttcaagcaccaacag
aaccagaagcaccccttgtttcaaagagaggaggacgggttattcacatttgatttgatg
gtcagaggcgaattgaaagctaagcagtggtaattctaaagatttccccggggaaaaata
gagatgtctcctacgttacccataatatgtggaagtatcgacgtaatttcatagagtcat
tcggtctgaatgctacatgaagaacataagccagatgacggaacgggaagacctaggatg
tagaagatcataacatgagtgattcggcagatttggattcctatatatccactcatgtgg
tacttcattatatgatatatataagatccatctgtatagatatcatcatctacatccaga
aagccgtatgctttggaagaagcttgtacagtttgggaaggggttttgattgatcaaaaa
gacgaatctacttcaaccgatatgcccttaggcacggccatacataacatagaaatcaca
ctaggaaagggtggacaattagctagagcagcgggtgctgtagcgaaactgattgcaaaa
gaggggaaatcggccacattaaaattaccttctggggaggtccgtttgatatccaaaaac
tgctcagcaacagtcggacaagtggggaatgttggggtgaaccagaaaagtttgggtaga
gccggatcgaaatgttggctaggtaagcgtcctgtagtaagaggagtagttatgaaccct
gtagaccacccccatgggggtggtgaaggaagggctccaattggtagaaaaagacccgca
accccttggggttatcctgcacttggaagaagaagtagaaaaaggaataaatatagtgat
aatttgattcttcgccgccgtagtaaataggagagaaaatcgaatttctttcttcgtttt
tacaatttacaaaagaaaaaaaataggagttaattaactgtgacacgttcactaaaaaaa
aatccttttgtagcgaatcatttattaagaaaaatccataagcttaatacaaatacaaa
