# Supplementary material for: Comparative analysis of the complete plastid genomes of Mangifera species and gene transfer between plastid and mitochondrial genomes
Source: PeerJ. 2021 Feb 10;9:e10774. doi: 10.7717/peerj.10774 (PMC7881718; doi:10.7717/peerj.10774)
Supplement: Supplemental Information 8 [file peerj-09-10774-s008.fasta]

>Mangifera hiemalis.
cataagcttaatacaaatacaaaaaaagagttataactattagttagttagttagtagtt
taatagttagttatgagctatgggcgaacgacgggaattgaacccgcgaatggtggattc
acaatccactgccttgatccacttggctacatccgcccctcttaaaaaattacaaaaaat
acaaggattacaatttctaccattgatcataatttttgatcattctcctttttttatggt
accttacttatcaatctcgaaatgaagatacaagacaagaagcagaaaattttgttttgt
tgaaaaacaaacaaccaaacgaaacgtatgtaaataaaaaactactaaataacggagcaa
taccgaccctttgcaagaaattggtattgctccgttattttcaaaaactcgtatacacaa
aaaacgaaatcttatacatttgtagatggagcttcaatagcagctaggtctagagggaaa
ttatgagcattacgttcatgcataacttccataccaaggttagcacggttaataatatca
gcccaggtattaattacgcgaccttgactatcaactacagattggttgaaattgaaacca
tttaggttgaaagccatagtactaatacctaaagcagtgaaccagatacctactacaggc
caagcagctaggaagaaatgtaaagaacgagaattgttgaaactagcatattgaaagatc
aatcggccaaaataaccatgagcagctacgatattataagtttcttcctcttgaccgaat
ctgtaaccttcattagcggattcgttttctgtggtttccctgatcaaactagaggttacc
aaggaaccatgcatagcactgaatagggagccgccgaatacaccagctacgcctaacatg
tgaaatggatgcataaggatattgtgctcagcctggaatacaatcatgaagttgaaagta
ccagagattcctagaggcataccatcagaaaaactgccttgaccaattgggtagatcaag
aaaacagcagcagccgctgcaacaggagctgaatatgcaacagcaatccaagggcgcata
cccagacggaaactaagttcccactcacgacccatgtaacaagctacaccaagcaagaag
tgtagaacaattagctcataaggaccgccattgtataaccattcatcaacagatgccgct
tcccatatcgggtaaaagtgcaaacctatagctgcagaagtaggaataatggcaccagaa
ataatattgtttccataaagtagagatccagaaacaggttcacgaataccatcaatatct
actggaggggaagcaatgaaggcgataataaatacagaagttgcggtcaataaggtaggg
atcatcaaaacaccaaaccatccaatgtaaagacggttttcggtgctggttatccagtta
cagaagcgaccccataggcgttcgctttcgcgtctctctaaaattgcagtcatggtacaa
tcttggtttatttaatcatccgggactcccaagcacacaaattctctagaaatagataat
tgagggcttgttattcaccagtataacatgatttatatctccgtgtcaaccaatagcaac
attcatagatcgatatctatgatcttatctagatcgattcataagaaatcgttttttgaa
tgaatgaagtaaattacaaaaaaggaatgccgatttatatagatatatgatttcgatatg
ataataataatgggttgcccgggactcgaacccggaactagtcggatggagtagaaaatt
tctattcaattgaaattaaattcaatttcaattaagtcaaaaaatccctccccaagccgt
gcctgcatttttcattgcacacagctttccctatgtataacatcgaaaaatccctttctt
ccctaaaacctaaaaaagacgctaaaaagttgaatacacagttgatcaacctttattatt
ccatgaacatttaatagtaataaaaatgaatgaatttttttgttatctaactatcattta
ggaaaaatttctaaattacacggtctcataaccaattattcatgattaaccagatcattg
atacaaataatatccaaataccaaatccgccctctatacaacctccgcgaagtagacgaa
gctcttggaaagattacagaaagaacgtgctcttccgccataaggaattcttccaaaaat
tccgaaccgaatcttttcaaaaaagcgcgtacagtatttttgtgtttacgaaccaaattt
ttaacacaagaaatccgaagtatatattttattcgatacaaattctttttttttgaggac
ccgctgtgataatgagaaagatttctgcatatacgcacaaatcggtcaataatatcaaaa
tctaaggaatcagcccaggtcgacttactaatgggatgccctaaggtgttacaaaaccgc
gccttactcaatgatccaatcagaggaataattggaacggttgtatcgaacttcttcata
gtcttatctatgataaatgaattttctagcatttgactccgtaccaacaaaagatttagt
cgcacactggaaagataacccagaaaattgatagaatgcttgtagaagtgctttctatga
acccttaccggttgagaccacatgtgaaaatgcgattgccataaattgacaaggtaatat
ttccatttattcatcagaagaggcgtatcctttgaagacagaatagattttcctttatat
ttaacataatgcatgaacggatccttgaacaagcataagatgtcctgaaaataaaaatca
ttagccaagacttcgacaagatgttctacttttcgatagaaatctattcgctcaagaagg
actccagaagatgttgatcgtaaatgagaagattggttacggagaaaaaagaagatggat
tcatattcacatacatgagaattatataggaacaagaataatcttgaattactttttgaa
aaaatggaaatagatttctttggagtactaagactattccaattcaaattcaaatactca
tgtagaaagaaccgtaataaatgtaaagaagaggcatcttttacccagcagcgaaggatt
tgaaccaagatttccgagcgaatggggtggggtattagtacatctaagacataatttaaa
tatgagaatttgtcctcgaaaaaaggaaatattgaatcaattgattggaaattatgagat
tttgctatttctttaccttctaagaaagagacaaatcgtagcgaaaatgcaatttccaca
atgactgcaaacccctcggatatcatttgcgaatacaacttattgttgtgtccaaaaaat
tgattttgattagaatcattagtagaaatactcaactgaatccgttgatacagtcgaata
attaaacgtttcacacttagtgaactagatttattgtcataacccccattttccaacgaa
aacctccatctatttaaagcatgatcatgagccagtgcataaatatattcacgaaaaagc
agtgggtataggaagtggtgttgctgagatccatctagttcgaaatagacttgaaattcc
tccatttgaaattcgctttaaaccaaaggtaagggttaagggtaagggatttattgggtt
agcaaatgatacattggattagcaaatgatacatagtgcgatacagtcaaaacaaggtat
tgtagtaaaaaaaaatggataccttggaaacgggtagactcatcaacggattctctatcc
tctcattttccatttaattaaattggtttatgggtttctgtttgttagagtatagaaagg
gtggttagaaatcctttattttttcaatccaatcgctcttttgattttggaaaaaaaaat
atctttatcaatatactgcttcttctacacattcatctccaacccataaaagggattaac
taatagttaggactcattaaaaaatcgataatctactcatgggaaaaccttttcccgcat
taggaactaatatctttttaacgtttaattagattgggtaatcattcaaatgaaattaag
aacagaagctcgttgctttttttttgtttccctataatgggacccgtgggggtctatcca
tttatttactcgacccaactttgaattcaatttcttttggtccccgccaagaattcaagc
ccggttttgtaccgattgaataagaatcaaatattttcaaaattctccattgatacgaca
tgctggtttttccattcatttgtttcaggatcagtcgtggtcttacaaactctcccgatg
gtatagacgaatcctttgcttcatagaaatgtgtaaaagatgcgagccgcacttaaaagc
cgagtactctaccgttgagttagcaaccccgaataattcgaatctgtaggtacaatcgga
atcaaagaatattaaactagcaaaaaacctaagaaaaaattttctaattgagtcggaaca
taaaactaaaaaaaacaattcaatgaacagatccgtttatctacgatcaaattatatttg
ttcaatacactgttgtcaatatcactatgaatgttgaagatgaatcgtgagaaaagaata
taaaaaatacaatggcaatggcgaaaacaaaaagagttaattgattagtttaatgaaaat
ccaaataatgagaatccaaattaaaattcaattcaatatattatatataaatatataaaa
tggaatagataaataattagataaatagaaagaatttagaaatacttgaaataaatctaa
aagcaaaaggacttgtactggatgtgcactacatatacaaatggatcaaaaaaaggtgta
ggtgaaaaaaaaaattaacgaaaaaaaaataggaagaaatcttgggcttattcaatcaag
caatataaataaaatacacaagcttaatgccttgttttgttatttgttaatagatttcca
atgaaaaataccccagttgcaagtactgtaaattttttatatttctagatccaattatca
attcttacttgatcttttttatatacatcttatatcattttttatatacatcttatatca
ataaaattctagcaataaaatcgatttttgtacttatacgtatagaacatgatattctat
agtagcaacattaaataggaataataataataaataggtatgaatagagaaccaaaaaag
aggggaagagtaaagaaaaaaactatataggagtcttctacacccccttttttggttcta
ttacttaatagaatttcgtttgattaagactaagctgcgtaaaaacccccgccttctttg
aaatatcatgaacagttcctgtaggttgagcacccttgtcaaggaaatatagaatagcag
aaacgtttaaatgggtttgattatttatcggatcataaaaacccactttccgaagatctc
ttccttctcttcgggatcgaacatcaattgcaacgattcgataaacggctcattgggata
gatataaatgaacaataccccccctagaaacgtataagaggttttctcctcgtacgtctc
gagaaaaaatgattcgaaattattatgtatcgaattagaatgtcaaatatcaaatagata
tataaaatcatcaaatcaatttccagagatttaagtccttctttttttcttctttttcga
aaaagaagaaaaaaagagcattcatattctcataactcaagttggataactttcaaatag
cctacagccttaggcatttatttcattttttgagccgtctctaacccctttgttgtttgt
ctcctttcgaatccatttttggagtctcgattctgatctaattcttgagacaattgaaaa
gttatttccttgttccaggatcctttatctttgccttgaatccctgggtttagacattac
ttcggtgatctttaatcttttaaaaaatggaagcaacaaacccctttttgtgatttcttt
ctatgaaagaatcatatgaacaattgattcctgcatgatacacttttgatcgaaatagtt
ttaccaattcaaaaagattttctttttgcattaaaaaattgttcgaatcggatcctttcg
atttctatatcaaaaatatacttacgaagtttgttccaacgtattgattggtattaaccc
tagacccttgcccctgagaaatgaataaatactttctactcgagctccatcatgtactat
ttatattacaacccaacaaaaaagcgagggttgtagtagaaccgaacaaaggatgtcgag
ccaggagccgattcattcctagataatataaaatagaaaatggtggatggaaaaaaaaat
ccacagctgatcatgtccttcaagtcgcacgttgctttctaccacatcgtttcaaacgaa
gttttaccataacatttctctagtttcgaaccagtatgtaattgattcaattatggaatc
atgaatagtcattgcgtcggtcaatacacagtacttttgatttatatataaaaggaataa
gtaatttaagcctcaattaggaagaacaaaggctcaattcaacttaaccctctatttttt
attgttttactgtatgactgcaatagtttttttatttctaaataacaagaataaaaaaaa
attggaatctgcgttgcatcttcaaatgattcgatagaatagattcaacaatcttacacg
tcttcgggtcccaaggacccctaaaaaaacattcaaattatttaaaaaaatttcctaccc
cgacatcacaatttcaataaagttttactaaagattatatttgatcatcataagagagat
aaatccatatcgaggatttccgtatctatcagattagactgaacaattttcattggaagg
aattattgatattcgatgttaaatatttaagagtaaggtaagggctcataaatccttttc
aaaaaaagcgaaagaacgctatcaatgaaatagaaagatagcaatccatacatagaaaga
tttcctcaatttatgcgtagtttcttttggttgaacttaaggttgactaatctttcccta
aaattgaaaatgaaaataaagaataaagtaaataagatgtatgaatcatccccgtctcaa
ttgttattacatagatttaaattattcattagagacaaatacaaaatacctaaaaataaa
aattaagggttaaagaaaatctattaaccattaaatagggaacttgattatttggtaatg
aaatttgaacagatatagatattcaaattgatatcttccatcgctcattaactcttatct
actctcactctcaatttattccggggggataatgaatcataaataaaaaggatccttttt
tctgggatgctagactattttgtctaaaatacaaagccaaaaagatccagattaagtcat
taattagtcttaagagacttaatcccattgattgaattcaatcagtaacaataataccct
cttgtttagaattcagaaataaaaggagaataattgagctgtcttattaaaaaaagatca
ggaatatagaggctttcgcatttcgatttagaatgtatccttgaaaaatcaactagatat
ggcacgtaagacttttctaagcaactaacttaaatacgaaagtgaaaagggaaggtataa
actaaaaggctcatcagactttttttgacttcaacctcttgggatctatgttcctatctt
acctggatcaaaaatagattctgttatgttttcgtattagtcgaactcaattccattttt
gaaaaaagagcaagattcagagaaaaaatttttaaaattagaagcaagaaataaatttta
tcaaaaccaaaattagactcttaaatagtacataagtaaataaaacgttgctcaaaaaca
aaaagagaattttgatcctgatatctgatatatattagagtccactctgggacggaagga
ttcgaacctccgaatagcgggaccaaaacccgttgccttaccacttggccacgccccatt
tcaatttctattcaatactaataaacagtaatattgatattagttgttcgtcaattccag
tgaaaatccctacggaataaattcgattcttgttttagtattagggttttgacacgtgta
gctgtcgaattaaactcaatttattgatcattttatagaattcaattaagatattgtatg
aaagtatgatttcttctattctcttgtgagaatagaaggatttttgttttgattggttcg
gttcaaagaagtctttttttgtctacctgacttccttttcttaatttttaacttctatca
ataacatattaataactcaatcaaaatacaactatctccaagaaaaaaataaaaatgttt
gttatgcctaatatctttagtttgatttatatctgttttaattctgccctttattccagt
agttttttattcgccaaattgcccgaggcctacgcttttttgaatccaattgtagatgtt
atgccagtaatacctcttttcttttttctcttagcctttgtttggcaagctgctgtaagt
tttcgatgagatctttaatactatcctagaaaaattcataatttattcgagttcgagaaa
aaaaattttaccaattgataagatcagataagtcttacaatatgaatgaactctcaattc
aaacggtgaaattcttgagtagccacgataaatttggatcccgcgatttcccgattctta
cttttttttttcactgaaacaccctatatcgagtccgccacaatatcgaattctaattgt
gtgaatttctgaaaactcttttctatttctcgaaattcgaaaaccgtttcatttcttggt
gccaaactaggacccatagttcatagtataaaaatagagaatctattttctttttcccag
aaaaacagatttggagattgtgtaatgcttactctcaaactctttgtttacaccgtagtg
atattctttgtttctctcttcatcttcggattcctatctaatgatccaggacgtaatcct
agacgtgaagaataaaaaataagaaggttttccttgctttattcgcttcttagaaatgct
cttaggatttttttctattccacatctttaactataactattaaaaaaaaaaaacaaaaa
ggttcactaaattcaaatttgaaagataccaagccattgccggaaacggaaagagaggga
ttcgaaccctcggtacgaataactcgtacaacggattagcaatccgacgctttaatccac
tcagccatctctcctaattgaacaaaagacaattactatgttacattacacaaaaaaaaa
taatgtttaaaaaaagcccttctttactttatttattatatttatataaatttcttatat
aaattataagatagcttatagagattcgtttttgattcgattttgtattatatagataga
tacaacttttatcagcaattctatttttataaaattcaaataaacaactcgaaaaagata
tctcgaataaaaaaaacgaaaataaagaatatctctttaattttgtttccaaggaccttt
ttgatttccatggcctggcctggcagtacccagccaggcctcctctttttgtctcaatga
agcataccaccgaatcctagataaaatgatttatttggatttgatttaaaaaccaaataa
atcaatgtgtgttcctcttattatattcaaacaagactcaaaagatggaactctcgattt
ttgcacaattcatttttatgttacgacttaagttaagttcttttgtcgagccatatctgt
caaaatgactccaacaaaagaacttgttatttagttattaaatttcggtatttaaaagtc
ctcttttttcctaagttcattaggactcccgacaaacacgtcaacgttctaatctctaat
ttccatttcatggttatttttcatttctgtcctatcttgattacgtccgattcctttgtt
ggacaaaaggcccatttatatacaataatcgcattgtagcgggtatagtttagtggtaaa
agtgcgattcgttctattaacccccttaatagttaaggggtccttcagtttcattcatat
tccgatcaaaaactttatttcttaaaaggattgaatttgaatcctttacctctaaatgaa
aaattcgaggaagaatatctattctcgtgatttgtatccaagggtcacaattcgaaattg
aaaatttggattatgaaattacgaaacataatttttttgaattggatccatacttccaat
tgaataagtataagtaagggatccatggataaagatacaaaagtctatttcaaatcgtaa
ctaaatcttcaatttttgttttgtatagtgtagattgaagcaaaatagctattaaatgat
aactttggtttactagaggcatcaatctattcatattcatattctatttttttttagctc
ggaggaaacaaaatacttttcctgaagattctcgcaaatagaaatagagaacgaagtaac
tagaaagattggtattgttataatccctctcttctagagggatcatctagaaagcgaatt
gttttgaatggattcagaccaaaaaagctgacatagatcttatgggtcgaatttttttat
ttcgttcccgtcttatatctgggaatttatccatcttccagaaaggagccgaatgaaacc
aaagtttcatgttcggttttgaattagaggcgttaaaaatgatgaatggacgtcgactat
aacccctagccttccaagctaacgatgcgggttcgattcccgctacccgccccatatgat
aattatatcaattcattgatgcattaattttaattaaaattaatgcatcaatgaattgaa
tacgcaattccttaaattctctcccatattctttttctttcttttttacgaacaagagat
aggaaagaaaaatgcgaaaaaattcggaatgaaaggcgtccattgtctaatggataggac
agaggtcttctaaaccttgggtataggttcaaatcctattggacgcaatttatttccatt
tccatagaatattataataggattattttaatatttaataactaattcaaaataataaat
tcaaattacttattacttatatcttaatttattttattaatattgaatattccatttttt
ggatattcaattcagaatcgaattcagtattagaaagattaagattgatcggtttttttt
atttatacttgttcctgaagtagaaagcgttccatgtgttcctgaatagcttctttcaaa
agggcttctgcttcctcggtgaatgtcttggtagaagatatgatttcttggaactgaggt
ttattcgtttttaagtaagtacgtaactcaacgagaaattttcttacctgtccaatttct
aatgaatcaagataaccattcgttccagtataaatagtcattatctgttcttcaaccgtg
agaggggctgattgggattgtttgagcaattcacgtaatcgttgaccccttgccaattga
ttctgagtagctttatcgagatcagaagcaaattgcgcaaaggcttctaattctgcgaat
tgggccaattccaattttaatttgccggctacttgtttcatagctttaatttgagcggcg
gatcctactctggagacagaaatacccacattaatggcaggtctgattcctgcattgaat
agatccgcggataagaatatttgtccatctgtaatggaaattacattagtaggaatataa
gctgaaacatctccggattgtgtctcaactattggtaaagcggtcatacttccttcacct
aactgagaacttaatttcgcggctcgttccaaaagtcgtgaatgtaaataaaaaacatct
cctggataagcttcgcgaccaggaggtcttcgtaatagaagagacatttgtcgataagcc
tgcgcttgtttggagggatcatcataaatgattaaagtgtgtcgttcacggtacataaaa
tattcagccagagctgctcccgtataaggagcgagatattgtaacgtagcgggggaatcc
gccgtttcggctaccacaatagtgtattccagcgcccccctttcctggaaagtagtcact
acctgagccacagaagatgctttttgaccaatagctacataaacacatattacattttgc
ccttgttgattgagaatcgtatccgtggctactgccgttttaccggtctgtctgtcccca
ataattaattctcgttgaccgcgtcctatagggatcatcgaatcaatagcaataagtcct
gtttgaagagactcatatacggaacgtctcgaaataatacctggggcgggggattcaatt
aatcgagattcagaagctgagatttcacctcgaccatcaataggtttagccagggcattt
ataacacgacccaaataagcctcgcttactggtatctgagcaatttttcctgttgctttt
acagaacctccctcttgtatcattaaaccgtcacccattaatacaacaccaacattattt
gattccaaattgagagcaatgcctattgtaccctcttcaaattctactaattcacctgcc
attacttcatcaagaccataaatacgagcgatgccatcgcctacttgaagtacggtaccg
gtatttacaatctttacttctctattatattgctcaatacgttcacggataatattacta
atttcgtcagctcgaattgttaccatgagtatttcttaatttttttttttgaagaaaaaa
aataatgcctactgcaaaaggactaatcagttatttctttcagcgccccaaacatgccaa
tattagcactaatggtacgtaaatgtaactccttgttcaaacaactatttagagttccta
gagctccttgtaaagcttgttggaaaacccgttgtcggacttgattaattgctctttgtt
gttcaaaatggatggtttcatttttgtaattttctaattgttccaaagttttagaagttg
aattaatcaaattccatttttctcgttctatctcagagtacccattcattcgaaactgat
ctgcctccatttcaactttccggaaacgggaccgggctttttccagccgttgaatggccc
cttcctgcagtttttctgaatttcgaatagtagttaagatcctcagttttcgattatcta
ataaatcacttaatgaaagtagattatcgttacattcatctcaaaatttccataatccct
tcccgaaccaaacatgaatttttcgattcatttggctctcacactcaattacttgaacta
tttatgtatggggggcgttcccatatcttttttttactgtaatgagcctatcctcttcct
ctcttctctattcatattccaaaatgtcgtgactgatcaataaaatcaagacaagaatat
tcggaggactcttctgaccaaacaaaaatagataattgtcatcaaagttgtttctttttt
cttaaaatccaaagaatttttcttactttaatatataggtcatccattcagcataaaaag
gggttgattgaaatacccatttttccaatattttccaataaaaaataaaagtctcaaatc
attttatcgacacgagtgttttatatcgaaaaaaaaattctaattattcattttgaaaac
atttctattcgatattaacatagaagtagaaagagtaccatgctgcgtctggacttcaaa
cggtttagctttaaccatgttcatgttaatggtcccacatttttggtttggttgatagag
aatcaaagtagatttaccaatgaatcacgaaatgctatagttcttaaatatgattttcaa
tttattcagaagtaattcgcggaatcgtgcacctttttcagtcctagttagaacaaaaaa
agtgcagctggttggatccagcctattcttgaaataaacaactcacacacactccctttc
caaaaaagatcaatacaccaagcactacacctagatttattggatttgttgctaaaatat
cggtattaaacccgaaactcccggcgaatcgccagtgaaacgaggaaacgaaagaatcgg
ttccatttttcatatgatctcctcttttagatagactaaaaaaaaaagaacagagttctt
tttttttgtatcacttcacccccttttcgacttcttctatctatttatatttatttatta
ttatttaatattcaattattcaatttcgatttttttttgtttttttttttttagtaattt
atctattgcgaaatagagtcaaaaattcgatatataattttaaaaaacaaggaacacagg
tcggtaaatacgacaaaaaaatacgtaattttcctatttataggattaaacaaagggatt
cgcaaataaaagcgctaatgctacaaccagtccataaattgttaaagcttccataaaagc
cagactaagcaataaagtacctcgtatttttccctccgcctcgggctgtctcgcgatacc
ttctacagcttggcctgctgcagtaccttgaccgaccccaggtccaatagaagcaagccc
gacagccaacccagcagcaataacagaagcggcagaaatcagtggattcatgataagttc
ctcgtactaaaatactaaaataaagaaatagttaatgatacaatcgtccaatgaattttt
attttttgttcttccatttcttttttccgaacctttttttgaactcttcgttcgttagtt
gtctttatttcatccctttattcagtcaattcacagtaaaagacgaaacaaaagaatttc
tattggaatccctatctaaattaacaacagtagggcggattagatatatctttagttcat
atctaactagcaatatctaatatcccatatacatgtgtttcttccataacgtaaaccaaa
tattcagatcttagattcaaactattcgtatcttaaagtcaatcgcattttagaatcatt
cttcgaaacctccacaagagttagcttagagccattcgattccatatacctaattttgtc
cccctcccctactcgcccatgaatctcgttttttgtaaatttttctattccttttattta
tcattatccaagatggctagaatcgaaatagacgaattgattgcattgcatagaaataaa
tatcagtatttgattgaggtaaggccatgcaatttcttatttattaatattttcttttgg
tcaatcgttgaattgaataaaatcaactgaaatgggaatccttctagaagggatctttct
tttcttttttttaatcacacgccctaaattgtgtgatactagatactataataattttta
ttcaaattatgactccagatatttgatattggaattgaatgaccaaaaatgaacaaaaca
atataaagagaatattcattgccgggggggtatgatataaatagaataaaaaagtccaag
taggaattttaggaaaaagattttttagatctctttccccctttttgacaattccttact
atcgtaatttttgtctatgactcgtgatcgccacacatttgtctattatgtttgtatatt
tatgtttcctaagtggattaacttgagttacgcatagattgcgttgttctaaactaaaaa
aaaagactatttcgaaaactagttaatttaatgatggccctccatggattcgcctatata
agccgcagctaaagttgcaaaaataagagcttgaataccgcttgtaaataatccaaggaa
catgaccggtataggaatcactaaaggtactaaagaaacaagaacaacaactactaattc
atcggctaatatattcccgaaaagtcgaaaactaagtgataaaggttttgtaaaatcttc
taaaatgttaatgggtaaaagaattggagttggttgaatgtatttactgaaataacctaa
tccttttttggaaaggcccgcatagaaatatgctactgacgtgatcaaagctaaagcaac
agtagtatttatatcattcgtaggtgcggctaactccccatgaggtaactggattatttt
ccaaggtaaaagagcacctgaccaattagaaacaaaaataaatagaaacatagttccaat
aaagggaacccatggaccagattcttctccaatctgagttttgctcacgtcgcgaatgaa
ttcaaggacatattcgaagaaattttgaccagcagtcggaatggtttgtggattccgaac
agctataagggctgaacctaataagatagcaatgacaacccaagaagtaataagtacttg
ggcatggacttggaaacctcctatttgccaataaaagtgttggcctacttccacgccgga
tatctcgtataacccctttagtgtgttgatggaacatgatataacattcatattgccctc
tgacagaaatcgaattttaaaaggaattattttgattcaaccatctccttttcgacttgt
ctacttgaattggatattttgaatcccgccaatcacataatatccacagtttttttttat
ttctttttttttgtgcgattcaggaattgtaaccgattccatgaatctagggagttacca
aaaaaatggatttttcttatttatttatcttattattaatcaaaaatttcgtatatagct
agaacgaccctcacaaattgcgaatactaatttgttaagaattaatcggattgaagctat
agcatcatcatttgcgggaatcgaaatatctgcgagatcggggtcacaatttgtatcgat
taaacatattgttggaattcccaaagtgagacattcgcgaagagccgtatattcttcttg
ctgatcaacgatgattacaatatctggtacccccgtcatatatttaatcccgcctagata
cgtttgcaagcgtgataattgtctcttcaacatagctgcatctcttttgggaagacggtt
gagtcttcccatcttttgttccgttctcaaatccctaaacttttgaagtctcgtttctgt
agtggaccaattcgttaacataccgccgagccattttttattaacataatgacaccgagc
tcgtattgcagctcgcgctactgaatcagctgctttatttttgataccaacaattaagaa
ttgttttcccctacttgctgcatcaaaaaataaatcacaagcttctgataaaaaacgagc
agttttagtcagatttgtaatatgaatacctttatgctttgcagagatataaggcgccat
tctaggattccatttcctagtaccatgaccaaaatgaattcctgcgtccatcatttcttc
caaattaatattccaatatcttcttgccatttttccccacacttcctctttttttttaag
agatgaggtgccctgaaataaataattgttccgacggaaccttctcttctactagagatt
ggccattggtacacgatccaagccgttcattactttctattcattattatctttcttttc
ttaccattaataaatcaaacgaccacaatatagttaaaagaatctgctcctaggactcat
taaatcctctaagtgattgttctgatgtatcatgtaaagtctttgaaatgcaagaggaaa
ataattctctgtggtgtaagaaaatctctcccattcccctcccgaataagttctttgtgt
ttgtttccaaaagaatgttgttaggctgccttgaagagtacactaatcctttgaatccgg
taccgacggggatcataccccccagaacaacgttctctttcaggcctttcaaccaatcga
tacgaccccggagagctgcttttgctaaaactcgagcggtttcttgaaaacttgcttcag
atataaaactttgagtattcagagatgctctcgttattcccaataagatagctcgataac
agatcccttcttccaaagcgcgcaccgttcgttccgctcgtaacaatccaatccgttcac
cgggtaaaaaaaaattagacattccatcttctgaaaccaacacttttgatgttatttgac
gtacaataatttctatatgcctattatgaatctgcaccccctgagatcgataaacttttt
ggatcttattaaccaaagagatacgactttgcactatagttagctcagcaccaatcaaga
atccccaaggaattccaagaattcttgttatacgcgcgttccaaccctcaactctctttt
ctaggttcatcgatattgaatcaatcgaacgcacttctaacacttgttctacttttggaa
gaccctgcgttatatcaccagatctcgatttttcatatataaatgtaactaatgtatctc
cttcgtaaaggatttctccataatgcccatgaacagttgctcctggagtagccaaataag
gcttagctgatcttattactaccgagtcaacttgaacaattaaaacttgaccagacttta
ggtgtggtccatttttggctatagatacattttcacaaataaactgtccaagacgaatta
ttgtgggcatttcctcacaataattatgatggagaaaataccaattcaaattaaatggat
tcaaaacgatcgtactgtatggatcaggattataaattctccggttttcatccattacca
ttaaataatatttaaatacttgaaaagtctgttttaaattgtcaagtttgaaatatttag
ttaccgagatctgattatgagttattaaatagtaaaatgaataaaaattggcaatttgaa
agactgttcctaaaggtcccaacgaattcctaattggaattagaggatctttttgaattt
taattgattgttttatgacattgtgatattttccatcgttgaatggacccattcgaaaac
aattcgaagatgacaaaatcatcaacgattggcattccttatttcgattcaacaacgtac
gaaaagttccttgattttggctaagtaattgttcaacccttgccttgaaataaatgcaat
aaaacggattgatattgttacgatctgaaccattatcagagatcagtcctgaacctgacg
gatcattcctttttcgtatatacgaaatatgggatttcaccaagtcgattcttaggaaat
ctcgaatcagaccatttgtatttacttcaacaaaggaaacacagagctcttcgagggaag
aaccttttttgtcttggttccaattcaagactaaacaagtccgaactaattgaatacttg
tgtcataaattccccgagtaggtttgccctttccataaaggatataattgacaactcgaa
gttgcatattatctttttcgcgcagcagatcctgggggaagagttttgctaaatttatac
cgtcacctatttcatacgggaatacgggtcgaaccaaaacaaaatactttttcttggtag
gtgtgatccgttgtacatagatccattttttcaaattttttgattccttctttgattcct
taagttttttttttcccgtttctggtggtatcaagataccgctgtgtcgggatatcttat
ctgtctctccaggaaaatgcatatccccagaaaaaattttcagttcaatccttttttttt
ttctctccactcggaccaacccgaccacttggcttcttatagttaaagtgattggtgtat
ctactccaatgatactattattccgtaccattacgtaagaagattcgggtaaagtataca
cttcctcgggaatgaaaaaaaagcgatctattttcatttggtattttggcttaatttttt
tgactcctcgatactcaatcaagtcctcttttttgacgattgaatgcgcccctatagtcc
catattttgtaattcctgaactctttcttctatatcgaggatcgtcgaaataagcaagaa
tactatttctacggaaaataccctttatcggtatgtcgatcgagatacctgaaaggggca
gtagttctttctcttgttcttgaatcgattggaatggaatgagaaatcgatttcttcgcc
tttttgccaataaatcagaatgcttgtggaaaattgcaggatgtaggagattccaatgac
cagtacctatggttcgattaaatcccgaataatcaggaatcccaccttcttttttatcag
aaaaatctgaactaaataatttgtgtctcgcttgatcattattcactgagagactcgaaa
taaatcttcgttcgacaaaaagagaatcgatgttgatttcatcttgatccgtgtgaagtg
aaaaagaaactacactggatctgcatgaacctcctgataatatccataaatgacttgttt
ttggtaaaaggtggacattactatatgtcaattttgatgcatggtacacatcggtactcc
agtgcatttctccctctgagtcagcataaatatgttttcgaaccttttctttaaaattca
aagtgtatgttcccgcccgaatctcagcaatcacttgttctgattttacatattgatcat
tttgaactaaaagaaaactttttggtggaatagtcacggtatgtataatatcttcactct
caataattatatacaaatctatagaacatagaaaagcaggatgcccgtgacgtgtacgtg
tgggatgaaccaaatcctcattgaatttgatttttccattagagggagctcgtacatgtt
ctgcagtaccccctgtaaataccccgccggtatgaaaagttcttaatgttagttgagtcc
ccggttccccaatagattgacccgaaataatacctacagcttcgcccaattcaaccagat
caccatgagtaggactccgaccataacataatcgacagatccaagacgtactcctacaag
taaaggggtttcgaatagatattgcttgtgttcgaaaggttatgaatcgattgataagtc
caatcccaatatcttgatttcgaatggcgatgcatcgcaggcccctatatatatcgtctg
ctaatacgcgaccaattaatatttggctaaaaactctttccgacattttttgaggactca
cagaaattcctcggagggtgccacaatctgttctacgtacaacaatatgctgaactactt
caacaagtctgcgcgtaagatatccagcatctgatgttcgtacagcggtatccacaactc
ctttgcgggctccgtagcaagaaatgatatattctgttaacgacagtccttcgcgtaaat
tgctttgaatgggtaaatcaatcatttgtccttggggatcagacattaatcctctcatac
ctactaattggtgtacttgagatacatttcctctagctcccgaaaaagacattatatgga
ctggattaaacggatcagtcatcctaaaattaggattcatttcttgtcgcaaatattcac
ttgtagcataccatatctcaatggattggcgtagtttttctactgcgtgtacattcccat
aatgatggtgtttttccaaaataaaactttgttgttcagcatcttggactagccatccct
tagaaggtatcgttaaaagatcatcaattcctaatgaaatggatgtagcagtggcttgct
ggaaacccagagtttttacttgatccaggatgtgtgatgtatatgccattccgaagtgat
ctattaacctgctaataagtcgtttaatggcagttccatctatcattttattgtgaaaaa
ccagactcgcccgttctgccataagtacctccatattccgctgagtaggattcgacaatg
ggtttgagtcaatgattggaaaacttccttttcttgatcttgattcgcgtagaaagttca
ggcactacgatcctagttgaaccgaaaagacccaaattcacaccggtgtcatagaattac
ttagcttagacaccataggattaggtaccatatgagcaggcccgacaaaaaccttgtata
gcttcttcgatttctcgataaagagaaatatgaccaacggtggttcgaatgtatatacaa
agaatttctttttttacacttcttgctattagataatgtccataaatctcatgataggta
cccaaagattcgtagtgaacttcgatgggagcttctcttgaagcaataacgcgttgatct
agtcgccaccggagccacaaaggactagctaaattgattctttgctgccgataagctcca
attgcatcataggaattacaaaaaaaaggttcgtttgtatacttataactattctcgtca
attctttcattttgatagtttcttcgattacatggattatacctatttgcacaaatacct
cgacgattcccgtttgttaatacatagagtccaataagcatatcttgagtcggtaccgaa
ataggatccccaatagcaggagacaagagattcatatgagaaaacataagtaaacgggcc
tccgcttgagcctctaaagataaaggtacatgaacagccatttgatccccatcaaagtct
gcattgaatcccttacaaactaatggatgtaaacaaatagcacgtccttccactaaaatg
ggctggaatgcctgtatgcctaatctatgcagcgtaggcgctctattcagcaatacagga
tgtccctgcataacttcctgaagtatttcccatacaatcggccctttttcccgaatttga
ctcttagcaactcctatgtttgaagcaagatgttgtctaattagaccacaaattacaaat
gtctggaaaagctctattgcgatttcgcgaggcaatccacatcgatgtaatgaaagtgag
gggcctacgacaatgacagaacgccccgaataatcgacccgtttgccaaggagagtctca
cgaaatcttccctctttgccttcaattacatccgaaaaggacttataaaccttattatga
ccatccctcgttggttgtccccggattccattatccagaagcgtatccacggcttcttgt
accaatttctcctgacacattactaattcccctggcgtggatcgacttgttgttaataga
tcggtaagagtattgttccgatagataactcttctatagagttcattaatatctgaactc
attagtttaccgccatctatctgaatgatcggtctcaactcgggaggaagaactggtaat
agacataaaaccatccattcgggttctatatttgttcgaagaaaatgcttagctaattcc
atgcgtctaaccaaaaaataccttcttcttccaatttttcgatcttcccattcattacct
gtgggtccttcgtcccctaattctttccattctaccaacgaataatctagaatcattcgc
aaatctagatcggctaattgttcccggatagcaactgctccagtagaaatttctcggttg
cgaaatgtatcgaaaccttgggtagaaaaaaaaagtgggatgctgtatttccaggattgg
atttcatattcgaatgaacctcgtaatcgtaaaaaagtaggttttttagctataggccta
gcaaaagaaaaattgggataggatcctgccggatctccccccttcaaaatcggacatgaa
cgtttcctctcatccggctcaagtagttatcccaaataaggataaagaaaggtgttctcc
ctttcaaattctagaaaacccccaaaacaactactccttactcaagttcggagtgaagac
caaacaacatttcattgattcattcttctttgccttttatttcgattttcgaaattcttt
cttttcttcaattctaaatgacgaaaaggaaatgtgaaattcttgagtagtctacttccc
ttcgaatgatgaatctcctttatttaaggtttaaggaaagaagtgccttggaattcataa
gggatttacttgtctatgtatcgttccattcgatcttttaggtcctgcttcacctcgacg
gttatgccacggtgtccttaaagcctatatgcgatgtatagactcccgcaaccatcccat
atttgcttacttgaacataatttcatttcatttctttctcaagaaagggaatttcttaat
tacgcaaaagcaaaagaaagaagtcttttttcacgaggtacaactagaatattttatttt
actgaatcgaccatagaccaattccccttttttatttgggagtattgaatacacccatca
ttctgagcttcatgttactcttcccaagagacatatcagattcagggcatcccaattcga
ttgactgggatgacagtttcctatttcgaatctgtaaaatccaaatttcgataaaatcac
acatcgcaatatactaggccttctaattctttaagaggtttatctaaaagattcgcgata
taactaggaagacgtttcaaataccacacgtgggttaccgggcatcccagttttatgtat
cccatttgatatcttcgtatccgagaatcaacaaattgaactccgcattgttcacaaaat
tgcaggtcttctttttcatctccaattactcgataatttccacaagcacaaattccactt
ttaataggcccaaaaattctttcacaaaataatccatctttttccggtttattggttttg
taatgaaaagtatagggttttgtcacttctccaactatctctccattaggtaggatttta
ttggtccaagcgcttatttgttgaggagaaactgatccaattcggagttgttgatgttta
taccgatcaagcatagaagaaaaattgtgattcattccgattaagcttccttcttattaa
tctgtaagttcttctcagatacaaggaaatgattcagttccaaagccaaagatcgtagtt
ctcgaacgagcaatcgaaaagattctggagtatcttcgggtttaggtattgttcctccaa
tgatcgtactaccaagtacttcttggcgagctctaatatgatcagatttataagtaagca
tctcttgtaaaatatgagcaacaccaaagccctctagagcccaaacctccatttctccta
cccgttgtcccccttgcttggaccttcctctaaggggctgttgggtaacaagtgcataat
gcccgctggagcgtccgtgtattttatcatcaacctgatgaattaatttcaagatataag
gctttcctattataacaggttgttcaaaaggatctcccgttcgtccatcaaatattatgc
tttttcccggatactcgggttcaaatacccatggattcgctgtttgcttactggcttcat
ataattccgaaaacacgagttttctcgaagccgcttgttcatatctctcatcaaaaggtg
ctattcgataatgtctatttagcagaccccccgctaacccgagcgagcattcaaatatct
gtcctacattcattcgcgaaggtactcctaatgggttgaagaccatatcaacaggtactc
catcttgcaaataaggcatatcctgtctaggcaaaatttttgaaatgatacctttatttc
catgtcttccagctactttatcacctactttgatttcacgtttctgtgaaatatatacac
gaatcctttctggattataacttgaacccccttttttctggatccatctcacatcaataa
ctcgacccctaccgcctataggtagttttagacaagtttcttttgaagtggatacctgaa
tgccaagtatggcccgtaataatctatcttccggagcatacgacgattctttcgctgtct
ggggcgttaatttacctactaaaatatcgcccgcctctacccaagatccgagcatcacaa
ttccatttttgtctaaattgcggagtaaacgggcttctagatgcgggatttcattagtga
tcctttcgggaccttgacttgtcacatgagtctgaatttcatatttccgtatgtgaaaag
aagtataaatatcttcatatatcagacgttcgctaataagtaccgcatcctcaaaattat
aaccttcccatggcatataagctactaatacgtttttccccaaagcgagttcgcccccaa
ctgtagcggcaccatccgctaaaacttgtccctttttaatgcatttactccgtccaacct
gtcttttttgatgcatacaagtatttttgttggaacgttgatagacaacgaattgaatac
ttatagtatctccattggccgataaaacgatcttgtcaatatcggtataaatgatctttc
cctcgtgttgggctatagcaggaactcctgaatctagagccgcttggcgttccaacccag
ttccaacaatgcatttttcggaccgagagagcggaactgcttgtcgttgcatattagaac
tcattaaagctcgattcgcatcattatgttcgataaaaggaatgagggaagctccaatag
aaaaatactggaagggaaaaatacttcgaagatgaacctgttcccacgcaatagtaagga
attcttgacggtatcgagttggaacaacctgttcttccggaataccttgattcagcgcca
aagaatttcccaccgctaccatatagtattcatctttacttggtgataaataaagcatcc
gtactttttttgatttctcaaagatttcataaaatgggctttctagagacccccaataac
caattctcgcatgaattactaaggatccaataagtccaacattgattccttcagacgtgt
caattgggcaaatgcgtccatagttactaggatggatatctcgtatccgaaaactagcag
ttcgtcctgtcaatcctccagggcccaaataactcaattttctcccatgaactatttgtg
tcaatggattagttcgatccaaaacttgagatagtgggtgtaatccgaaaaaagaatcat
aagtggttgttaatggagttgaagttaccaaattttgaggagtcggcatcaacttatgcc
gaattgctccgcatatagttcctctaaccacattttctaaccgaaccagcgccaatccga
attgatcttgtaagaaatccgctacagaccgaatccgtttatttttcaaatgattcatat
catcaagtgtacccattccaaatttcagtccaatcaaatgatccgcagctgctaatacat
ctcgcggtaacaaaaatgtattgttctgaggtatattaagattcagcctccggttcatat
ttcgtcgaccaatccttcctaattcacatctttggtgaaaaaatttcttttgtaattcct
tacataaggattcagaaaataccggatccccacctacacaagcaaattgttgataaaatt
ctaaaatagcattttcttttgacccaattctttttttctccttatcagtcaggaaagaca
agagaatttcagggtagcaaagattctctagaatttctcttagattcgaacccatagctg
atgatagaactagaatagatattttctgtttcctactcacacgagcccatatccttgctt
ttctatcaatctctaattctaatcttcctccccaatctgatattatcgtacccgcataga
ccgaaaatccgttatggtccaattcggaccggtaatagataccgggactttgcaatattt
gattgatcacaattctgtatattccatttactatagaagttcccaaagaattcattagag
gaatgtttccaataaaaattgtttgttcttgcatatcccctccgcttttccaaattaatc
ctgcggatacatataattcagaagaatatgtgagtgattcatgtacagcatctctttctt
ttatcaagggttctaccaattgatatgtgtccacaaataattgaaattcaatttcttgat
ccgtatcttccatttttggaaacttataaagttcttctgttaagccctgatcaatgaacc
tacaaaatccttcaaattgtatctgattaaacccaggtattgtagacattcccgcatttc
catctccgagcattttgaatttcctcccatttatcaaaaaatcccatttctgcatcgaat
cgtatgaatcgatctagcaatgatagaatttcgattctgtttactgaatcacatgaaatt
ttacccaatttcatatattatggaatgtatgaaatatgaaatacatatgaacggaggaaa
aaagaaaattttagacttaattaaattggaattgctaagagagaaataaaaatgaaaagg
aattgagaaattctacttagacttacggagttttgtctagaaaagtaattcaatttatac
cattattatgatattccaatccgactagataccagaaaaataaacggattcgggatttga
tctattcgctgagttaaagacttaataatcagaaacaatataacaatagaaagtttgttt
ttttagcacttaaccttggcgtggattccattgttcaaaaaaggatttgcagaaaactct
tttttctttttttagtagaattttgagaatgcgattgaagttcgtaagaaggcttgtatt
tattaaacccgtgcggatctagctatctatatatacatcgcttctccttattgcacctta
ttgcatagttctatttgggacagcacatgtcgtgctctatcaaaatttcgattttctctt
cataaattacagtacagcaatttcctgctaattccctatagacaggcatcatacacagat
aagatacccgataagatagttgtgtaactgtaacaacttaggttctggggtttacataga
ctcagaattgcggttataattgaaattgagaagtctttttttattgaaaaaaaaaatcaa
tactgattagttatgtatcaattttgcttttcttacatcatttatcattcccaatttgag
attgaaatccaagagttttccagtcaatagttaatggttccaatttgtcctagattttgg
cttgtgtgactgaaaatccatatttggattgtcaatagatcaatagaaaagagaggaatt
tagatattgtgtgttttgagatactataaaaacaattgaagggatggatccacttcaaaa
aagaggactttaggcaaggaattaaggaacacgagatttcagatagaagtacaataaaaa
aaaaaaaaagacatttagtaacccccaaaaaaacaaaacaagcaaacggggaatattttc
atctattttgtatcgttttggcggcatggccgagcggtaaggtgggggactgcaaatcct
ttttccccagttcaaatctgggtgtcgcctgatcaacaaaagacaagactcgaaatccct
tattctgctttgctggtataactcgccgaatttttcccagcaaaataaggcgtaggaaaa
agactcttgatactttattgttctaaatagctgcgggttccgttctttaaagtgcagtaa
atctttgcatctaggattcaagggaagattctagtagtggaaaggctatcatatcaaatc
aagagttaccgatttctttccactactaatactaatggagtgtctacttaccaggtcttg
aattcgattggatagtcaaacggaaaatcgaattaatatttatggaaggagcagaaaata
ctttgtatacagagtatacagactcatgagagtctctgagtgcacgggcattcaatcaat
attagattggatgcataaaggagaatgggtcttattattactacatattagtaacattcc
ctttgatacttgcaaagaaaagtgtgactgcgtattttgtttaatgtactagaaatcata
taagaacttgttataccttgttatacgtggatttataggagtctttcatcaagggtcttg
ggtcataatccctttttgactctgcaccagtgattccactattattagtaaacaataatg
gaataattccttcatattcatagagataggggacataattcacatggatatagtaagtct
cgcttgggctgctttaatggtagtttttacattttccctttcactcgtagtatggggaag
aggtggactctagagatactactaattgagttggggaataaaatttgatcacttttttta
tagattttttctagatcgttctgcaaagcccttttaattatttaattaattatttattaa
ttaattattaaattgaattattgaatatatttaattaataattaacttaatcttaatatt
gaattcattaatttaattcaattttgaaatccgaagaagtaattgattgagcggttgaca
gatgatccaaggagttctatggtaacttcttcgaaatcgaaatactaaaaaaaaaaaaga
ttactttattttcattttcttttattaacttgattttattttagtaatatatgcccaata
ttgtttttccttcattgctttgattcttgtttaatggataccggaattcatattgaaaat
aataataataagaaatctagaaattagaaaattgtaagagttcccttttgattatttcag
attgattggaatcaacaaaaagaaaatagataaagcaaagaaatcgaattgagatactat
gtacattccatatatttaattgatattaagatgtatgaagatacatatacatattgtaga
ttgatctctattcagtttgtatctttctacagtacaataataaaaatagatagtatggtc
gaaagattcatatatgaatctttcgaccatacttatcgaatctcataggctactgctgat
tctagtcccttcatttcatttaagacgtgaaattggaatcttgtttcttaaatcattgat
aagaactaagaagtcaagtttcattcaaattaatcaccttgactgacagtttttacgtat
attataagtaaaaaagcagtaggaactagaatgaacagtgcagtagcaataaatgcgaga
atatttacttccataatctcatcgtttcgtttttttttacttcgcaataactcgggattt
aatcccatagagatgataaacctttcgcttgtaaattcaatgggatgaattccatttcga
tgatatcgaatcggatcaatatcatgaataacaatatctgagctatcaagtcgattcagc
gtcgagaattgaatagtataacataggtagatcttttatccacacaccgactgcaaactt
tgattctgattccggattcaatcaaaagaattcctttagtttatactttaactactttat
ttttatttatcagtctttgccattctgtctgttctataatctaccgcttccacgtccatt
atttctatttacaaatggtttacaaataaacccaaacaaagaatagaaacgaaatcgaaa
agagttaagttcgaaactccttttttttaatgatctaattttcttgaaaaacaaaaaaac
aaagaaaaaagaagtatgataaagacgagtcccagtataataaaaaatcgaatattccgt
gaaattgttttaaattcaaactagtaatttaagttacacaaaatggaaaccagaaaagaa
gatattttgactctgaaaagtattttatcaaagtaactattttaaattcattttgtatcg
tacaagaaatgaattccatttgtggatatgcttccgggaacgatataacgatatggtgta
ctcgattctattacatacacggtattacatacacggatcgagagcagtcaaaaaaaaacc
agacccaatccggtatctctttgaatcctgaatataatgctaccactaccaataattgta
ccaattcacacatgtctctttctcattaaccggtaccggttaatgagaaatgcgaaacga
aaaagaaaaaaaaaagaaggataccgttgggaatgaaattataccatttgtacccagttt
aacagaaaaaggggagatctattgatgtattttttttattggttattggatttggatccg
tcgggactgacggggctcgaacccgcagcttccgccttgacagggcggtgctctgaccaa
ttgaactacaatcccggggaaataaaatgtacagcatacatattcttatgatttcattca
aaccatttctatttagattaaaatcgtcgttttttaacagagctgcgagtgatatattaa
tacccacaaggatatacactttagtgagagcagcacgtattactagtaatcctttcgttt
cgctattgccaaatcgattgataatccacttttcaatgacaaaaaaagtcttttttatga
atcaggctcgttagcaagatcagaatttatgggaacaaatacaaataaatcgagcaaata
aaaaaatcaaaagaggtagagatatatcagaaaattggacttttttgaatcttgcatttc
tggcaaacaaaacaaacaaaaggggttatatcatttcatggtggatcagcgaattattgg
gccgagctggatttgaaccagcgtagacatattgccaacgaatttacagtccgcccccat
taaccgctcgggcatcgacccaggaagaatcaattctagaattattgataatccatgatc
aacttcctttcgtggtaccccacccccaggggaagtcgaatccccgctgcctccttgaaa
gagagatgtcctgaaccactagacgatgggggcatacttgcccgaccgccatcatactat
gagcatagtatgaagagttttttgaaattgtcaatataatggaatggtatgactagatct
gaaagatcttttcgtcttttctgatcccaactatagcatttttttattcgtcatttagac
ttatgaatcactcatttgaaccgccattttattctctaatattcaatctattatctaaat
tgatattcaaaaaagaataataataaaaataggacgaagtaaaggacttttttggtaagt
cattggtcagccataaaagaaggttaaacttcatttcttgcactttcattcattgattca
ctccttattaagatgagataggcgtatccctatatcatactaagccagtaaattactaaa
tgagaaatctgaaaatctggtaacggggatcaacaagttatcgaaaattctttttttttt
ttttcgttttttcttccgcttttccgaatgaaaacaaaaacggagaaatgtctcattcga
atctagattgcatttatatggattgcatttatatggattgcatctttctccttaatttga
tttttcttcttatcctttccttaaggcggatgctatataacataaacaaaagaactaaaa
tttcaatttcttaaatattaattaatcgtttagaatataatagctataacgaattattcc
attaatttagaattatcttcgaattctaagtatttagtctaaagtctaattatttagaat
tagaatagaagaatgtataatttcgataaggtagaagaagaatcgaatattcgattctat
ttcgaattcgaaatctatagaatattcttattctattctgtatactatataatagataat
aatagaatagattaataaaatatagattcataaaattacgttagaaaaaaaagcatttca
aatgaaatttgaatttgaattcaaaaatgaaaaaaaaatcttattatcgaattaagagta
cgatctttattattgataaatatcgaattgataaataaatcaaaattctatagatcgcta
tattctatataatcgttatattaatcgttatgttctataatattcaatatttatttgaaa
ttctattcgctattcttttctttatgaataggtaagaatgaatagttaatagataagatc
ttggtaatttaccgaattcctatacctgtacaatttctgttatttaagcccgcttagctc
agaggttagagcatcgcatttgtaatgcgatggtcatcggttcgattccgatagctggct
tttctctatttgtttgattttgattttttacatgattgataatgtctttttgaaagaaaa
gaacagaacagcaaaaggccttcttcccctttttctaaaggtcatcgatctattatgttg
taggagcttccaattatgaataaaaattggaggagttagatctcggcaaaataaattaag
gaaaaataacctttttttgatatatacaatacaaaaaaaggtctggatattgattcaaat
catctcattattctttggagtacaagacttcagtggatttcgcttcatttatcatgtagc
tcagttttaatttaggtttatgaaatttcaataaaataaggaagtctttatgtcacgtta
ccgagggcctcgtttcaaaaaaatacgccgtctgggggctttaccgggactaacgagtaa
aaggcctagagccggaagcgctcttagaaaccaatcgcgctccggtaaaaaatctcaata
tcgtattcgtttagaagaaaaacaaagattgcgttttcattatggtcttacagaacgaca
attacttaaatacgttcgtatcgccggaaaagccaaagggtcaaccggtctggttttact
acaattacttgaaatgcggttggataacatcctttttcgattgggtatggcttcaactat
tcctcaagcccgccaattagttaaccatagacatattttagttaatggtcgtatagtcga
tataccaagttatcgttgcaaaccgggagatattattacagcaagggatgaccaaaattc
tagagctctgattcaaaattatcttgattcatcccaccacgaggaattgccaaaacattt
gactcttcatgcattccaatataaaggattagtcaatcaaataataaatagtaaatgggt
cggtttgaaaataaatgaattgcttgtcgtagaatattattctcgtcagacttaaaccta
actaaaataacaaaccaagggttcatactattttcccctttcacctaagttaagtaaagg
ggcacaaggtaaggaatttgatccgtcgatttggatttttctaccattcatgtatcatag
atcatagatcagtagggggatttttctcccctgaccgctctttctttcctggattttccg
tatcacacaaaattaggaattgagaatctagctcaaagaaaggtctgaccggttggtatt
cattgttttttgagttgatacattgtggtcagtaacattggtgaattgggtgaaggtacg
gaaagagagggattcgaaccctcggtaaacaaaagcctacatagcagttccaatgctacg
ccttgaaccactcggccatctctcctacataatgattatgaccgagaatacgagtgaatg
gcgagttgttcatattcgattgttagatgggtacagacagtcgaatctattctaactata
aaaagcgaaaagttttcatcaaagaaagaattttccttcgagcctgaccgaaaaagaaca
gaaaaagagagttttttttgaaaaactgttaaaaacaataaggatatatatcttgtttaa
caaggtggcgctccttttttttctgatatttataccggattgaatcaatgaattggaacg
aatcaaccgatcggggtctttttttttttagactatggttaatggatacttttagatcat
aattatctttaaatgcgaattccatttgcataagaattcgaaaatttatttccagtttta
gatcgctcaacaacaacgccttaacccgtaaatcgattccaaattcataaatcatccccg
ggatttttcgatttgattgtatagtgtagaagcgtataccccctatgcacaaaacaaaaa
attgggggggggttattctattttcatcatagaacgattattcgattctttttcttcttt
ggatcctaatttaagaaaaacttatcgaattatccgaatccgcgggagaatttctttgaa
tcttcaacttcgatcaaatcgaaatagttcctttgattcttattttcattcttatactag
tacatttggatgaaatcgaatcggattcaaatatttcttattttttttatcgacttctgg
caaaaagaaaaaattggagtagcaagtcatatcttttttttttttttaatgagtcggctt
ttatgttatttcgtactgcacaattcctttgtttgtgggatcattttctcaccagaggta
atgaaaagaattttagaatggatttctacctatgcctagatcgcggataaatggaaattt
tattgataagaccttttcaattgtagccaatatcttattacgaataattccgacaacttc
aggagaaaaagaggcatttacctattacagagatggtgtgatttgattattcttttcatt
aacgctttccgtgttaggagaaagacagatgattcgggagataaaagaacgaaaaagaaa
aaagattattgaaaaaatctacgcttgttgaaggtgaagtttctagataaaacaattcct
tctgtcgtgtatccccgattaatgcagcctcagatgcttcaattatcgattcgagtattg
agcgaaaggttacacctatgggttctgtattgcaagtcaaccctactacactagtaccga
taggcggcataggggaagaggcgctacgtctaggaatcaacaacatgaaaactttgttat
aaattaccccttttccttatcgggattgggactaagaagagtggttgggataacaaacat
ccatctcgttcgtactttggatacccttataaccatcgaaggctgttgaagtgattaatt
tctagaaattaaggggcgttgagaacaaagaaattgttggagtttccgttttatttagta
ccagtaccaacacgcgcgatgttaagaaaaaatatcttttgcaggaaggttggctagaga
tttcttgtaaaaacattagccccactcagttcataaggagaatatttcaatcttttttga
tttcttgtattattctcattatgcacagaagggaggagccgtatgagatgaaagtctcat
gtacgtttctggaacggagaattcgttgaatcgaatgacgaccgtaacggatgtcagctc
aatccgaaggaaattatgcggaagctttacataattattatgaagctatgcgactagaaa
ttgatccctatgatcgaagctatatactctataacataggccttatccacacaagtaacg
gagaacatacaaaagctttagaatattattttcgggcactagaacgaaacccgttcttac
cacaagcttttaataatatggctgtgatctgtcattacgtgcgactatctcgactataga
aagaaaaaggggggaagaaagagcaaatacactaataaatattagaaaaaaataggcttt
ctacatatgcatcgtggaaaaaacgatttttatcagctgtagcaaagaaagcaacttcat
agaagtcgaaatatgaagaaatagatatgcctagctactttattctatggataaaggatc
taattgatagaggaagcaccgtaaagaccaattcgcaaggtttttggccgatgccgatcc
aataagaactgcttatttatgtcatgatatgagataaaagttaggaatcaacttatgtaa
taaagtggatcccctaaagtattgagcagcggtgtagcatcaaatcccaaagacagtaag
ccttttctttcttaagaaaaaaagtctttttcaaagattctatataaattatcaattttt
atatgaaaccgggatagctacctttcagaaaattctaacgagagcgaaaatgcttactta
tatgttattcttctgagggtgggagaaaagataaaatgaaagctgattattaatttaatc
aaaagtcaagtttgaaactcatgctcatggaattaacctcttttggttaacccgagaaaa
aaaagggaaaaaaggataaagatagatctatgagaaatctcattcaattcgatagagtag
attaaaatgagacaccaaaagaattcattgccgagccgtatgaggtgggaaactctcaag
tacggttctaaggaaaggaattgacccgcctattccgaccgaggagaacaggccgttcga
cagggagattctgaaattgcggaggcttggttcaatcaagccgccgagtattggaaacaa
gctatcgcgcttactcctggtaattatattgaagcgcagaattggttgaagatcacgggg
cgtttcgaataagaactctctgtttatttatttctttcgaatttctattttattttgtta
taattaatattaattgtttgttggccccttcagttaaataatcaaaaaggatcatttctc
tgggaacaaccaatcaaagaatttcattatattttttctaagatcgttctatttcgtctg
gtatttcgtagggataaccgatacacgtatacggtagagaatgtattttgattttattaa
aactaataaaagaaacccccgaatgactcaaatatagatatagatactggaatgtctctt
atcttagtaatgactaatgactgctcacgtaatttggaatatattaatatggtctctgta
agacataaagtagctatgtttagggacttctaattgagatatgaatacgccaggttgtcc
aaaaaaaggtttttgacaaatttaaggaaagggttttataagattaaaagatattcaaaa
ggtccgttgagcaccttatggatatgtcataatagatccgaacacttgccctggatcgac
ttccaaatcatcattgctctagtgaataactcaagaaaataaatcgatgggagatagaag
tacaagagaaagaaactaattctaagcatctctcataggttcactaatcacttgactgac
agttggcgggtttctttgtatgtgttgtccggaaagaggaggactcaatgattattcgtt
cgccggaaccagaagtaaaaattttggtagataaggatcccataaaaacttctttcgagg
aatgggccagaccgggtcatttttcaagaacaatagctaagggacctgatactaccactt
ggatctggaacctacatgctgatgctcacgacttcgatagccataccagtgatttggagg
agatctctcgaaaagtatttagtgcccatttcgggcaactctccatcatttttctttggc
tgagtggcatgtatttccacggtgctcgtttttccaattatgaagcctggctaagcgatc
ctactcacattggacctagtgcccaggtggtttggccaatagtgggtcaagaaatattga
acggtgatgtgggcgggggtttccgaggaatacaaataacctctggcttttttcagattt
ggcgagcatctggaataactagtgaattacaactctattgtaccgcaattggcgcattga
tctgtgcagccttaatgctttttgctggttggttccattatcacaaagctgctccaaaat
tggcttggtttcaggatgtagaatccatgttgaatcaccatttagcagggctactagggc
ttggttccctttcttgggcggggcatcaagtccatgtatctttgccgattaaccaatttc
taaacgctggagtagatcctaaagagatcccacttccccatgaatttatcttgaatcggg
atcttttggctcaactttatcccagttttgccgaaggagcaaccccattttttaccttga
attggtcaaaatatgcggaatttcttacttttcgtggaggattagatccagtaactggag
gtctatggttgaccgatattgcacaccatcatttagctattgcaattcttttcctgatag
cgggtcacatgtataggaccaactggggcattggtcatggtctaaaagatattttagagg
ctcataaaggtccatttacaggccagggccataaaggactctatgagattctaaccacat
catggcatgctcaattatctcttaatctagctatgttaggatctttaaccattgttatag
cgcatcatatgtattccatgcccccttatccatatctagctactgactatggtacacaac
tgtcattgttcacacatcacatgtggattggtggatttctcatcgttggtgctgctgcgc
atgcagccatttttatggtaagagactatgatccaactgctcgatacaacgatctattag
atcgtgtccttaggcatcgcgatgcaatcatatcacatctcaactgggtatgtatatttc
taggctttcacagttttggtttgtatattcataatgataccatgagcgctttagggcgcc
cacaagatatgttttcagatactgctatacaattacaacccgtctttgctcaatggatac
aaaacacccacgctttagcacctggcggaacggcccctggtgcaacagcaagcaccagtt
tgacttggggaggtggtgatttagtggcagtgggtggcaaagtagctttgttacctattc
cattaggaaccgcagattttttggtacatcacattcatgcatttacgattcatgtgactg
tattgatactcctgaaaggagttctatttgctcgtagctcgcgtttgataccggataaag
caaatcttgggtttcgtttcccttgtgatgggcctggaagaggggggacatgtcaagtat
ccgcttgggaccatgtcttcttaggactattctggatgtacaattccatttcggtagtaa
tcttccatttcagttggaaaatgcagtcagatgtttggggtagtataagtgatcaagggg
tggtaactcatatcacaggaggaaactttgcgcagagttccattactattaatggttggc
tccgcgattttttatgggcacaggcatcccaggtaattcagtcttatggttcttcattat
ctgcatatggccttttttttctaggtgctcattttgtatgggcttttagtttaatgtttc
tattcagtgggcgtggttattggcaagaacttattgaatccatcatttgggctcataata
aattaaaggttgctcctgctactcagcctagagccttgagcattgtacaaggacgtgctg
taggagtaacccattaccttctgggtggaattgccacaacatgggcgttcttcttagcaa
gaattattgcagtaggataatggctaggaggatttgaaaggcattatggcattaagattt
ccaaggtttagccaaggcttagctcaggaccccactactcgtcgtatttggtttggtatt
gctaccgcacatgacttcgagagtcatgatgatattactgaggaacgtctttatcagaat
atttttgcttctcacttcggacaattagcaataatttttctgtggacttccggaaatctg
tttcatgtagcttggcaaggaaattttgaggcatgggtacaagaccctttacatgtaaga
cctattgctcatgcaatttgggatcctcattttggtcaaccggccgtggaagctttttct
cgagggggtgctcttggccctgtgaatatcgcttattctggtgtttatcagtggtggtat
acaatcggtttacgtactaatgaagatctttatactggagctctttttctattatttctt
tctgccatatccttaatagcgggttggttacacctacaaccgaaatggaaaccgagcgtt
tcgtggttcaaaaatgccgaatctcgtctcaaccatcatttgtcaggactgttcggagta
agttccttggcttggacagggcatttagtccatgtcgctattcctggatctagaggggaa
tatgttcgatggaataatttcttagatgtattaccgcatccccaagggttaggcccgctt
tttacaggtcagtggagtctttatgctaaaaaccctgattcaagtagtcatttatttggt
acctcccaaggatcaggaactgccattctaacccttctcgggggattccatccacaaacg
caaagtttatggctgaccgatattgcacaccatcatttagctattgcatttatttttctc
gttgctggtcatatgtatagaacaaatttcgggattgggcacagtataaaagatctttta
gaagcccatattcctccgggaggacgattggggcgcgggcataagggtctttatgacaca
atcaataattcacttcattttcaattaggccttgctctagcttctttaggggttattact
tccttggtagctcaacacatgtactctttacctgcttatgcattcatagcacaagacttt
actactcaagctgcgttatatactcatcaccaatacatcgcaggattcatcatgacagga
gcttttgctcatggagctatattttttattagagattacaatccggaacagaatgaggat
aatgtattggcaagaatgttagaccataaagaagctatcatatcccatttaagttgggcc
agcctgtttctggggttccatactctgggactttatgttcataatgatgtcatgcttgct
tttggtactccagagaaacaaatcttgatcgaaccgatatttgcccaatggatacaatct
gctcatggtaaaacttcatatggattcgatgtccttttatcttcaacgactggcccagca
ttcaatgcgggccaaagcatatggttgcctggctggttaaatgctgttaatgagaatagt
aattcactattcttaacaataggtcctggagacttcttggttcatcatgctattgctcta
ggtttacatacaactactttgatcttaataaagggtgcgttagatgcacgtggttccaag
ttaatgccagataaaaaggatttcggttatagttttccttgcgacggtccgggacgaggt
ggtacttgtgatatttcggcttgggacgcattttatttggcagttttctggatgttaaat
accattggatgggttactttttattggcattggaaacacataacattatggcaaggtaac
gtttcacagtttaatgaatcttccacttatttgatgggatggttaagagattatctatgg
ttaaactcttcccaacttatcaatgggtataacccgtttggtatgaatagtttatcagtc
tgggcgtggatgttcttatttggacatcttgtttgggctactggatttatgtttttaatt
tcctggcgcgggtattggcaggaattgattgaaactttagtgtgggctcacgaacgcaca
cctttggctaatttgattcgatggagagataaaccagtggctctttccattgtgcaagca
agattggttggattagcccacttttccgtcggttatatattcacttatgcggctttcttg
attgcctctacatcgggcaaatttggttaattctttctgtcttgtatacgcgagataata
tcatttctttcgatggagagggggatgtgccttcttatatttctacagctataagctata
tttctatagctatatttctacagctatatttctacatctaggatccgacgtgtatcattg
ataataataggaactgaaccgttatggcaaggaaaagtttgattcatagagagaagaaaa
ggcaaaaattggaacaaaaatatcatttgattcgtggatcctcaaaaaaagaaataaaca
aagttacgttgttgagtgataaatggaaaattcatggaaagttacaatccccaccacgca
atagtgcacctatacgtcttcatcgacgttgtttttccaccggaaaaccgagagcttact
atcgagactttggactatccggacacatacttcgcgaaatggttcatgcatgtttgttgc
cgggggcaacaagatcaagttggtaaggattaaaatatcccttcgttttttctatttagt
tctattctatgatctatgatcatggaggcgcccctttaccattctgtataaataggctat
tctatttgtacagatatggaagaggggcctattcaatccttgtttgttgattagttacta
gttcttttcttcatcgcggggtagagcagtttggtagctcgcaaggctcataaccttgag
gtcacgggttcaaatcccgtctccgcaacatttttttttgttttgacaaaagaattaggt
ttgattcggttaactagtaattaattcaaacttttctttttatgttggggtggaaagata
gaaccactcgatagaaccactatactatcaatataatgaagctttgatcctattaagtac
attaccctggattaccctgggcggatagcgggaatcgaacccgcgtcttctccttggcaa
agagaaattttaccattcgactatatccgcttttttttcgttgaaatgctagataatatt
tatccatagttaggccagatactctccgcagggtgattgcatcaaattccaccaccaaaa
ccaattaaaaccaatttcattttattctatttctattgatttttattagaattcaaattc
caccaccaaaaccaattaaaaccaatttcattttattctatttctattgatttttattag
aattctatttgaatctatttattcaaattatctaatttcgattattattttaatatcatt
tttttttcattctagttccagaagtttgacccccccctctaatttttttgttttctttat
ttgcattttggagacttataagaaatttgaatatgtctcacaacccgaaaaatttcgtgg
gaggggtcctttcattgttggatctggaacgaatagattcaagaaatgagagaattaagg
atacccaccagaaagactaatccaatccataatgatgtaccagaaaatacaacatttttg
ttactcgaccaaccatcaggagaagcaaatacaacgggtacactaatgagtaatgttgat
gaagtagcaattaatgcaaaaacagccaattggaaaacaatagtcatgtttctaatcctc
caagctaccaacaaaaaaaaagaactataccatttgatccctctatcagctaaaaaattg
gaatcaaatgcatcatagagggattttaccatgaatccattgattcgatatgacgtattt
caaactttttaccacttttattcggacatgaagtcgagagtactttttttttacttcaaa
aacggccgtgctgaatcatgcatctatctattcgctatatatacagatagatagattgac
ctataggattcacgcccgatatctttttctactttctatacatagtgatggtatcaactc
atatggccatgttctattcggtaaaagtaaaatccaaattgtcttttggagagatggccg
agtggttgatagctccggtcttgaaaaccggtatagttcggaacaaagaactatcgaggg
ttcgaatccctctctctccttttgcttttgctcagtgaatcgattttttttataggtttt
gcctggctttttcgtctcataaaggcgaatggctcggctagtctacctagccgagccaga
aaaagaaatagaaaatagattagatagaaatgaattgaaaagaaagtaagacaggatact
ttttaagtatgacttgcttccctcaatatgtatggtgcaatcaaatcgattcctatttta
agcataagcattggatcccctgtctcagttaagaggagtcatggaaagaacaggttcaaa
atcacgatcaattcctttttcaaatcctgctgcagcggcacgagctcttcccgcgtgcca
taaatgacctacgaataggaagaatcctagaacaaaatgagaagtagctaaccaacttct
tggagaaacataattaactgcattgatctcggtagctacgccacccacagaatttaaaga
acctaaaggagcatgagtcatatattccgcagaacgtcgttcttgccaaggttgtatgtc
ttttttcaacctactcaagtctaaaccgttgggaccccttagaggttctaaccagggagc
acgcagatcccaaaaacgcatagtttctcctccaaaaatgacttctccagtcggggaacg
cattagatatttacctaaaccagtaggtccttgagcagatcccacgttagccccaagacg
ttggtctctaactagaaaagtaaatgcttgagcttgagaagcttctggtccagtgggccc
ataaaattcactaggataagcggtattattgaaccagacaaagcaacaagcaatgaaacc
aaaaaccgataaagcagctaaactataagacaagtaagcctccccagaccatacaagtgc
acggcgagcccatgcaaagggtttggttaagatatgccagattcccccaaatatacaaat
ggaacctaaccatacgtgccctccaattatatcttccaaatcgtccacactaacaatcca
cccttctcctccaaagaaggattttagtaaataaccaaatataacacttgggctaagggt
caagttggtaatttttcttacatctcccccccccggagcccaagtatcatatacaccccc
aaaataaagagccttgaatactagaagaaaagcgcctatccctaacaaaattaagtgaat
acccaaaatcgtggtcattttatttctatctttccatacataaccgaagaatggaaaaga
ttcttcaagagtctcaggtcccagaagtgcatgataaataccgccaaagcccaatactgc
agaggaaattaagtgaagtactccggatacaaagtatggaaaggtgtctataacttcccc
cccaggacctactccccagcctagagtagctaggtggggaagtaaaattaatccttgttc
atacatgggcttttctggtacgaaatgagccacttcaaataggttcattgctccggccca
gaatacgattaatccggcatgggctacatgagcccctagcagtttaccggataaattgat
aagtcgggcattcccggcccaccaagcgaaaccggtggtttcttggtcacgaccagctac
agctaaagttccattaaagagcgtttccacggggtagaacctcctcagggaatataaggt
tttcatgaggctgatcttgagccgccatccaagcacgaataccctcgtttaaaagaatat
ttttggtgtagaaagtctcaaattcaggatcttccgctgcacggatttcctgggaaacga
agtcataagcacgtaggttcagagccagaccgactactccaagagcactcatccataaac
cggttactggtacaaataacataaagaaatgtaaccaacgtttattggaaaaagcaaccc
caaagatttgggaccaaaagcggttagcggtgaccattgaataagtttcttcggcttgag
ttgggttaaaagcacggaatgtatttgcaccatcaccatcttcaaataaagtattttcta
cggtagcaccatgaatcgcgcataacagagcagcgcccaatacaccggcaactcccatca
tatgaaatgggttcaatgtccaattatgaaacccttggaaaaaaaggatgaatcgaaata
tagctgctacaccaaaactaggtgcaaagaaccaacccgactgacctagtggataaatca
ggaatacagaaacaaaaacagcaattggaccagaaaatgctattgcattataaggccgca
attgaacagatcgagcaagttcaaattgacgtaacatgaaacctattagtccgaaagcac
cgtgtagagcaacaaaagtccaaagaccgcctaattgacaccaacgagtaaaatctcctt
gtgcttcaggtccccatagtaacaataaagaatgtgctaaactattagcaggggtcgaaa
ctgcggcggttaagaagttgcagccttccaaataggaactggccaatccatgagtatacc
acgaagttacaaaggttgtgcctgtgaaccagccccctaaagcgaaataggcacaaggaa
agagcaataggccggaccaacctacaaaaacgaaacggtcccttcgtaaccagtcatcca
taatatcaaataaatcattttcatctttggtaaatttaccaagggctatagtcataacgg
tcctcctattcaactacttcaaccatttccgaacaccttatgttatggcactttcggggc
ctttgaggattcgatcatttagatatgatttgatttctcgtacactgccccttatacctt
ctaattggtttcgaagataaaaattctttattggtccatagcctgaatccatgaattgtc
ttatgactcatcaatcagatagatgaatcttttgaaagaactcttcaattcacggaacac
ggaagaagtgatcccttctttccttactggttgatccccagacttactcctactcttttc
gctctatcaactaatcttattcttggatcttgttcgtaagattgagaaaaataaatattt
ttatgtattcttcgaatttctatgtgtattaaacccctacagtatcatatattttattgc
tttatactttctccttttttcattttcttttagttattgtcttctttgttatatttcctt
ctctttgagattaatataaaacttaagagtatagcttttcatttcctgggttgaggcaag
aaacacacttcgaatatttttttattgacttttctatgtcagagacaaaaagagaatttc
ctatttctattttaaaatagaaatacaatattcaatttaatataaataataggagactgt
aaatgaaagtttctttttcacatccactctcctcacattgtcggaacaaaataaaaagat
catatgcatcgatatgaaagatatgaaactatttgatacatgaagccatgatcggatttc
tatctatataagatatatattagatagaactaaaaaaggatcttcctgtgttcgggaatc
aaagaaaaagaaagatattggaactatctcttggggtgtaacttggaataaacccttttc
tgtagaggagcggaatatcaagttattcctatggaacgtctaggaataaaaatatttaat
cggaaatatcgacggattctttcggagtccaaagaaatatgaaataaaaaaagatttact
gttccaatttcatatctatagaatttaaaattttaatatcagaatagtggatagagtcgt
gattcaatggcttaggttcacttactttttactttttctttttattttgttgatttctaa
tctttaaaatggatttgattggaataatggaaaagaaagttgaacatttgtttatcatta
agacgaacatttgtttatcattactcatgcttatcagcactcatcataataaacaaatgt
tcaactttcttttctaactagaattactattctaattactatattggaactcattctaag
gataacttatcatcattaaattatacagtttagaattccattattctatgtattattata
tgtatggttgcttacttttttttattacaaaaaaatatcaacaatatctctattcttcgt
ttaaatatgaatattacacgaatattaccgcttgagtttttttatgaaaaaggtcaaagc
cccttatcggatttgaaccgatgacttacgccttaccatggcgttactctaccactgagt
taaaggggctagttgattcaattactgaatgagtcactaaggggataagatagatttatc
tatgcatatatatatatatattataaggatatatgcagtagactcatagtggttagtggc
ccaatcgggaaggataatttcgatttacttaaggagtataaggatagggtaaatttggtt
tattgatattggatttgataaatatcaacgaaattaattgtttcaataccaaccctaatt
gaattgacttgaattgacctgatccccacagaacggaacaaaattcatttgattgataca
tagacctaccaattcgacatagatccaagatagttcattatagatccaagatagttcatt
gaagcatgtgatgaagagattcagtttgtcgcccgaaccaaatttcaatttttagagaaa
aaaaaaaaaagaatcgaccgttccactattccaccggattgcatgagaaaattgagaggg
agagagacatatatctatcttatatagtctatatccatctatattgaattgcgaatacag
aaaggatagaatagaatcatttctgacaagaaatcgaaacgcttttctatatttctctat
aggatatataggaatccgtatttaatgaattcaacggtttcggcataaatgcaagaaaaa
agggaacggcattgagatccgaatctcaaaacacaaagggaaaggggggatatggcgaaa
ttggtagacgctacggacttaattggattgagccttggtatggaaacctactaagtgata
actttcaaattcagagaaaccctggaatcaaaaatgggcaatcctgagccaaatcctatt
ttacgagaacaaaaacaagcaaggggtcagaacgggagaaaaaaaggataggtgcagaga
ctcaatggaagctgttctaacaaatggagttgattgccttttttgggtaaagaaaggaat
tcttctatcgaatatcgaaaggccataacggatgaaggataagcctatatacactatgta
taagtaatgaaaaaatacactatgtataagtaatgaaaaaggatctcaaaaatgacgacc
cgaatcctttttgtttttcttttgaagaactaattaatcaatcggacgagaataaagata
gagtcccattctacatgccaatatcaatactggcaacaatgaaatttatagtaagaggaa
aatccgtcgactttagaaatcgtgagggttcaagtccctctatccccaaatcccccaaaa
aagggcccatttaactccctaacgatttatcctatgttagcggttccaatttcgttatgt
ttctcattcatcctactcttttccatttacaaacgtatccgagcataattttttctctta
tcatatacaagtcgtgtggtatataggatacacgtagaaatgaacactttggagcaagga
atctccatgtgaatgattcacaatccatctcattgctcatactgaaacttacaaagtctt
ctttttgaatattcaagaaatgcaatttcccgtccaagacttttaatactgaattgcgtc
ttttttaattgacatcgacccaacccatctagtaaaatgaaaatgatgcgtcggtaatgg
tcgggatagctcagctggtagagcagaggactgaaaatcctcgtgtcaccagttcaaatc
tggttcctggcatatgattaatttgtatgagtatctattctccaaattaagtaatatggg
atcaacatatatattcattaatagtatagatcctgatacatacatacttatccatctagc
taggtgtctggaaatagaccttttttttattttgttttttctatttattccttccctcct
atatgaccctctagagcccatctaagtgatgtacgcgatacaaagttcatgatgcagaac
tcttttttttagttcatcctattctattgcctcggctcatccgaaataagcatcttccga
ttttgagaatctcaaagaattcttaattgtattgtcttttttttttttctatttaatttt
tttatatttatatttagtccattcataatattcataataataatacgaatggggcttcaa
ttcctctatttgatctagaaaaaacgtacaaatatttcttgaatagcgggagttgtaaaa
atgaagattggtttcttcatcttcaataagcatcttgtatttcataaaaattgggggcaa
tataatccttacgtaagggccatccgatccaactttcaggcattaagatacgtttcagcc
gtggatgattatcataaaagattcccaacatatcataagattcccgttcttgaaaattcg
cacttttccaaacccagaaaacagacggaattttagggttactccttggagcaaatactt
ttatgcatacctcttccggttgatctacaccatactctattctcgtaagatgatacacac
tggctaacagtccactcggtactacatcataggcacattgggaacgtagataattgtaac
cgtatacatataaaatgacagcaacggaatgccaatcctcgggctttatttgtaaagttt
ctattccttggtaatcgaagcccaaagatctatgaactagcccatgtttgactagccaag
cagacaaacgaccttgcatcttttttatttctcccgcatttgaatttctatacgtatttc
acatttacgatgaaattttggaatttatgaaaaagaattcgctctttcttattgtgtaca
agagaatcctccctaattaacgaattcgggggaagatactgaacttttgtatttgaaaaa
ggtttccggggggatttctgacgtagatggtggttgatagagtaattcttgatcataatt
tccagtaggagtactgcatacaacacgaaacttgtgattggtagtaaaagtaaacgaccg
attctcctgttgcaatcgaattcgatcttcatagatttctcgggctattttcttacgaag
ttttgttatggcatctataactgcctccggtttaggcggacatcccggcaaataaacatc
caccggaattaacttatcgactccccgaacagtactataagaatcggtactgaacatccc
ccctgtaatagtacatgctcccatagcaataacatattttggttcaggcatttgttcata
taatctcactaaagaaggagccattttcattgttactgtgccagccgttaaaattaggtc
cgcctgtctaggactcgatcttggtaccagtccataacggtcaaagtcgaaccgtgagcc
tattaatgaagcaaattcaatgaagcaacaactcgtaccataaagaaggggccataaact
ggagagtcttgaccaatttgaaagatcatttgatgtggttgaaataactgaattttgggt
tgttcgatcacgtaaggaaaactcgatggaattcataattgtctcaatgttctttttttt
gttattgtctgaatattcaaaaactaagaccactccaatgctccttttcgccacgcataa
actgaaccaacaattaggataagcatgaaaatgaaagcttctataaatacggataccccc
aatccatcaaaactcattgcccatggataaagaaaaaccgtttcaacatcaaaaacaaca
aaaactagagcaaacatataataacggattcgaaattgtaaccacgcatcgcccattggt
tctatacccgattcataagtagaaagtttctctggccctttgctaatcggggctaaaact
gcggaaattagaaatgccaaaataggaataacgcttgatattattagaaatgcccagaaa
atatcatatttataaagcagaaacatagacgaactctcctaggaatgtggaaaatatacc
gaattcggcgattcgacttggaattcattgtcaagtcatcgataactggttagtcaaaac
aacaattcattttgatcgaaccacatagtttcgtttgtttgctgtgatgtctcgttttaa
gatttcttgattgtaatcctattttcattacacttccttagattttatttcaatctagaa
tagagtataaatcttttatccaaacaaaacaaataaaaccctcttgctttcacctccttc
gaacttttctaaataaaagaaagtctaaatacattgaaatgctcttttgttttcagtttt
atgttctgctcggaacgagccccataccagcaagcttatgggactgatttgatttcgatg
aaccaagcaaccacgagcagtcaggtacaaacaacaaaaaatacaataattaggaaatga
aaacaaaattatacaacaactttgccttttgtatttcaatttttgttattattaattatt
ataggattctttattatttattatttattatagggctatacggactcgaaccgtagacct
tctcggtaaaacagatcgaactgattcttatcaaaatgattcgaactctttcaaagaccc
aacatgcatcttttttgcattgagctctttcattaactgatataaatagcagttagtcta
ccatatttttttcttgacagaaaattaaggaaatggttccatgtgctctgattcattatt
tggattatgatataggagcactaacaaagtctttcaaagaaaggttatcttgacgtaggt
ctgcttctggcctagatcaacctaagttaaatggagtctctatcatcctgattaaagaat
caaatatgaaacttcatacgccttaaggttcataggacgaaaagagcattttgtaggtcc
ttatactcattatgcctagcattgaatagactaggtattcaccttatcaatatctcaaat
caatgctggatttgatttggttcctaaataggcacccgaatcggaccgaaccattcgtca
ggctattgttctcttgttttcttccctaaaagtcatggagtcagacattgatttctcaaa
aagatcaaatcttttgagtgtatgatggactcctctgaaaaacattggcgcacgtgtaaa
cgaggtgctctacctaactgagctatagcccttgtgcttctgatacatattttatcatat
tatgtagctaatttcttgtcaagatgaatattccatgatccaacatcatatctatttgat
ctttttgattggtattgcttagaagtcatattccatttctaatccatcgatgtaatccat
cgatatgatgggtcccttttttttctcattctatttataatgagaaaaaacctacttaac
tcagtggttagagtattgctttcatacggcgggagtcattggttcaaatccaatagtagg
tagaacttattagataccgcggtcgatggtatctaataagtttttttctacccaccctct
ttttcttttattgattttgtatcttttctatcctattcaagttgattttcgaattgaaac
ggaaacttttttctttccatcagaattcgattccacttgattggatttgattgtattcaa
tcgccagaatccaaatcaaacaaatcaaaaaagggtgtagaaacagaaattctttggatt
attctatgcagacgcaccaattagttacgaactcacattgataacttctacccgtgtcct
agctcgtctgagagctagatttgcctcaattgtttgtctcttgctttcagctttcctcaa
gttcgcttccgctatttcaagagtttgctgagcttcttggggatcaatgtcactactctt
ctccgcatcatttactaaaatagtgatctcattattacctattctagcaaaaccacccat
cagggccatcgttaaccattggtcgttaaagcgtattctcaaaatacctatatctacagc
tgtggcaataggcgcgtgatttggtaatacgccaatttgtccactattagtagataaaat
tatttctttcacttctgaatcccaaacaattcgagtaggggtcagtacacaaagatttaa
ggtcatttcttcaaattgttctccatttctaagtttgtagccttcgcagtagcttcatct
atgttacctaccaaataaaaggcctgttccggaagaccatctaattctccggacaggatc
aatttaaaccctctaattgtttctgctagaccaacatatttacccggagaaccggtaaat
acttcggctacgaaaaagggttgggataagaaacgctcaatttttcgcgctcttgctacg
gttaagcgatcctcttcggacaattcgtccaacccaaggatagctataatgtcctgaagt
tctttgtaacgttgtaaagtttccttaactctttgcgcagtttcataatgttcctcacca
acaatccgaggttggagcatagttgacgttgagtctaagggatctactgcgggatagatc
cctttggcagctaatcctcttgatagtacggtagtagcatctaaatgtgcaaatgtcgtg
gcaggagcagggtcggtcaaatcgtccgcaggtacataaactgcttgaatagaagttatg
gacccctctttggtagaagtaattctttcttgtaaagaacccatttcggtactaagggta
ggttgataacctacagcagaaggcattctacccaataaggcagatacttcggatcccgct
tggacgaaacggaagatattgtcaataaatagaagtacgtcttgttcattaacatctcgg
aaatattccgccatagttagggcagtcaaaccaactctcatgcgagctcccggcggttca
ttcatctgaccgtagactagagctacttttgattccgcaatattttgttcattaattacg
ccagactctttcatttccatgtaaagatcatttccttcacgagtacgttcaccgactccg
ccaaatacggatacacccccatgagctttggcaatgttgttgatcaattccataatgagt
actgttttacccaccccagctcccccaaacagtccgatttttcctccccgacgataagga
gctaaaagatctactactttaattcctgtttcaaaaatagataattttgtatctaattgt
ataaaggcaggcgcagatttatgaataggagatgttgtgcgagtatctacaggacctaaa
ttatctacaggctctccaagcacgttgaaaattcgtcctagcgttgctccgccgaccgga
acacttagaggagctcccgtgtcaatcacttccattcctctggttagaccttctgtagca
ctcatggctacagctcgaactcgattatttcctaataattgctgtacctcgcaagtcaca
ttaattggttgaccgacagtatcccgacccttaactaccagagcgttgtaaatattaggc
atcttgcctgggggaaaggcgacatccagtaccggaccaatgatttgagcgatacgtccc
aggttttttttttcaagtggggaaaccccaggatcagaaggagtaggatttattctcata
atataataaagtgaaatatgtcaaatttttgtacgaaatttattgaatccaaaagaaaat
cttcgatagcaagttgatcggttaattcaataagaaatgggagttagcgctcaatttcgt
tggtaccgtacaaccgaatgcaatttaattgtttacttatgcaatttcaatgagggaatt
ttcaagttcaaccaacccattttcaaaatcttaagtggatgaataaaaatcttgagaaag
tctttcatttatctatgattatagacaataccactcatattatctatggaattcgaaccc
gaactctatggttcgattcattatttctatctcattggcccttatttgttattttaagcc
tatcgatttatgcctagcctattcttttttttatacccttttcgttttctttcatggact
aatttcgcatattttcttttcacatctaggatttacatatacaaacaacatatattactg
tcaagagtcaacttcttagtatttatatatttcgattgaaaaaaaaaaaagtaagggatt
agaaacttaaaaagcaaggattgggttgcgccatacatatgaaagagtatacaataatga
tgtatttgattcatcaaataccatggtcatggtctaaaaaaaaaagaaccgttcggatta
gttgataatattaattggaattgaaaattttgtgaaagattccagggaagggttaactcc
taatttatgtcgagtagatcttgttgttgcgagaattcttaattcatgagttgtagggag
ggacttatgtcaccacaaacagagactaaagcaagtgttggattcaaagccggcgttaaa
gactataaattgacttattatactcctgactatataaccaaagatactgatatcttggca
gcattccgagtaactcctcaacctggagttccacccgaggaagcaggggctgcggtagct
gcggaatcttctactggtacatggacaactgtgtggaccgatgggcttaccagccttgat
cgttacaaaggacgatgctacaacattgagcccgttgctggagaagaaaatcaatatata
tgttatgtagcttaccctttagacctttttgaagaaggttctgttactaacatgtttact
tccattgtgggtaatgtatttgggttcaaagccctgcgcgctctacgtctagaggatcta
cgagtccctaccgcgtatataaaaactttccaaggaccaccgcatgggatccaagttgag
agagataaattgaacaagtatggccgtcccctattgggatgtactattaaaccgaaatta
ggtttatccgctaagaactacggtagagctgtttatgaatgtctacgtggtggacttgac
tttaccaaagacgatgagaacgtgaactcccaaccatttatgcgttggagagaccgtttc
ctattttgtgcggaagctctttttaaagcgcaggctgaaacaggtgaaattaaaggtcat
tacttgaatgctactgcaggtacatgcgaagaaatgatgaaaagggctatgtgtgcaaga
gagttgggagttcctatcgtaatgcatgactacttaacagggggattcaccgcaaatact
agcttggctcattattgccgagataatggtctacttcttcacatccatcgtgcaatgcat
gcagttattgatagacagaagaatcatggtatgcactttcgtgtactagctaaagcttta
cgtatgtctggtggagatcatattcacgccggtacagtagtaggtaaacttgaaggggaa
agagacataactttgggctttgttgatttactacgtgatgattttattgaaaaagatcga
agccgtggtatttatttcactcaagattgggtctctttaccaggtgttctgcccgtggct
tcagggggtattcacgtttggcatatgcctgctttgaccgagatctttggagatgattcc
gtactacaattcggtgggggaactataggacacccttggggaaatgcgccgggcgccgta
gctaatcgagtagctctagaagcatgtgtacaagctcgtaatgaaggacgcgatcttgct
cgcgagggtaatgaaattatccgtgaggctagcaaatggagtcctgaactggctgctgct
tgtgaagtatggaaggagatcaaatttgaattcgaagcaatggatactttgtaatccagt
aattaacgtttggtttattagttgaattgcaattaaactcggctcaatccttttagtaaa
agattgagccgaacccaacaattctattgtatatcttttggatagctacatatttatcta
gatatacaagatcttaaatacaatcttaaatacaaaatataagactaaacacaactcttt
tctttctattgttgggttgggcccacaattaatcctatggggccttaggattggtgtatt
cttttatatcccgtagtttcgttcatggatcgagacaagtatcacaacttcttctaccca
tcctgtatattgtccgtttcgttccgtgttggaatataaataaatagaaacttatttatt
agtatttattagtattagtagacgggattttacgaaaaatgttcttcctattcataggcc
agagcaaatatttcttttttcgatgcgcattttacacaataggggggcaactgctattta
taattgaaaaagatcctatatattgaagtgagctccgcggtctcccaaaaacaaaagaga
attatttctttcaattgactattcatctcttgtattttcatgtaaataggtaggggcaag
aaagctctatggaaaaattgtggttcaatttgatgttatctaaaggggaattcgaataca
ggtgtggactaagtaaatcaatggatcgccacagtaatgttgatcatttcgttggcgtca
gggacattcggaatttcatctccgatgacacattttttgttagggatagtaatagggacg
attattccatatattttgatattgaaaatcaaatttttgagattgacaatgatcattctt
ttctgagtgaactagaaagttctttttatagttttcgtaattctaattatagtaataata
gatcgaaaagggacgatcccgactatggtcgttacatgcatgatactcaatctagttgga
ataatcacattaataattgcgttgattcttatcttcattctcaaatctgtatcgatagtc
acgttttaagtagtagtgaaaattaccgtgacagttccttttctaattacatttgtggcg
aaagtggaaatagtagtgaaagcgatagttccaatagaaaaactagcccaaatggtagtc
atttaactagaagtagaagagaaagttctaatgatctcgaagtaactcaaaaatacaggc
atttgtggattcaatgcgaaaattgttatggattaaattataagaaaattttgaagtcaa
aaatgaatatttgtgaacaatgcggatatcatttgaaaatgagtagttcagatagaatcg
aactttcgattgatccaggtacttgggatccgatggatgacgacatggtctctctggatc
ccattgaatttcattccgaagaggaaccttataaaaatcgtattgattcttatcaaagaa
agacaggattaacagaggctgttcaaacaggtacaggtcaactaaatgggattcccatcg
caattggggttatggattttcagtttatggggggtagtatgggatccgtagtaggtgaga
aaatcacccgtttgatcgagtatgctaccaataaatttttacctcttattctggtgtgtg
cttccggaggagcacggatgcaagaaggaagtttgagcttgatgcaaatggctaaaatat
cttccgctttatatgattatcaatcaaatcaaaagttattctatgtatcaattcttacat
ctcctactactggtggagtgacagctagttttggtatgttgggggatatcattattgccg
aaccgaatgcctatattgcctttgcgggtaaaagagtaattgaacaaacattgaataagg
cagtacctgaaggttcacaagtgtctgaatatttattccataagggcttattcgatctaa
tcgtaccacgtaatcctttaaaaggtgttctgagtgagttatttcagctccacgcttttt
ttcctttgaataaaattcaatcaagtagagtcttaagttaaattttttttgtggtgaaca
attagttagttaatttatcaaaatcaaaataaataaaaatggacttttctttggtgacat
aagatttaattgtatttgtataaagaatcatgcggataattatttttttttaccgatatt
cctgattactaatcaggaaccctctatcaacaaaacaacataaaaagcgaattcttcctt
agaattaggaggcaaggcaaataaaatgaatttcgtggtccccttttgcatatgtatttt
gcatatgtatatatagaactcaaatatagaaaaaatatagaatcttgcatctttctatat
ctcccaagaattcccattttttctaagaatccctgctattggatattggatcggattcta
acgaattcttcgggaatttggtaaaaaactctttttgtattaaatattaaaaaagaaatt
agaatatacgaacaatagaaaaataaaagaagtaagaatagaataataaagaaagtggat
tatcatacataacagatatttcgtgtagaaagatgaataagtccgtttatttagttctac
attccttgcacttattctatagactcacttatatatacttagtatatatacttagtatac
ttctatacgaattagaatatgaattagaattattataagatatctttataataataacag
gtacaaatattaaatcgaggtacccattctatgacaattctcaacaacttaccctctatt
tttgtgccgttagtgggcctagtatttccggcaattgcaatggcttctttattttttcat
gttcaaaaaaataagattttgtaaatccgatgtggtcaaatctcctctagtttttttttc
aagacttagcaaacacggcacggatatccatttagtagagtattgtataacaataacaaa
taacgggcggctttctgcgaacataaatgaaggagctcttatgcatgcataaacaggata
tatgggtaaatggaaatgaattctatctattttcaaaaataggccaggatccgagctcat
gtctgaaatttaagtcaatgtatctatatgtatgtagctatctaatctatatgtatctat
ctatagggaatcctatgaaggggatgttcttattttattatatctaactaatttgatgaa
ttactgctaaaagttcacatcagaatagtactagttgatgaaagttacttcggaaacaaa
aaaaagtaaagtcaaatttattttggttattctctcaattccaagaaaatgcaactggat
cgagtatgtatgagttggcgatcagaatatatatggatagaatttatagcaggatctcgc
aaaacaagtaatttctgctgggcccttatcctttttttaggttcattaggattcttattg
gttggaatttctagttatcttgataggaatttgatatctttatttccgtctcagcaaatc
cgttttttcccacaagggatcgtgatgtctttctatgggatcgcgggtctctttgttagt
tcctatttgtggtgcacaattacatggaatgtcggtagcggttatgatcgatttgatcga
aaagacggaatagtgtgtatttttcgttggggatttcctggaaaaaatcgccgcatcttt
ctacgattccttatgaaagatattcagtccatcagaatagaagtgaaagggggtgtttat
gctcgtcgtgtcctttatatggaaattagaggcctgggggctattccgttgactcgtact
gatgagaatttgactccgcgagaaattgagcaaaaggctgcggaattggcctatttcttg
cgcgtaccaattgacctattttgaaaaagaaaaatgaactgaagaataaatgctttctca
gcaggaggaacaaacccaagaatcttcctttttctttttctatagcataacttacttaat
tgaagtttcttcagaatgtccagtcgggccaaagcaaggcaaacgtgtatggaacagcta
taacataaaacgaaaccctttttatctgtaaaaaaatggttttttttgaccaaagaattg
gatctcttataatgagaccttttctttctttttttgccactcggttttttagttgtgatt
caaggactaaccgctgaatcacaactaaaaaaccgagactcgattcataggcgcgatacc
ttataatagaacccatgcttggctagaaatattagatcgaatagagtcaacaaatgaggt
ggtttcagtaataattcactgatgaaaaaatgacaaaaaagaacgcacccattcccatta
gatatctctcgtctatagtatttttagtattcttaccctggtggatttctctctcattta
ataaaagtctggaatcttggattactaattggtggaatactaggcaatccgaaactttct
tgaatgatattcaagaaaagagtattctagaaaaattcatagaattagaggaactattcc
tcttggacgaaatgataaaggaatgcccggaaaggcatctacaaaagtttcgtatagggc
tccacaaagaaacaatccaattgatcaagatgcacgacgaggatcatatccatacgattt
ttcacttctcgacaaatataatctgtttcgttattctaagcggttattctattctgggta
atgaggaacttgttattcttaactcttgggttcaagaattcctatataatttaagcgaca
caataaaagccttttcgattcttttagtaactgatttatgtatcggattccattcgcccc
acggttgggaactaatgattggctatgtctacaacgattttggatttgctcataatgatc
aaattctatctggtcttgtttccacttttccagtctttttagatacaattttgaaatatt
ggatttttcgttatttaaatcgtgtatctccgccacttgtagtgatttatcgttcaatgg
atggctgaaaaacgattcactgatccaattagaatgtttcagactttgtacataagcaaa
acatttaaagtcgtacttaccttactctttctacccatcgagaggattcctcctatattc
cagtaatcggatattccagtaaaattatttcagtaaatagcagaatagtggatggggaac
tatactagtgacccaccaaattttattgtagaaattttcagcatcaacgattggaccatg
caaattagaaataccctttcttcgataaaggaagagattactcgattcatttccgtatcg
ttcatgatatatataataactcgggcattcatttcaaatgcgtatcccatttttgcgcag
cagggttttgaaaatccacgagaagcaactggtcgtattgtatgtgccaattgtcattta
gctaataagcctgtggatattgaggttccacaggccatacttcctgatactgtatttgaa
gcagttgttagaattccttatgatatgcaactgaaacaagttcttgctaatggtaaaaag
ggggctttgaatgtaggggccgttcttattttaccagaggggtttgaattagcccccccc
gatcgtatttcgcccgagatgaaagaaaagataggcaatctgtcttttcagaactaccgt
cccactaaaaaaaacattcttgtgatagggccagtacctgggcagaaatatagtgaaatc
acttttcctattctttccccggaccccgcgactaataaagatattcacttcttaaaatat
ccaatatacgtaggtggtaacagggggaggggtcagatttatcccgacgggaccaaaagt
aacaatacagtttataatgctacagcggcgggtatagtaagcaaaatcatacgaaaagaa
aaaggggggtacgaaataaccatagccaatgcatcggacggacgtgaagtggttgatatt
atccccccaggaccagaacttcgtgtttcagagggcgaatctatcaaacttgatcaacca
ttaacaagtaatcctaatgtgggtggatttgggcagggagatgcagaaatagtacttcaa
gatccattacgtgtccaaggccttttgttctttttggcatctgttgttttggcacaaatc
tttttggttcttaaaaagaaacagtttgagaaggttcaattgtccgaaatgaatttctag
atctgtggatttatcaacattgtgaagacgggtattttattttactacttcgttggtttt
tcaatccaaattggaggggtgtgactatgtcactattgtcagatttaaatatcctagaat
gtctcaatagttttctattctaatagaatcaaattcgactagaacgagacactaaaataa
gataaaagtaaagttggactaatatagaaaggatttgcatgatatctgatcgaaagaaat
ctatatatagattaattgtgattctgtgatccaggaaaaagaaattgagtgattgcttac
tttcttctaactttgaagcatcggaaaattgatctattttgtcgtttatacatatacgaa
caaaacagaatattatgattatgacgaactcgacggggccctactcttcgaatcagataa
agaaataagtataggccccgtcgagttcttacgctttcatatctataacgaaattcatct
gattactacaaggacgaacccaatccggaatatgaaccataaaagaaaatgcctattaaa
ccgatcacaggaataccagttacagtacctattatccaaagaggaatccttccggtagta
tcggccatttatcccgctcccctccacattttatcaagtggtcatgctagagacataaac
agtcatagataattataagatgtgatccgtccgaatgggataagagaattcctactattt
tttattattctactattctcttttcttctcttaattgaagaaataattggaaaataaaat
agcaagtacaaaaatgagtaataacccccagtaaagactggtacgattcaattcaacatt
ttgttcgttcgggtttgattgtgtcatagctctctaattcggattaggtttatcgttgga
tgaactgcattgctgatattgaccccaaaaaagaaacggtaggtacagctagtccgtgaa
cagccaaccaccgcactgtaaaaattggataggttcgatctatggtcattgggtcctcct
aaaaagatctactaaattcatcgagttgctccaaagaatcaaaacggccggttattaatg
gaattccttgtcggctctctgtaaaatactcgtttggacgaggacttccaaacacatcgt
aagctaaacccgtgctgacaaataaccaacccgcaatgaatagggaaggtatagtaatgc
tatgaatgacccagtatcgaatactggtaataatatcagcaaaagaacgttctcctgtgc
ttccagacatgctgagctccacatattcttgtacagtcaaagggggatcgattccgtaaa
agataagatcagtaaatcgaaattcgctgaatttcgatctttgtgagatcgtcaatatag
taccaagggtatttttagaatataccgaatcagtatagctatccttcttctgacacagca
acgcaacctcaatcagtatcgaaatgcggggctagataattgttttcttcgtttcttctt
gctggtcgatgtataactgtgtaccattcaatagaaaattcatcaaatttctgtagtatg
gggtttcttttctctccatttccattattggcttcggactcgaaattgaagatcaggtaa
aatggaaatccgacgaattgttttctaataataataattcatgacgaagattatcatatt
tccccacttcaagtagatgtgaaatctacaaatccccttttcttttcgtaggtgtagaag
aggttttttgttgtaatccccctctttttttaaggaattgcttagtcggcgagaaacaag
taacggtagtagataggattcgataaaagaaggagaaaaatgcttaaaaggcttctcttc
taataatctatatttgtgatgagcgcattgttttggtctattagatccaaagttttttct
tgacctaactacaaggagaaagcgctttctatatataaatagaatatggaaagacaaaat
gtaaaatctagaaaggaaaagataataggaattattagttttagaatcgaattggatcga
aataaaaatttgattttttcgactgattgtgccatacctttttttattctcatttgaaat
attatgggaatgaacctattgctgaatctactgagttaaaaataattaaagtaaataaac
tcaagtcaaaacaaaaaaaaagtcaaaaaaaaaaaaaaaagtaaagaaagggtattctaa
ggtataagttcactctttattcgaaactagaaaatgtattagatacaataaaaaagaaaa
aatcaaaatacaaaataaaaatggaagcgattccccaagtttgttccatattaatttaaa
aagaatttcgtttttggaatgcagttatatgacacagttttgattattattttaatatta
gtttattcaagagttgcccaaggaatctgttgattcggaatcgtgagatgggtccatgtc
aaatgtcaaagattatgaattgatttctttttctatccctgcactctatttttgttagta
ccttctagaaagattgatgaatcaaaaacaaaaactttcaattggtagggtatttttgct
tatcttcgtatcttttaaaagttgaaacttagggaagtgctttagaaacatatgtataaa
aagaagatatttcctttagctccttcatgcctactataactagttatttcggttttctac
tagcggctttaactataacttcggctctatttattggtctgaataagataggacttattt
gaaattcattgaatgtgaataattcataaaaagaaatctttctgtggtattccagatatt
ctctagttccttaccgtgtcgtgttaattaccaattattggtctattggtcattgagatt
cctagccaatacggattaatatttagggatagatattacctctctttttcccctttcaaa
taaattaaattgaaatgattgaagtttttctatttggaatcgtcttaggtctaattccta
ttactttggctggattatttgtaaccgcatatttacaatacagacgtggtgatcagttgg
acctttgattaaataacatctctttttttaattgacccccttacttaatttcattttatt
taatttaatccgggggaggtcaaggtcaaattcagattgctgttcaattatttcagttta
gtgtaattttcgatctaacaagctaacaaggcaagagcggcatcacgctctgtaggattt
gaacctacgacatcgggttttggagacccacgttctaccgaactgaactaagagcgcttt
cttatcacaacggaaaagactataaggagggggattctttttttttttttttctaacgcc
aataaatatttcttgcatgtgtatactatcacatatcattaaagattatgtatgtccaaa
ttgaatcgatcgaaaatagatctctcgttactgttcagaggaacagtaataggtagggat
gacaggatttgaacccgtgacattttgtacccaaaacaaacgcgctaccaagctgcgcta
catccctttcaattggtctacagtatcattgtagagaatccccgtcttgttttccacatc
cttattctctttcctccaatgatatgcaaaatggatctcggcatttcttttttttttttc
gtctcatatcatataacatataataaatgaatatttttctcgggaattctcagacggaaa
gggacccatttttctgctttaagaaaaagaaaaaaaatattatctaccgaatcattgcac
atttccatttgaattagggattccgcacacaaatagaaggtaactacatatacatctctt
accataatgtattacaatatggaatacaaaaaaagaaggaggattttcaatgcgagatct
aaaaacatatctttccgtggccccggtactaagcactctatggttcgggtctttagcagg
tttattgatagaaatcaatcgtttattccccgatgcgttgacatttccttttttttcatt
ctagttattgacatagaaaggggtgaagaagagtagagatagaatcaaatatttgtctct
cgttcccctcttttcttgtttttttttggaattcgatagatagaataaggggcgaacgag
aaagaaaaaagtggattcaacctcatcgaaactcgggttcaggctccaattaaattcaaa
atacagttaaagttaaaagaaaagcgaaatgaaaatgtggctaggagaagagtatcatac
aatacaagatacttaaatggaatactgtactgtgagtagcaatatagttgagtagaaata
tagttagaaatttttgtattacttactatttactatatagattgcaagaaaatcttgatt
tcagaattggattttgagttgttagcaacttctattttttttggttcctttcttcttatt
cgctttggatcggaaaatatagaaaatataaaagttgggtgaatcaaaacccgaaaggag
gttcatggccaagggtaaagatgtccgagtaagggttcttttggaatgtaccagttgtgt
tcgaaactgtgttaataaggaattggcgggtatttccagatatattactcaaaagaatcg
acacaatacacctagtcgattggaattgagaaaattctgtccctattgttccaaacatac
aattcatggggagataaagaaatagatatagatccaattgagtgcttgtgtgtcactctt
ccaaggaacatgaaaaaaaattagatagatatatctatctatctattattcatatattta
aatagaaacaactaaatagagaaaaacaaatcctattaattaattttagaaatcattttt
gattggaccggaataggattttaaggataaggaataaaaaaattatggataaatccaagc
gactctttcttaaatccaagcgatcttttcgtaggcgtttgcccccgatccaatcggggg
atcgaattgattatagaaacatgagtttaattagtcgatttattagtgaacaaggaaaaa
tattatctaggcgagtgaatagattgaccttaaaagaacaacgattaattactattgcta
taaaacaagctcgtattttatcttcgttaccttttcttaataatgagaaacaatttgaaa
gaagtgagtcgaccactagaactactggtcttagaaccagaaaaaaataggcttactcct
caattgaatcaaaattccaagcagaactcaaacacctggatgttttcgtcaacaaatcct
ggaatccgttgtgttgtaagaaaaaaagaattcgagaattcagaataaatagaaatcttt
tttttatttgagggtgttcgcttattttgacgattttatcatcttatcccgattttatca
tagtaatttctattctaccttcccggagttcattctccagagaactgcatttaaaagatt
ctggaagattccttccaacccccttattttatgatctcattggaaatcatataaagacaa
ttactatttgatatagctatttgtgcaagtattttacgattaagaatcaactgcccctta
tacagattgtatagtaatctactataaatataggatattcgatttcgccgaatcactgca
tttattcgagtgatccacaaacgacgaaaatctctttttttcctatctctatcatgatga
gccgaagccaaagttcttattttctgttgagtaattgttcgagtaagtcttgaatgagcc
ccgcgaaagcttgatgcaaataaacgaagttttgttctacgtctccgagctatatatcct
cgtctaattctggtcattgaataaatgaaactttgatgaataactaattgatttcctttc
tttcggttattcatttcccctttcctagtctattaagaacaaaacggattcttccaattt
ataagaggaaaattccaatggcttttgctactataaccttcccgaccacgcttttttcct
tttttctaggcgcattggaaataaaataaagtagtaaatagaaatagataaacaaattgt
gggttccatcgtctctatggttatttcttaaacggtgaggtcctttctatacaccggagc
cctttcctccatttaatcaatgctattgtattggtaacttgtacagttaccactctttgg
ctctacccatgaattttccagtaataggtctttcataacgagatataccttatacagtaa
cggtatttaattatgaagtttggttgggtagctgaccctgttagtccgttcttgcaagag
tagaaacataatctttccgctttttaaataggatttccccccgcttaatggataactatt
tgttaccaatggggaattctttctcatcttaaattgcaaattgaagtgattgactttgca
ccaatggaaaccgtaaatttcatacacaatagaaagataggatagatctatcctttttag
ttttagatagtgaatggagttcttccattctatccgattcaatggtactgatcattgata
ttggaaaatttcttttctttcttttgttttgtctcaacccatgatttaaacgagtcgcac
atacaccctcgtacatgttcctcggcgctgagggcatcccccaagagcgggggatttcat
gacgtttctgattggctgtcttgggtttctaataagttgtttaatagttggcatgctgaa
ttatacattaggggttggtttagatcgatcctaaccggacgattatgaatttcttctatt
aaatagattaatagaatattaaacccttaagaaataagaagataaaatctgaaatcgtgt
atttgcgtgaaatcactgctattttttatacaaccgctacaagatcaacaattccatgag
cttgggcttctgttgctgacataaaaacatccctttccatgtcttcggatacaacccata
agggcttgcctgttctttgtacataaacccttgtaagggtttcgcgcagtttcagtagtt
cttccgcttccaggataaattcgacggtttgtgcctcataaaaagcggcaataggttgat
ggatcattaccctgattagagagataaaatgatatagataatataacataataaaagatt
cctatagctcgacgatccggggaggggaagagagaaagaataagaaaaagatagaattga
acaaccgtacgggcatttttgcgcattgcatacggctctccaatagacttcactttttta
cctttcatcgaagaaagagaaaatatgatgtctcttatacccagatcggtaaatgatcca
attaccactcttcttttttttggaggagttaaaaaatactaggatggccccgttgctttc
tatatttatttcggctgttattcagcaatcccaaagtttctttctttttttgattttcgt
actctttgataacctaaatcctgttaataatcctctagtgtgaaaaaagtttgtgacgct
gaaataggcctacgataggtaagataaagtcgtaaatacccttcctttgtctcatactac
tctttcaatatataatcgagaatcttttgaaaaaaaaaaacaataaagaatttggatatc
gaattcgaagtgccgtgctattattactgaatattaataattcatatggtgaagccatag
tcttcttttttctctcaaataaaaaactcattggcgctaagcgtgagggaatgctagacg
tttggtaattgctcctccgaccaggataaaagaccccattgaggcggccaatcccatgca
tattgtgcgtacatctggtcgcacaaattgcatagtatcataaatagctattccgggtat
tacccagccgccaggagagtttataaacaaataaagatcctcggtatctttctctatact
gagatataccataagaccaataagttgattcgagatctcgctatcaacttcttggcctaa
aaaaagtaatctttctcgataaagtcggttgattaggataaaattatatcctttaccttt
aggagtcgtacaaacaccttttgatgcatacggttcaacatgcgaaaaaaatcaatgtgt
aaactccagtcgaactaacttttcattgatgtattttttcatcgagatccgattcaaaaa
tcacgatgtcattttcttgttcctgaatgggctttttcaatttttttaggtttatgctct
attccgagtaaggatctgcccgattttgatttgtacatataggacaaatgaccccaatac
cacgtcttttttttgctattaccccccttttcttttcaattcatttctttcatgccttct
gttaaatggtaaatattcaacgtattcatattcattcccttttggattcgattgattaac
agtttgagatcattcctatttaacgaaatcgaatcgtttatgatataagtaataatcata
aatatattaccaattgggttttttaaacggagcctggatacttcattttattggtccagc
caagccgaccataaattattttaattgctaatattatattaatctagatacttcctcaca
aaactgatctacttgcacttcattgcgcttcacgctacaaatttttgataattccagttt
cttttgggggcgaaacagaggatatctccatcgagggagagaatggggaaatcccatatg
acccaatatatttgataagtcgcactatacgtcaacccaagatggatcgtcctctccggc
acttcgaaaaggtacttttggaacaccaataggcataaactgaaagaaaaaagaattaag
tactctatttcactttgatgtggaagcgtaataatgtgcttattatcttaataatatcga
cctttatcatattttatatatagattgaataagttcagaaaataacgtaaaggaaaattc
ttacgaatggctctttgaatgatgaccaaatatagatgcattcgctcatagaaaagggaa
tcaacccccattgcgtattggtacttatcgagtatagaatagatctgcttctcttttttt
ctacgaaccgaactgttccattattactaaatactaaaagaatagaacaaatattaatcc
tttttccgagctaatcggctgaaaaaaaagggcggtccatagcatagttttttttcaatg
caataatgaaataaagttacatagtgtctattttttgttgataaaggggtattcccatgg
gtttgccttggtatcgtgttcataccgtcgtattgaatgatcccggtcgtttgctttctg
tccatctaatgcatacagctctggttgctggttgggccggttcaatggctctatatgaat
tagcagtttttgatccctccgaccccgttcttgatccaatgtggagacaaggtatgttcg
ttatacccttcatgactcgtttaggaataaccaattcatggggcggttggagtattacag
gagggacgataacgaatccgggtatttggagttacgaaggtgtagctggggcacatattg
tgttttctggcttgtgcttcttggcagctatttggcattgggtgtattgggatctagaaa
tatttggtgatcaacgtacaggaaaaccttctttggatttgcctaagatctttggaattc
atttatttctctccggagtagcttgttttgggtttggcgcatttcatgtaacaggattgt
atggtcctggaatatgggtgtccgacccttatggactaactggaaaggtacaggcggtaa
atccagcgtggggtgtggaaggttttgatccttttgttccaggaggaatagcctctcatc
atattgcagcagggacattgggcatcttagcaggcttattccatcttagtgtccgtccgc
ctcaacgtctatacaaaggattacgtatgggcaatattgaaaccgttctttccagcagca
tcgcagctgtcttttttgcagcttttgtagttgctggaactatgtggtatggttcagcaa
ctacccccatcgaattatttggtcccacccgttatcaatgggatcagggatactttcagc
aagaaatatatcgaagagttagtgctggactagccgaaaatcaaagtttatcagaagctt
ggtctaaaattcctgcaaaattagctttttatgattacatcggaaataatccggcgaaag
ggggattattcagagcgggttcaatggataacggggatggaatagctgtcgggtggttag
gacaccctatctttagagataaagaagggcgtgagctttttgtacgtcgtatgcctactt
tttttgaaacatttccagttgttttggtagacggagatggaattgttagagccgatgttc
cttttagaagggcagaatcgaagtatagtgtcgaacaagtaggtgtaactgttgagttct
atggtggcgaactgaatggggtgagttatagtgatccggctactgtgaaaaaatatgcta
gacgtgctcaattgggtgaaatttttgaattagatcgtgctactttgaaatccgatggtg
tttttcgtagcagtccaaggggttggtttacttttggacatgcttcgtttgctctgctct
ttttcttcggacacatttggcatggtgctagaaccctgttcagagatgtttttgctggta
ttgacccagatttggatgctcaagtggaatttggagcattccaaaaaattggagatccaa
cgacaagaagacaaatagtctgatgcaacattgctctgttatttttcgcttctggcttct
attttctgtttgtgattttacataaggtactggagaaatctggattgaaatcgccgcctt
ttcccttttctttgattcttcttttttctttaattcgggagataatcccaaataaacagg
tatggaagctataattgtaaaccgcgatcgaatttatggaagcattggtttatacattcc
tcttagtttcgactctagggatcatttttttcgctatcttttttcgagaaccgcctaaag
ttccaactaaaaaagtgaaatgatttttcattatcccaattgacgtaacgggcctcgcaa
tattgcaatattgcgaggcccgttacgtcaactagtccccgtgttcttcgaatggatccc
ttagttgttgagagggttgcccaaaagcagtatataaggcgtacccagtaaaacttacaa
gtaaaccagatatagagatggcgactagggttgctgtttccattcttatataatttcaag
accacaatggatctatgataagatcgtttatttacaacagaatggtatacaaagtcaaca
gatctcaatgaataaaaaataggatttatggctgcacaaactgttgagggtagttctaga
tctagtctaagacgaactgctgtaggggatttattgaaaccattgaattcggaatatggt
aaagtagctcctggatggggaactactcctttgatgggtgtcgcaatggccctatttgcg
atattcctatctattattttggagatttataattcttccgttttactggatggaatttca
ctgaattagagttacaagaaccacaaaatcctagcttttaaatacaaaaagggaagcatt
taggtcccggatttgaattttagctcattttttttggtagttcgaccgcgcaattttttt
gtttctgtatttccggaatatgagtgtgtgacttgttataattgatcctattgatagtac
agagaatgggtctgtcgtcttgatagagacggttttaccccgtcggatatttattctagt
atctggagcacggaatacatgaaatagatcacgaagtattcgaactatgattcatactta
atattcagacctcgcggccggattccaaaattagaaaaagttcgaaatttaaagaagaaa
aatctttcaaattcccatttctgctttgattttgctcaaagaacaaacgtttctttgtat
ttttagtaagtttatctattctcctcgttgaataaatgatgatccaatggttcttactcg
gggaatctttggacttagtttgaaggttttattaaatcatcgtggttctagtatgaatct
gaggtttcaattgattcatagggtcttaacaagagaattcctatcaataataaagaaaac
aaaagtaaaaccgcattacatacaaataaaaataacaaatcaaagaaaaagaaataggta
aatagaagattcaagaggcctgtaacgatcaacataaagacaagtgagccgacttgattt
tttggcattctaattataaccacaaagacgagctttctgatttttactctttcgtatctt
tctttagataagattgaatcagaagattaagaagtttccaattttctattccataccctt
ttcacccagtatttgggtgtttttgtttgagctgtacgagatgaaattctcatatacggt
tctcggagggggagtctcctcggtttacctatctcaataaagtttacgattggttcgaag
aacgtctcgaaattcaggcgattgcagatgatataactagtaaatacgttcctcctcatg
tcaacatattttattgtctaggaggaattacgcttacttgttttttagtacaagtagcta
caggctttgctatgactttttactaccgtccgaccgttactgaggcttttgcttctgttc
aatacataatgacggaagctaactttggttggttaatccgatcggttcatcgatggtcgg
caagtatgatggtcctaatgacaatcctgcacgtatttcgtgtgtatctcacaggtggtt
ttaaaaaacctcgcgaattgacttgggttacaggcgtggttctggctgtattgaccgcat
cttttggtgtaacaggttattctttaccttgggaccaaattgggtattgggcagtcaaaa
ttgtaacgggcgtaccggaagcgattccggtaataggatcgcctttagtagagttattgc
gcggaagtgctagtgtgggacagtccaccttgactcgtttttatagtttgcacacttttg
tattacctcttcttactgccgtatttatgttaatgcattttctaatgatacgtaagcaag
gtatttctggtcctttataaagaatatagtttctaaagaatatagataatagagatttgt
aatcaatcatttatcttattactttacttgggggaggaacaataatatttcattgctacc
aatatggattattgacaaagaataagacatgtatttggaaattttccctcaactccacaa
tattgtattatttatttaacacggacgaatagttgaagggaattctccgaagagaaaatg
gattatgggagtgtgtgacttgaactattgattgagccgtgcagaaatatgcttttatct
gctacattggaattcacaaccaaacgtgtctttgttccaaccgcccccccatgaagagga
tagggctaggctggttcgcttgaagagaatcctttctatgatcagacccaagcacgctgt
gcatgaaccggttccgtaagatccagtagaataagtgatgtgtcataatccagattatct
tttaactatatttacttacttaatagtatggaaatgcattcatttcttctgcatcgatcc
gatttatgatactatcggagtgaaacaagggatctaaagaagagcagcggctagactgta
ttagtaacaagtaaatcctttgtacgcgaaaaaaaaatcccatctcgatctattttagga
ataagggcgaatccaaagggctgagacgacccagaaagctcttgatcatgatcaattttg
taagcctacttgggtattgagcattttcctgtaagaacggaattccttgcaatgatccat
tgcaacttcgtaaaatggaagccggtaatcttacatatagaatcatttatatatgtgtgg
atatggctaaatatagattttataaaatctatatttatggttttttttctatgtatcccc
gtggttgggttgattcttgcttgagccggatgatgaaaaattatcatgtccggttcttgg
gggggggatggatctataataataattcacctatcccaataacaaaaaaacctgacttga
atgatcctgtattaagagctaagttggctaaaggtatgggtcataattattacggagaac
ctgcatggcccaacgatcttttatatatttttccggtagtaattctcggtactattgcgt
gtaacgtaggcttagcggttctagaaccatcaatgattggtgaacccgcggatccatttg
caactcctttggaaatattacccgaatggtatttctttcccgtatttcaaatacttcgta
cagtacccaacaagctgttgggtgttcttttaatggtttcagtacccgcgggattattaa
cagtaccctttttggaaaatgttaataaattccaaaacccatttcgccgtccagtagcaa
caaccgtctttttgattggtaccgcagtggccctgtgcttgggtattggagcaacattac
ctattgagaaatccctaactttaggtcttttttaaattgattcaattgtcaaattgtaaa
atatgatgacgtgtgtatctaggtagaaggcgcttcaaagtcaaagtgacttctacctag
atacttctattcaattaaattcatattcaattaaattcaggtccgaatatctaaattttg
ctaaaggtgcaaaccttttcagtttttctatttttttttttttttttattctttagaaaa
aaaaatgaaataaattcaattgatttaaaacttatttgatttttcttttcagtaaatcaa
ttgtgaaatgcttttttatttcttttctagaatgtccaatatctgttttacatcttctat
gcgaaaatgttccattttcagaaggccttcttgactgttattcaaaaggtcgaataatgt
atgtatattggactttttaagacaattatagatcctgggagacaattctgattggtcaat
aaaaatggatttcaatgctatttcttttttctttttctttagtttagccaatcgatcatg
aaaagtaaaaaaaggtaaagtaaccttgtattgattgtgctctaaatgtaagttttcttc
tgctgcctgtagaaagggaataaataaatcaatcaaatttcgggaggcttcacgaagtgc
ttctttaggagttaaacttccatttgtccatatttctagaaaaaggatctcttgtttttc
attttcatttccatatgaatgaatactatgattcgcatttcgaacaggcatgaatgcaac
atctataggataactcccgtcttgaaagttatttggcgtttttatattattatatcctcg
attcttctctatttgtaatccaatacacaaatcaattggttccgttagactagctatatg
ctgcgtattatcaacgatttctacagaaggtggtaagaggatatcttgagcagttacata
tccagtacctttgacacaaataagcgcgtcacgagtgccatacatattacttctcaatac
aatttctttcaaattcattaaaatttcatgtactgattcttgaatacctactatggtaga
atattcatgtggaattttctcagattttgcgcgtgtaatacatgttccttctgtttctcc
aagcaaagctcttcgcattgcaatgcctattgtgtcggcttgacctttcataagtggaga
cagaacaaagcgtccataataaagacgcttactgtctgctcttgattcaacacacttcca
ctgtagtgtccgagtagatacttttactttctctcgaaccataataatattttagatctt
tgagtcatttatttctcttgaaatttcttcaatgtttatttctacacccgtcttttttta
gggggtctgcagccattatgtggcataggggttacatcccgtacgaaacttaaaagtata
ccacttctacgaatagctcgtaatgctgcatctcttccgagacccggaccttttatcatg
acctccgctcgttgcataccttgatccgctactgctcgaatagcatttcctgctgcggtt
tgagcagcaaagggtgtccctcttcttgtacccctgaatccacaagtcccagcggaggac
caagaaatcacccgcccccgtacatctgtaatagtcacaatggtgttgttgaaacttgct
tgaacatgaataacgccttttggtattcgacgtgcacttttacgtgaaccaatccgtcca
gtcctacgtgaaacactttttgatatagattttgccatattttatcatttcataaatata
agtcagatatatggatatatccatttcatgtcaaaacagatcttttattttgatttgttc
atcggttcctttagagagtcccttttcgaaagattatccttgtctttgtttatgtctcgg
gttggaacaaattactataatgcgtcctctcctacggatcagtcgacatttttcacaaat
tttacgaaccgaggcccttattttcatagttgttattccttaactgaattgcgaatctac
ttctacttattggaagaaaataagtttcttgaaatttttgaacagtgacttgtatcctca
tgaaaggaatgttgaaaaaccacctaatcattcgaattcttgttgtggagtctataaatt
atacgccctccatttctgaaccataacgacttacttcaattttgactcttttggctctat
ttccaggtagtacacgtagaaaactgtgtcgaactcttcctgaaacataacttcgaatct
gacttcagtatataaacgaacccggagcataccattgggaagtgcttcagtaattaaacc
ttcataaatccattcatttttcttctttcattccaggcaaaaccccttgaagtatcaact
aatgtaggaggagtgatattagacaacttgtcttttttcgttttttttcacaaattagta
agttccggatataattcgggtaccagaaagattaccatatataacacaaaatttctccgc
cgattctttctagtcgagccgtacggtctgtcattataccccgagaagtagagagaatta
caatccccaccccgtctaaaattctcggaattcgttgatagttcgaatagattcggagac
caggccgactgattcgttttaaatttaaacaggttctatatggtcttttcctattccttc
tatgtcgtagggttaaaaccaaaaaagatttgttgttttccacaagttgccttacgtttt
cgagaaacccctctcgtaaaagtattttaacaatgttttcggtgatgttagtagacgcta
ctcgaaccgttccttttctatccctgtcagcatttcgtatataagttattatgtcagcaa
tagtgtccttacccatgataaacgcaaattattgttacttccgaatttttatataatcaa
catgttccttttttttgttttatttatgaaaattattaaaagtatatgcgtgagacataa
tctactaatttagctattttaattaaagactatccctctatcgggatctcgtattataat
acctcaggcgctaatgaaactattttagtaaaattgaactgtctcaattcccgtgcgatc
gcgccaaaaactcgagttccttttggatttccttcttgatcaatgacaactgcagcattg
tcatcatatcgtattatcataccgttgtcacgcttgagttctttacaagtacgtacaatt
acagctctgatcacttcggatttttgtagaggtgtatttggtgctgcttccttgatcaca
gcaacaataacgtcaccaatatgagcatatcggcgattactagctcctaggattcgaata
cacattaattttcgggccccgctgttgtctgctacattcaaatgggtttgaggttgaatc
atatcattttttaatctgtttttttaatgtaaagtaaagcaaaggacgaagtaaaaaaaa
acctgcaattgtttttttttatacccaagacttctttcctttggttcaacattcctatcc
agaaataatgaattgagttcttataggcattttggatgccactattgaaatagcctttcg
agctatattttcggctactccacccatttcataaagtattctacctggtttaacgacagc
tacccaatattcgggggatcctttccccgaacccatacgagtttccgtatgtcttactgt
aactggtttatctggaaatacacgtacccatatttttcccccacgacgtacatttcgtgt
cattgcgcgtcgccctgcttcgatttgtctagatgtgatccaagcgggttcaagtgcttg
aagagcatatctaccgaaacaaatatgattacctcgataagaaattcctttcattcttcc
tctatgttgtttacggaatcttgttcttttggggttatagttgatgggtctttctcaatt
ccatctctactacagaactggacgtgagaatttcttctcatccagctcctcgcgactgaa
acgactaaaaaagattttatcccgatatacatatatttaataaaaagtatactgaatcgt
aggattctttgaaatttcatctaattaatttattaatctattcgaaatttatatatcgtg
tttagttagattaagatctatattatagatttataattaaacatgtattctatttataca
taatgccaatgtcgttttttttataacgttataatgaatcttttttttttgttttgcctt
ttatcatatacgatcgaccaaaatttatcaatccaataaaataaaactttcgcgggcgaa
tatttactctttcaatatctatttcagttctagggttagtccacgacctctccgaataaa
agaataggttcctgatccgttccgccatcccgcccaatgaattattaagattcattttca
atagaatcttctgcattcacgggttccatcgttcccattgcttcttgattaatggttagg
tcttaattcttaattttcaaatggagtccttaatgaaatttgttcttaagtcaattttct
cagtctttattggctcgaggctcttgattttttttgttctatgagcggattcatctaatt
atggatgaatctttattaatgctttattacattgcttttttttgtatgagatgactcaga
gaccttacatattggaattctatatcagtgatattttctttctctcttctctcatccttc
catttatccctatccgcatacttttctatttcgcttcacaacttataacttcataacgca
taatcagattggtttttttatgtttatgcaaaatttatgcaaaaaaggatttcagttgct
acaatgatataaccaatattatatattatatcttgactgcttctttggatccagataatg
cgaagcaatgagttggttattagtgttataagttcttagttcatatcttcatactatagt
tcggttcttttttttgaatcctagtactaaaactaaaaaaaccaacgagtcacacactaa
gcatagcaattctataaaatgattaatcgattttttattcaaccctatagaattgctcat
ttttgttttgattgaacatcaaaaaaatgaaagagtttggccttttttggtctatttcca
tcgctgggtagaatgtaaagacacataaagtcttattattctgcggctacaaatatccaa
attttgattcctaataccccgtatatagtttgaactgtataggaacaataatcaatttta
gctccaatggtttgtagaggaaccctaccttctctgatccattcgacgcgtgcaatttct
tttccgtcgatacgccctgcaatttgtacttgaattccttttgtatccgtctgttccgtt
aattcaatagcttttttcattgctttgcgaaaagaaactctattctttaattgtgccgct
ataaattctgcaagaatattagggtgtccatacggatttgaaatttttgtaatagcaatg
tttagttttcgattcacacaattaagttctttttgtacattcagttgtaattcttcgatt
cttcgcgatcgattttctattaataatttttgaaatcctatatagattatggcctgaatt
agatcgattcttttttgaatctctatccgtgcaattccctcaacaccggaggatattctc
ctatttttttgtacataatttttaatacaatctcttattttttgatcttcttgtagacct
tcagaataattttttggctgtgcaaaccaaagagaatgatgactttgtgttgtaccaagt
cggaaaccgagcggatttattttttgtcccataagcccctactactatatgtatcatgac
atgtcatatttgtgttctttttttatttatatttctcaatccaggttttaaggaggtatc
tttcaaaacaatagttatatgacaagtgggtctttttatcagataactccgccctcgagc
tcgaggttttaatcttttcgcagcagtcccctcgttgacttgggctttactaatgactaa
atttgcttccttaaaacccatattgtgactagcattcgctgctgccgaataaaccaattt
caaaatgggataacatgctcgataaggcatgagttctagtatcataagggtttcctcata
agaacgctcacgaatctgatcaattaccctacgagctttgtgagcagacatacgtatatg
ttgacctaaagcgtatacttcatctaggttcttttttttctttttcctctttatctttat
ctttatcataaggttcacctctcaccaatgaatctatattcactttattaacgattaacg
acgggatctattatcattttttgcatgtccacggaaatttagagtgggcgcaaattctcc
caatttatgtcctaccatacgatctgttatataaataggcaaatgctcctttccattatg
gatagcaatagtatgactgaccattgtgggtataatggtagatgttcgagaccaagttat
tattatttctttttccgcttttgtatttgtattaagcttatggatttttcttaataaatg
attcgctacaaaaggatttttttttagtgaacgtgtcacagttaattaactcctattttt
tttcttttgtaaattgtaaaaacgaagaaagaaattcgattttctctcctatttactacg
gcggcgaagaatcaaattatcactatatttattcctttttctacttcttcttccaagtgc
aggataaccccaaggggttgcgggtctttttctaccaattggagcccttccttcaccacc
cccatgggggtggtctacagggttcataactactcctcttactacaggacgcttacctag
ccaacatttcgatccggctctacccaaacttttctggttcaccccaacattccccacttg
tccgactgttgctgagcagtttttggatatcaaacggacctccccagaaggtaattttaa
tgtggccgatttcccctcttttgcaatcagtttcgctacagcacccgctgctctagctaa
ttgtccaccctttcctagtgtgatttctatgttatgtatggccgtgcctaagggcatatc
ggttgaagtagattcgtctttttgatcaatcaaaaccccttcccaaactgtacaagcttc
ttccaaagcatacggctttctggatgtagatgatgatatctatacagatggatcttatat
atatcatataatgaagtaccacatgagtggatatataggaatccaaatctgccgaatcac
tcatgttatgatcttctacatcctaggtcttcccgttccgtcatctggcttatgttcttc
atgtagcattcagaccgaatgactctatgaaattacgtcgatacttccacatattatggg
taacgtaggagacatctctatttttccccggggaaatctttagaattaccactgcttagc
tttcaattcgcctctgaccatcaaatcaaatgtgaataacccgtcctcctctctttgaaa
caaggggtgcttctggttctgttggtgcttgaaacaattttatcttctccatattactat
atctctagagtcaataattttatatgaggaactactgaactcaatcacttgctgccgtta
ctcttcagttttctgttgaggtctatcctgtagagatactcaaattggatcagtgatcga
tttctaggtttcgtcgtaaacctaattggttacttccaattacgtaaatcaatagttcaa
accgcactcaaaggtagggcatttcccatttttataggaacttctgtaccagaaacaatg
gtatctccaattatagcccctctgggatgtaaaatatatctcttctcaccatccccatag
tgtatgagacaaatgtatgcatttcgattagggtcgtattctatggttacgattctacca
tatatgtctttttcattccgtcgaaaatcgattttacggtatagacgcttatgacctccc
cctctatgccctgcggtaatgattcctctggcattacgacctttaccacaacgatgctgt
ccatagatcaaattatttcgtggattggatttcacttgactgtcgacggctccattgcgc
gtgctcggggtagaagttttgtataaatgtatcgccatgctattaagtattttgatttaa
gttcttttctttctaagaggtggaatagaataacccggttgaagcgtaatgatcatacgt
ctgtaatgcattgtatgtcccataataggtcccattcttctaccctttccggggagttga
tgactattcatagctattaccttgacaccaaagaagagttcgacccaatgctttatttct
gtcctagttgatcctgattcgacattagaagtatattgatttttccccaataaccgaata
cttttgtctgtaaatactgcatatttgattccatccataaatctattttcttccctatga
gttcgagtctcaataagaatgctagttcttactgttcatatgttatgatatgaatatacc
acaccaattcgttatgtatagatgagatgagattctattgatacagagccaatcccaata
gacttattggagggtcccattggcgtgcatccagtaggaattgaacctacgaattcgcca
attatgagttgggcgctttaaccattcagccatggatgcttagcggggatcctcgtacat
ggtgaataaccaaattccaattgaaatgaaatctttaggataaatcaatgcaatttagga
ggaatcaatgaaaggacatcaattccaatcctggattttcgaattgagagagatattgag
agagatcaagaattctcactatttcttagattcatggacccaattcaattcagtgggatc
tttcattcacatttttttccaccaagaacgttttataaaactcttggacccacgaatttg
gagtatcctattttcacgcaatttacagggttcaacaagcaatcgatatttcacgatcaa
gggtgtagtactatttgtagtagcgatccttatatatcgtattaacaatcgaaatatggt
cgaaagaaaaaatctctatttgacagggctccttcctatacctatgaattccattggacc
cagaaatgatacattggaagaatcttttgggtcttccaatatcaataggttgattgtttc
gctcctgtatcttccaaaaggaaaaaagatctctgagagctttttcctggatccgaaaga
gagtacttgggttctcccaataaataaaaagtgtatcatgcctgaatctaactggggttc
gcggtggtggaggaactggctcggaaaaaagagggattctagttgtaagatatctaatga
aaccgtcgctggaattgagatctcattcaaagagaaagatatcaaatgtctggagtttct
ttttgtatattatatagatgatccgatccgcaaggaccatgattgggaattgtttgatcg
tctttctccgagtaagaggcgaaacataatcaacttgaattcgggacagctattcgaaat
cttagtgaaagactggatttgttatctcatgtttgcttttcgtgaaaaaataccaattga
agtggagggtttcttcaaacaacaaggagctgggtcaactattcaatcaaatgatattga
gcgtttttcccatctcttctcgagaaacaagtgggctatttctttgcaaaattgtgctca
atttcatatgtggcaattccgccaagatctcttcgttagttgggggaagaatccgcacga
atcggattttttgaggaacatatcgagagagagttggatttggttagacaatgtgtggtt
ggtaaacaaggatcgattttttagcaaggtacggaatgtatcgtcaaatattcaatatga
ttccacaagatctagtttcgttcaagtaacggattctagccaattgaaaggatcttctga
tcaatccagagatcgtttcgattccattagtaatgaggattcggaatatcacacattgat
caatcaaagagagattcaacaactaaaagaaagatcgattctttgggatccttcctttct
tcaaacggaacaaacagagatagaatcagaccgattccctaaatgcctttctggatattc
ctcaatgtcccggctattcacggaacgtgaaaggcagatgaataagcatctgcttccgga
agaaatcgaagaatttcttgggaatcctacaagatccattcgttcttttttctctgacag
atggtcagaacttcatctgggttcgaatcctactgagaggtccactagagatcagaaatt
gttgaagaaagaagaagatgtttcttttgtcccttccaggcgatcggaaaataaagaaat
agttaatatattcaagataattacgtatttacaaaataccgtctcaattcatcctatttc
atcagatccgggatgtgatatggttccgaaggatgaactggatatggacaggtccaataa
gatttcattcttaaacaaaaatccattttttgatttatttcatctattccatgaccggaa
cagggggggatacacgttacaccacgattttgaatcagaagagagatttcaagaaatggc
agatctattcactctatcaataaccgagccggatctggtgtatcataagggatttgcctt
ttctattgattcctacggattggatcaaaaacaattcttgaatgaggtattcaactccag
ggatgaatcgaaaaagaaatctttattggttctacctcctattttttatgaagagaatga
atctttttatcgaaggatcagaaaaaaatgggtccggatctcctgcgggaatgatttgga
agatccaaaaccaaaaatagtggtatttgctagcaacaacataatggaggcagtcaatca
atatagattgatccgaaatcggattcaaatccaatatagcacctatgggtacataagaaa
tgtattgaatcgattctttttaatgaatcgatccgatcgcaacttcgaatatggaattca
aagggatcaaataggaaatgagactctgaatcatagaactataatgaaatatacgatcaa
ccaacatttatcgaatttgaaaaagagtccgaagaaatggttcgatcctcttatttttat
ttctcgaaccgagagattcatgaatttgtctaagtcacttcctttctttttgtctaactc
acttccttttttctttgtgagtttcgggaatatccccattcataggtctgagatccacat
ctatgaattgaaaggtccgaatgatcaactctgcaatccgttgttagaatcaataggtct
tcaaatcgttcatttgaaaaaattgaaacccttcttattggatgatcataatacttccca
aaaatcgaaatttttgatcaatggaggaagaatatcaccatttttgttcaataagatacc
aaagtggatgattgactcattccatactagaaataatcgcaggaaatcttttgataacac
ggattcctatttctcaatgatatcccacgatcaagacaattggctgaatcctgtgaaacc
atttcatagaagttcattgatatcttctttttataaagcaaatcgacttcgattcttgaa
taatccacaccgtttccgcttctattgtaacaagagattccctttttatgtggaaaaggc
ccgtatcaataattctgattttacgtatttcctcaatatcttgttcattcgcaacaaaat
attttctttgtgcggcggtaaaaaaaaacatgcttttttggagagagatactatttcacc
aatcgagtcacaggtatctaacatattcatacctaacgattttccacaaagtggtgacga
aaggtataacttgtacaaatctttccattttccaattcgatccgatctattagttcgtag
agctatttactcgatcgcagccatttcttctggaacacctctaacagagggacaaatagt
caattttgaaagaacttattgtcaacctctttccgatatgaatctatctgattcagaaga
gaagaacttgcatcagtatctcaatttcaattcaaacatgggtttgattcacactccatg
ttctgagaaatatttaccatccaaaaagaggaaaaaacggagtctttgtctaaagaaatg
cgttgagaaaggtcagatgtatagaacctttcaacgagacagtgctttttcaactctctc
aaaatggaatctgttccaaacatatatgccatggttccttacttcgacagggtacaaata
tctaaatttgatatttttagatactttttcagacctattgccggtactaagtagcagtca
aaaatttgtatccatttttcatgatattatgcatggatcagatatatcatggcgaattct
tcagattccattgtggaagacacaatggaatctgataagtgagatttcgagtaagtgttt
acataatcttcttctgtccgaagaaatgattcatcgaaataatgagtcaccattgatatc
gacacatctgagatcgccaaatgttcgggagttcctctattcaatccttttccttcttct
tgttgctggatatctcgttcgtacacatcttctctttgtttcccgagcctatagtgagtt
acagaccgagttcgaaaaggtcaaatctttgatgattccatcatacatgattgagttgcg
aaaacttctggataggtatcccacatctgaactgaattctttctggttaaagaatctctt
tctagttgctctggaacaattaggttatgcaatagaagaaatacggggttctgcttctgg
cggcaacatgctatggggtggtggtcccgctgatggggttaaatcaatacgttctaagac
gaaagatttgaatatcaatctcatcgatatcatcaatctcataagtatcataccaaatcc
catcaatcgaatcactttttccagaaatacgagacatctaagtcatacaagtaaagagat
ctattcattgataagaaaaagaaaaaaggtgaacggtgattggattgatgataaaataga
atcctgggtcgcgaacagtgattggattgatgataaagaaagagaattcttggttcagtt
ctccgccttaacgacagaaaaaaggattgatcaaattctattgagtctgactcatagtga
tcatttatcaaagaatgactccggttatcaaatgattgaacaaccgggaacaatttactt
acgatacttagttgacattcataaaaagcatttaatgaattatgagttcaatacatcctg
tttagccgaaagacggatattccttgctcattatcagacaatcacttattcacaaacttc
gtgtggggctaatagttttcatttcccatctcatggaaaacccttttcgctccgcctagc
cctatccccctctaggggtattttagtgataggttctataggaaccggacgctcctattt
ggtcaaatacctagcgacaaactcctatgttcctttcattacagtatttctgaacaagtt
cctgggtaacaagcctaaaggttttcttattgatgatagtgacgatattaatgctagtga
cgatattgatgctagtgacgatattgatgctagtgacgatattgatgctagtgacgatat
cgatcgtgaccttgatacggagctggagcttctaactatgatgaatgcgctaactatcga
tatgatgtcggaaataggccgattttatatcacccttcaattcgaattagcaaaagcaat
gtctccttgcataatatggattccaaacattcatgatctggatgtgaatgagtcgaatta
cttatccctcggtctattagtgaactatctctccagggattgtgaaagatgttccactag
aaatattcttgttattgcttcgactcatattccccaaaaagtggatcccgctctaatagc
cccgaataaattaaatacatgcattaagatacgaaggcttcttattccacaacaacgaaa
gcactttttcactctttcatatactaggggatttcacttggaaaagaaaatgttccatac
taatggattcaggtccctaaccatgggttccaatgcacgagatcttgtagcacttaccaa
tgaggccctatcgattagtattacacagaagaaatcaattatagacactaatacaattcg
atccgctcttcatagacacacttgggatttgcgatcccaggtaagatcggttcaggatca
tgggatccttttctatcagataggaagggctgttgcacaaaatgtacttctaagtaattg
ccccatagatcctatatctatctatatgaagaagaaatcgtgtaacgaaggggattctta
tttgtacaaatggtacttcgaacttggaacgagcatgaagaaattaacgatacttcttta
tcttttgagttgttctgccggatcggtcgctcaagacctttggtctctacccggacccga
tgaaaaaaacgggatcacttcttctggactcgttgagaatgattctgatctagttcatgg
cctattagaagtagaaggcgctctggtgggatcctcacggacagaaaaagattgcagtcg
gtttgataatgatcgagtgacattgcttcttcggcccgaaccaaggaatcccttagatat
gatgcaaaatggatcttgttctatcgttgatcagagatttctctatgaaaaatacgaatc
ggagtttgaagaaggggaaggagaaggagtcctcgacccgcaacagatagaggaggattt
attcaatcacatcgtctgggctcctagaatatggcgcccctggggctttctatttgattg
tatcgaaaggcccaatgaattgggatttccctattgggccgggtcatttcggggcaagcg
gatcatttatgatgaaaaggatgagcttcaagagaatgattcggagttcttgcagagtag
aaccatgcagtaccagacacgagatagatcttccaaagaacaaggcttttttcgaataag
ccaattcatttgggaccccgcagatccactctttttcctattcaaagatcagccccttgt
ctctgtgttttcacatcgagaattctttgcagatgaagagatgtcaaagggacttcttac
ttcccaaacggatcctcctacatctatatctaaacgctggtttatcaagaatacgcaaga
aaagcacttcgaattgttgattcatcgccagagatggcttagaaccaatagttcattatc
taatggatttttccgttctaatactccatccgagagttatcagtatttatcaaatctgtt
cctatctaacggaacgctattggatcaaatgacaaagacattgttgagaaaaagatggct
tttcccggatgaaatgaaaattggattcatgtaacaggagaaaggtttgccattacttag
ccggaaagatatgtggccatgaaatagggattaagtggaacagaattgactgggtggtag
agtcgtggaaacacctgtttcttccatattttggaccttagctccatggaacaatatgct
actgctgaaacatagaagaattgaaatcttagatcaaaaactatgtatggatggtatgaa
ctgcttaaacaagaattcttgaacagtgaaccactattactaactacatcaaaaaatttc
cattaatgaaagagaaagatgtaaatctattggaaaatcaaaaatacgcatgtcggatga
aatggttgttgctatctgctccaataaggaatcattggtttaactgaataactaaataaa
atagatagacccttctcttcgtctcaggtcgatggatcttctcaattggaagatccccta
tatggataatacacattccagttgaccgagcctaattcgaactcgtttgttccgaaggaa
agatatccacggggcggttcgccctattcagatattcacgaccaagaagaagaagtactg
gattctctttcggataggtcctgaaaggagaaggaaggctggaatgccaacaggcgtcta
ttattgaattcacccgacccgatagtaccaattttgggaacgtccagtgccaaagtcact
gaacgggtaagtcgccaatccctaaaacggactatgtaatgtactttatcggctgggtta
caggcgggcattttaccagaggtttatattgtatcaatctactcttgtgtgattcctgtt
gaagcatatactcggggggtgggtgcaggacggacgatttcaaagcggactccccattca
ttagatagagaagatcaccaagatttcgtgatccgctgccgaacttattccaattccaag
atctcggatcgaatcgatattgatataccgattcgatccgagatctcttattgaattgct
cattcaatgagcattctcaatattatgccttgaagaggactcgaacctccacgctcttta
gcacgagattttgagtctcgcgtgtctaccatttcaccaccaaggcatcttgaaagtgaa
tcgtattccatgaagatgatatctatctagtgtgatgtatggaatatatgacaaaggtgg
agtgttggagtatttctattgatcggtcatgtcatataggccccaatcggacatccaatt
gcttcgatttgaattatccggaggatgccttatatatatattaatattatatcaaaaaga
tggacaatcaaaccgatttctcgattcaatagaagcccaaaggggtgaatagggtcccaa
ataacgagagatatgtaaaaagcaggtccgattacgcctattcctaatcctaaatggaat
gtaacgacgtagggatccatatggaaacatagtatctatttagatacgctcgaatgaccc
cttctcataatgagaatgtatataaccctattcgggtctggtccggtatggaatgaactt
ataatcatggaatcgactcgatcatcagattctagattataagttcataaccctagccca
ttcccattttgggcggaacagatctactaattctttgattccagttagtaagagggatct
tgaactaagaaatagattcgagaagctaactagaagctaaaaaagagtatcctgagcaat
tgcaataatcgggttcattgatattcctggtatagtagatgctatcacacatacaatcat
actcaattcgatggaattgtttgatcttaaaggggatcttctataatttcgcacgtgagg
ggttatttcttggtttcgtccagtcattaataacttgattatttttagataatagtagat
agaaacaacgctcgtaaggagtcctattgaaaccaagaaatataggcctgcctgccatcc
acaccagaataaatggagttttccgaaaaaacctgctagtggaggaagacctcctaggga
taagagacatagagctaaagagagagccaaaaaaggatcttttgtgtataatcctgcata
atctcgaatgttatcagttccggtacgtagaccaaatgatacaatgcaagcaaaagttcc
tagattcatggagatatagaacagcatataagttatcatgctcgcatatccaccatttga
gtctccaacaattattccaataattacatatccgatttgacctatggacgaatatgcaag
catacgtttcatgcttgtttgagtaatagcaatgagattccccaatatcatgctaagaat
agctaggatttccagaagaagatgccattcgtttgatgagaaataaaaaggaatatcgaa
aattcgagtggctgaagctgaagcagctactttcgaagtaacagaaagaaaagcaacgac
tggagtgggagagtcagagtcgaaaagaggattcctcacttctttctctcattcaaaacc
gtacatgagactttcatctcgcacggctcctaagtgataaaagtaaagaagaactcatct
tctttcttttttgattaccttcctcgcgtatgtataagatcgaatccattcgatttctaa
aaaggattactaatccttaacttttcgaggaatccttcatcagtggttgtgaatgactga
tttttctcaatcttttcgacctcggttccgtaggagcaagtcagaaagattgagaaatag
aaccatctgatttgattcgttctcaatagccatgagatgatcatcttagggtgatccttt
tgtcgacggatgctcctattacactcgtagtctctgaaggatgagaaccaactctgtagc
atctacatcgagaattcaagtattgtatacgtcattagtccgatcctttgtaggaactac
ccgtaataacgaacttgcaaaatggatctgtttatcataaagagattcgttgttcctgac
cctgcttcaccttaattgttatttgaacaagtaaaagttatgtcttggtccgagtgggga
tagcatttctcttctgcatgtccattgagttttgaaaaatccaaacatctcagagataga
tagagaggtaggaatttatcgaacgaaccgcactccttcgtatacgtcaggagtccattg
atgagaaggggctggggaaagcttgaacccaattcctacagtgatgaatataagcgcaat
tgaaattcctggggagttatacatttgggtattgataagaccattcactatttcttgaag
ctcgatctctcccccggatgaaccatatagccaagagaaaccatgaaccagaatagaaga
gcttgccccacccatgagtaaatatttcatagtagcctcattagaccgtacgtctttctt
ggtatatccagataataggtaggagcataaactgaaacattctggagctacaaagatagt
tattaaatcgttagcaccgcataaaaacattcctcctagagtagctgttaatacgaataa
cagaaactctgttatagccatttctgtacattcaatgtactccacggatagaggaataca
tagagttgaacatagtaaaataagaaattgaaagatttcgttgaaattgttcgtttggaa
atttcccgaaaagctaatcataggttcttctctccatcggaacaatagggccgttatgct
cattactaaacttgttgaagagatgaaatagaaccaaggtatatctttttgatcagaggt
tgaatcgatcatcagaagaagaattaggccaaaaagtaggatacattctgggaaaataaa
acttccatcgaagagaagcaaatgaaaggctttcataaaaattctcgtagaatcgagaat
gaagttttcattctgtacatgccagatcatgaattagtaactgcatccaatctccaaaaa
aatcccaattgtttcgaactttctatttttggaatggaatatttacggaatccccatgaa
taggatcaaaccttattccatggtatttacatgagattcctctttcttattcttaagcaa
gtccccgagagggcttagttgatccatgatttatgtttcatctttcgtttccttttcgtt
tgtttcgagaaatatatcgagcaattccgattctttctttttctattgattcttttccga
tcgagatgtatggatccatggatctatgtgtctatatagaccctgttcatggattaacga
aaatgtgcaaaagctctatttgcctctgccattctatgagtctcttcctttttgcgtatg
gcatcgccactccctttggcagcatccactaattcggaacttaatttgaaagccatattt
cgacccggacgttttcgggatgcccctaataaccaacgaacggcaagtgcttttccttgt
gcggatcctatttcaatgggaacttgatgagtcgatccgcctacacgtcttgcttttact
gctatatcgggagttactccacgtattgcttgacgtaaaacagatagtggatttttttct
gtcttttgttgaatctttttcaaggctcgatagataatttgataagccaatgattttttt
ccgtgtttcagaatacggttaaccaacatgttaactaatcgattacgataaattggatcg
gattttgcagttttttcttctgtagtacctcgacgtgacatgagcgcgaaaggggttcaa
gaatccgttttctttttataagggctaaaatcatttattttggctttttgaccccatatt
gtagggtggatctcgaaagatatgaaagatctccctccaagccgtacatacgactttcat
cgaatacggctttccacagaattctatatgtatatatgagatcgagtatggaattctgtt
tactcactttaaattgagtatccgtttccccccccccttcctgctaggatgggaaatcct
gtattttacatatccatacgattgagtccttgggtttccgaaatagtgtaaaaagaagtg
cttcgaatcattgctatttgacccggaccttttctaaaaaagtcgaggcatttcgaattg
tttgttgacacggacaaagtcagggaaaacctctgaaattatttcaatattggaccttgg
acatataatagttccgaatcgaatctctttagaaagaagatcttttgtctcatggtagcc
tgctccagtccccttacgaaactttcgttattgggttagccatacacttcacatgtttct
agcgattcacatggcatcatcaaatgatacaagtcttggataagaatctacaacgcacta
gaacgcccttgttgacgatcctttactccgacagcatctagggttcctcgaacaatgtga
tatctcacaccgggtaaatccttaaccctaccccctcttactaagactacagaatgttct
tgtgaattatggccaataccaggtatataagcagtgatttcaaacccagaggttaatcgt
actctggcaactttacgtaaggcagagtttggttttttgggggtgatagtggaaaagttg
acagataagtcacccttactgccactctacagaaccgtacatgagattttcacctcatac
ggctcctcgttcaattctttcgaaatcattgggtccttttcctcgttcgataatctcctc
ccttcttccactccgtcccgaagagtaactaggaccaattcagtcacgttttcatgttcc
aattgaacactttccatttttgattattctcaaaggagaagattattctttttaccaaac
atctgcggatccaatcacacgatcttataataagaacaagagatccttctcgatcaaccc
ctttggccctcattcttctagaatcagaaagatccttttcaagtttgaatttgttcattt
ggaatctgggttcttctacttcatttttatttacttatttctttattattttttttccct
ctcttttctttttttatttcttttttttttattttattcccttccatcattccttaagtc
ccataggtttgatcctagagaagctgatccattttctcattgagcgaagggtacgaaatc
aatcggattgatttttcgaccaaaagtactatgtgaaatcttcggttttttcctctttct
ctatcccataggtacagcatttgaatcaatagagaaccttttcttctgtatctatatgaa
tcgatattattccattccaattccttcccgatacctcccaaggaaaatcccgaattggat
cccaaattgacgggttagtgtgagcttatccatgcggttatgcactcttcgaatgggaat
ccattttctgaaagatcctggctttcgtgctttggtgggtctccgagatcctttcgacga
cctatgttgtgttgaagggatatctatatgatccgatcgattgcgtaaagcccgcggtag
caatggaaccggggagagtatacataagtatacagaaaagacagttcttttctattagat
tagtattagttagtgatcccggctcagtgagtcctttcttccgtgattaactgttggcac
cagtcctacattttgtctctgtggaccgaggagaaagggggctcggcgggaagaggattg
taccatgagagaagcaaggaggtcaacctctttcaaatatacaacatggattctggcaat
gcaatggagttggactttcatcttgatccgaatgaatcatcttttccacggaggcaaatc
tttgcctgctaggcaagaggatagcaagttaaaaattctgtttcggtaggacatgtattt
ctattactatgaaattcataaatgaagtagttaatcgttttgtcaatttttcggggtctt
aaaggggcgtggaaagacataagaactcttgaatggaaatggaaaagagatgtaactcca
gttccttcggaaatggtaagatctttggcgcaagaggaaggggttgatccgtatcatctt
gacttggttctgatttctctatttttttaagaataccgcttctcctatccgtatcgaata
gaacttcttcatgtaaaacctgcttgatttagatcgggagaatcgtacggttttatgaaa
gcatgtgctatggttcgaatccgtagtcaatcctatttataggagcagttgacaattgaa
tccaatttttcccattaatttcgtatccgtaatagtgcgaaaggaaggcccggctccgag
ttgttcaagaatagtggcgttgagtttctcgaccctttgccttaggattagtcagttcta
tttcttggtgggggcagggaagggatataactcagcggtagagtgtcaccttgacgtggt
ggaagtcatcagttcgagcctgattatccctaaacccaatatgagttgtgagtttttcta
ttttgacttgcccccccgccgtgatcgaataagaatggataagaggctcgtgggattgac
gtgagggggtagggatggctatatttctgggagcgaactccaggcgaatatgaagcgcat
ggatacaagttatgccttggaatgaaagacaattccgaatcggctttgtctacgaacaag
gaagctataagtaatgcaactatgaatctcatggagagttcgatcctggctcaggatgaa
cgctggcggcatgcttaacacatgcaagtcggacgggaagtggtgtttccagtggcggac
gggtgagtaacgcgtaagaacctgcccttgggaggggaacaacagctggaaacggctgct
aataccccgtaggctgaggagcaaaaggaggaatccgcccgaggaggggctcgcgtctga
ttagctagttggtgaggcaatagcttaccaaggcgatgatcagtagctggtccgagagga
tgatcagccacactgggactgagacacggcccagactcctacgggaggcagcagtgggga
attttccgcaatgggcgaaagcctgacggagcaatgccgcgtggaggtagaaggcccacg
ggtcgtgaacttcttttcccggagaagaagcaatgacggtatctggggaataagcatcgg
ctaactctgtgccagcagccgcggtaatacagaggatgcaagcgttatccggaatgattg
ggcgtaaagcgtctgtaggtggctttttaagtccgccgtcaaatcccagggctcaaccct
ggacaggcggtggaaactaccaagctggagtacggtaggggcagagggaatttccggtgg
agcggtgaaatgcgtagagatcggaaagaacaccaacggcgaaagcactctgctgggccg
acactgacactgagagacgaaagctaggggagcgaatgggattagataccccagtagtcc
tagccgtaaacgatggatactaggcgctgtgcgtatcgacccgtgcagtgctgtagctaa
cgcgttaagtatcccgcctggggagtacgttcgcaagaatgaaactcaaaggaattgacg
ggggcccgcacaagcggtggagcatgtggtttaattcgatgcaaagcgaagaaccttacc
agggcttgacatgccgcgaatcctcttgaaagagaggggtgccttcgggaacgcggacac
aggtggtgcatggctgtcgtcagctcgtgccgtaaggtgttgggttaagtcccgcaacga
gcgcaaccctcgtgcttagttgccaccgttgagtttggaaccctgagcagactgccggtg
ataagccggaggaaggtgaggatgacgtcaagtcatcatgccccttatgccctgggcgac
acacgtgctacaatggccgggacaaagggtcgcgatcccgcgagggggagctaactccaa
aaacccgtcctcagttcggattgcaggctgcaactcgcctgcatgaagccggaatcgcta
gtaatcgccggtcagccatacggcggtgaattcgttcccgggccttgtacacaccgcccg
tcacactatgggagctggccatgcccgaagtcgttaccttaaccgcaaggaggggggtgc
cgaaggcagggctagtgactggagtgaagtcgtaacaaggtagccgtactggaaggtgcg
gctggatcacctccttttcagggagagctaatgcttgttgagtattttggtttgacaccg
cttcacacccaaaaagaagcgagctacgcctgagtgaaacttggagatggaagtcttctt
tcgtttctcgacggtgaagtaagaccaagcccatgagcttattatcctaggtcggaacaa
gttgaacaagttgataggatccccttttttacgcccccatgtccctcccttgtggcgaca
tgggggcgtaaaaaggaaagagagggatggggtttctctcgcttttggcatagtgggccc
ccagcgggaggcccgcacgacgggctattagctcagtggtagagcgcgcccctgataatt
gcgtcgttgtgcctgggctgtgagggctctcagccacatggatagttcaatgtgctcatc
agcgcctgaccctgagatgtggatcatccaaggcacattagcatggcgtacttctcctgt
ttgaaccgggggtttgaaaccaaactcctcctcaggaggatagatggggcgattcaggtg
agatccaatgtagatccaactttctattcactcgtgggatccaggcggtccgggggggac
caccacggctcctctcttctcgataatccatacctcccttatcagtgtatggacagctat
ctctcgagcacaggtttaggttcggcctcaatgggaaaaaaaaatggagcacctaacaac
gtatcttcacagaccaagaactgcgagatcgcccctttcatttcattctggggtgacgga
gggatcgtaccattcgagccttttttttcatgcttttcccggaggtctggagaaagctgc
aatcaataggattttcctaatcctcccttcccgaaaggaagaacgtgaaattctttttcc
ttttcctttccgcagggaccaggagattggatctagccgtaagaagaatgcttggctgat
aaataactcacttcttggtcttcgaccccctcaggcactacgaacgcccccgatcggtgc
aatgggatgtgtctatttatctatctcttgactcgaaatgggagcaggtttgaaaaagga
tcttagagtgtctagggttgggccgggagggtctcttaatgccttcttttttcttctcat
cggagttatttcacaaatacttgccatggtaaggaagaaggggggaacaagcacacttgg
agagcgcagtacaacggagagttgtatgctgcgttcgggaaggatgaatcgctcccgaaa
aggaatctgttgattctctcccaattggttggaccataggtgcgatgatttacttcacgg
gcgaggtctctggttcaaatccaggatggcccagctgcgccaaggaaaagaatagaagaa
gcatctgactccttcatgcatgctccacttggctcggggggatatagctcagttggtaga
gctccgctcttgcaattgggtcgttgcgattacgggttggatgtctaattgtccaggcgg
taatgatagtatcttgtacctgaaccggtggctcactttttctaagtaatggggaagagg
accgaaacatgccactgaaagactctactgagacaaagatgggctgtcaagaacgtagaa
gaggtaggatgggcggttggtcagatctagtatggatcgtacatgaacggtagttggagt
cgacggctctcttagggttccctcatctgggatccctggggaagaggatcaagttggccc
ttgcgaacagcttgatgcactatctcccttcaaccctttgagcgaaatgcgacaaaagga
aggaaaatccatggaccgaccccatcgtctccaccccgtaggaactacgagatcacccca
aggacgccttcggtatccaggggtcgcggaccgaccatagaaccctgctcaataagtgga
ctgcattagctgtccactctcaggttgggcagttaagggtcggagaagggcaattactca
ttcttaaaaccggcggtcggagaaggagcaatcactcattcttaaaaccagcattcttaa
gaccaaagagtcggggcggaaaaggggggaaagctctccgttcccggttcttctgtagct
ggatcctccggaaccacaagaatccttacttagaatgggattccaactcagcaccctttg
agattttgagaagagttgctctttggagagcacagtacgatgaaagttgtaagctgtgtt
cgggggggagttattgtctatcgttggcctctatggtagaatcagtgggggcctgagagg
cggtggtttaccctgtggcggatgtcagcggttcgagtccgcttatctccaactcgtgaa
cttagccgatacaaagctatatgaatatgatagcacccaatttttccgattcggcagttc
gatcgatggtttatcattcatggacgttgataagatccttccatttagcagcaccttagg
atggcatagccttaaagtaaagtgaagggcgaggttcaaacaaggaaaggcttacggtgg
atacctaggcacccagagacgaggaagggcgtagtaagcgacgaaatgcttcggggagtt
gaaaataagcgtagatccggagattcccgaataggtcaacctttcgaactgctgctgaat
ccatgggcaggcaagagacaacctggcgaactgaaacatcttagtagccagaggaaaaga
aagcaaaagcgattcccgtagtagcggcgagcgaaatgggagcagcctaaaccgtgaaaa
cggggttgtgggagagcaatacaagcgtcgtgctgctaggcgaagcggtggagtgctgca
ccctagatggcgagagtccagtagccgaaagcatcactagcttacgctctgacccgagta
gcatggggcacgtggaatcccgtgtgaatcagcaaggaccaccttgcaaggctaaatact
cctgggtgaccgatagcgaagtagtaccgtgagggaagggtgaaaagaacccccatcggg
gagtgaaatagaacatgaaaccgcaagctcccaagcagtgggaggagaccagggctctga
ccgcgtgcctgttgaagaatgagccggcgactcataagcagtggcttggttaagggaacc
accggagccgtagcgaaagcgagtcttcatagggcaattgtcactgcttatggacccgaa
cctgggtgatctatccatgaccaggatgaagcttgggtgaaactaagtggaggtccgaac
cgactgatgttgaagaatcagcggatgagttgtggttaggggtgaaatgccactcgaacc
cagagctagctggttctccccgaaatgcgttgaggcgcagcagttgactggacatctagg
ggtaaagcactgtttcggtgcgggccgcgagagcggtaccaaatcgaggcaaactctgaa
tactagatatgacctcaaaataacaggggtcaaggtcggccagtgagacgatgggggata
agcttcatcgtcgagagggaaacagcccggatcaccagctaaggcccctaaatgaccgct
cagtgataaaggaggtaggggtgcagagacagccaggaggtttgcctagaagcagccacc
cttgaaagagtgcgtaatagctcactgatcgagcgctcttgcgccgaagatgaacggggc
taagcgatctgccgaagctgtgggatgtaaaaatgcatcggtaggggagcgttccgcctt
agggagaagcacccgcgcgagcggcggtggacgaagcggaagcgagaatgtcggcttgag
taacgcaaacattggtgagaatccaatgccccgaaaacccaagggttcctccgcaaggtt
cgtccacggagggtgagtcagggcctaagatcaggccgaaaggcgtagtcgatggacaac
aggtgaatattcctgtactaccccttgttggtcccgagggacggaggaggctaggttagc
cgaaagatggttatcggttcaaggacgcaaggtgcccctgccctttcagggtaagaaggg
gtagagaaaatgccccgagccaatgttcgagtaccaggcgctacggcgctgaagtaaccc
atgctatactcccaggaaaagctcgaacgaccttcaacaaaagggtacctgtacccgaaa
ccgacacaggtgggtaggtagagaatacctaggggcgcgagacaactctctctaaggaac
tcggcaaaatagccccgtaacttcgggagaaggggtgcctcctcacaaagggggtcgcag
tgaccaggcccgggcgactgtttaccaaaaacacaggtctccgcaaagtcgtaagaccat
gtatgggggctgacgcctgcccagtgccggaaggtcaaggaagttggtgacctgatgaca
ggggagccggcgaccgaagccccggtgaacggcggccgtaactataacggtcctaaggta
gcgaaattccttgtcgggtaagttccgacccgcacgaaaggcgtaacgatctgggcactg
tctcggagagaggctcggtgaaatagacatgtctgtgaagatgcggactacctgcacctg
gacagaaagaccctatgaagcttcactgttccctgggattggctttgggcttttcctgcg
cagcttaggtggaaggcgaagaaggcctccttccgggggggcccgagccatcagtgagat
accactctggaagagctagaattctaaccttgtgtcaggacctacgggccaagggacagt
ctcaggtagacagtttctatggggcgtaggcctcccaaaaggtaacggaggcgtgcaaag
gtttcctcgggccggacggagattggccctcgagtgcaaaggcagaagggagcttgactg
caagacccacccgtcgagcagggacgaaagtcggccttagtgatccgacggtgccgagtg
gaagggccgtcgctcaacggataaaagttactctagggataacaggctgatcttccccaa
gagctcacatcgacgggaaggtttggcacctcgatgtcggctcttcgccacctggggctg
tagtatgttccaagggttgggctgttcgcccattaaagcggtacgtgagctgggttcaga
acgtcgtgagacagttcggtccatatccggtgtgggcgttagagcattgagaggaccttt
ccctagtacgagaggaccgggaaggacgcacctctggtgtaccagttatcgtgcccacgg
taaacgctgggtagccaagtgcggagcggataactgctgaaagcatctaagtagtaagcc
caccccaagatgagtgctctcctattccgacttccccagagcctccgctagcacagccga
gaaagcgacgggttctctgcccctgcggggatggagcgacagaagttttgagaattcaag
agaaggtcacggcgagacgagccgtttatcattacgataggtgtcaagtggaagtgcagt
gatgtatgcagctgaggcaccctaacagaccggtagacttgaaccttgttcctacatgac
tcgatcaattccaactctttgacaacacgaaaaaccattgttcaactctttgacaacatg
aaaaaaccaaaagctctgccccccctctctatctatccaagggatggaagggcagaggcc
tttggtgtcccctccagttaagaattggggcctcacaatcactagccaatatgcttttct
cgcatgcctttcttcgttcatggttcgatattctggtgtcctaggcgtagaggaaccaca
ccaatccatcccgaacttggtggttaaactctactgcggtgacgatactgtaggggaggt
cctgcggaaaaatagctcgacgccaggatgataaaaagcttaacacctctcattcttatt
acttttgcaatatgaaaaaaaaatgaaaaatgaaaaggtcgtcttattcaaaaccccaat
tatgaaatcccttctctcccacttcgcacctcgtaacgtaacgcaccgtgttcttattct
tatagagagaaaggtgctttcacatcttcttaacccgaaatggctgaggagaggaaaggt
tcctttttttttagggtacttccgggaacagatccagtgtagacggggcggggcctgtag
ctcagaggattagagcacgtggctacgaaccacggtgtcgggggttcgaatccctcctcg
cccacaaccggccaaaaagggaaggacccttccctctgggggtaggaaaatcatgatcgg
gatagcggacccaaagctatggaacttgggtgtgggtcttttgtcgaaatggagtagcct
tactttttctttttttttatttaccattcttggtttttttaattatagtatgcccggccc
cattggcatattttttttttgttttacgccccgtaactcttcctcggccgggcttgggca
gaatagcagagcaagtattagtagcatagcaaaaattcgttcctcgtcattaatatgttt
gctcgcggtaattgtggcctctcgggagaatcgatgactgcatctttgatgcacttgcta
gtactagtacatctgagaattcttaattggctaattgtaaatagccccaggactatggaa
caaaggattatcccggacctacaccgaggtattgacggtgattctcaaatatcgcagaac
agaatgtgatacgatgagatagaatgcaatagaaacaaagacacagggaacgggttacct
acttttaacggtcaaagcgaaccctttcattctgacattctgaattctttaattcggaat
gaatcaaatctccccaagtaggattcgaacctacgaccagtcagttaacagccgaccgct
ctaccactgagctactgaggaacagcgggagattctatctcatagagttcaattcccgtt
ctcaacccatgaccaatatgaactcgaagtttccttcgtaactcccggaacttcttcgta
gtggctccgttccatgcctcgtttcatagggaacctcaaagcggctctatttcattatat
tccatccatatcccaattccattcatttaatatccctttggtgtcattgacataagaatt
gacataagagatgtcgtttctagtctatctgtttctatttctatatatggaaagttcaaa
tatcatcaaaagttgaaaaatcatcatataataatccagaaattgaaatagaaaagaaaa
aggggaggtttgtgatgatttttcaatcttttatactaggtaatctagtatccttatgca
tgaagataatcaattcggtcgttgtggtcggactctattatggatttctgaccacattct
ccatagggccctcttatctcttccttctccgagctcgggttatggaagaaggagaagaag
gaaccgagaagaaggtatcagcaacaactggttttattgcgggacagctcatgatgttca
tatcgatctattatgcgcctctgcatctagcattgggtagacctcatacaataactgtcc
tagctctaccgtatcttttgtttcatttcttctggaacaatcacaaacacttttttgatt
atggatctactatcagaaattcaatgcgtaatcttagcattcaatgtgtattcctgaata
atctcatttttcaattattcaaccatttcattttaccaagttcaatgttagccagattag
tcaacatttctatgtttcgatgcaacaacaagatgttatttgtaacaagtagttttgttg
gttggttaattggtcacattttattcatgaaatgggttggattggtattagtttggatac
agcaaaagaattctattaggtctaatgtacttattcgatctaataagtaccttgtgtcag
aattgagaaattctatggctcgaatctttagtattctcttatttattacctgtatctact
atttaggcagaataccgttacccatttttactaagaaactgaaagtgaaagaaacctttg
aaaggcaaaaaagggaggaaagcgcggaagtaacagatagagaaatagaaacgactttca
aaacgagggggactaaacaggaacaagaggtatacacggaagaagatccttctccttccc
ttttttcggaagaaaaggaggatccggacaaaatcgaggaaacagaagagatccgagtga
atggaaaggaaaaaaaaaaaacaaagcataaattccactttcactttaaagaaacatgcg
ataaaaatagcccagtttatgaaacttcttatctggatgggaatcaagaaaatgcgaagt
tagaaaaagaaaaagtaacaaataaagaaaaatattaatacataaaataaatagaatttt
aagagataaacagagatgcgacttccccctacatattttatactttcccctacaaaaaaa
ctcgcaataccaaccccatttggaattccatcaattgctcgtctatcgaataaatgggtt
agttgggctaattctcttagcttttccattaaggatattgcataaaaagtatctatataa
gcgcgattatatgaccaatcatatagaaaattgattattttgtcccaaagaatttcatta
gcgcctcttttagcaactaaatttagtatgttccaattttgaaaagatgaataaaaaggc
ttatataaaaaggatgctagaactattccgaaatacgctatactgaccgaaaaggttgaa
tttgttaaaaattcataccaatcgaaaaaatgatttgaattttgatgtaaaagatttata
gacggagttaacaatcttgataatagatccaaatcgactccttcttgatggaaaggaatt
cctatagttccaacaaacaaaggaaataaaactaatacaagcatagagaatagcatagta
ctatctgattcatggggataaaaaaaagttttggtagtgccaaaaggaaaaatagtaata
aaaggcatctttgttaccttactatcaattcgaaatgtattcttcgaaaaaaacgaaggc
ctttcattattcattgttaattgattgtttattgttaataaagcgaataaagaaaattct
gttttaatagattttggctcttctttaccccatatagatattgaatagatggagttattt
tttttgccactgtaattttgaaaacaaatgttgaaatgtccttcaaaagtaagtaaataa
atccgaaacatataaaatgcggttaatccggctataaaacaagctattattgcaaaaatc
ggagaatacaaccaactatcattaagaatttcatctttggaccaaaaacaagcaaggggc
ggaataccacaaagagaaagtgtacctaataaaaaggcagtttttgtaattggcacatgc
tttcttaaactgcccataagaaccatattctgacttttatctggagaatagccaacaata
gcttccattgagtgaataattgatccggatcctaaaaacaacaaggctttcgaataagca
tgagtaatcaaatgaaataaagcggctcgataagaccccatacctaaagctaacatcata
taacccaattgagacattgtagaataagctaaacttctcttaatatctttttgagcaaga
gctaaagtagctcccaataatactgttattatacctatcaaagatattagattcattatg
tatggtatgactatgaaaagcggaagaagacgagctacaagaaaaattccggccgctacc
atagtagcagcatggataagagccgaaataggagtaggaccttccatcgcatcaggtaac
catacatgaaggggaaattgtgcggacttagcaaccgcaccggcaaataatagaaaggca
cacaaagtaacaaataaaaggttaacctcattattataaatcaagttattcaatatttcg
aacaaatcccgaaattcgaaactgcccgttatccaataaagacctaagattcctaataat
aaaccaaaatcccccacacgattagttacaaacgctttttgacaagcactggccgcaaca
ggtcgggtggaccaaaaccctattaatagataagaacacattccaaccaattcccaaaaa
atataaatttgtattaaattcgaacttgtaactaatcctaacattgaagtattgaaaaaa
gtcatataagcaaaaaatctcaaatatccttgatcatgagacatataattatcactataa
ataagaaccagaattccaactgtagtgattaatactgacataatagaagtaagtggatca
ataaaatgtccaaactctaaagaaaaatcattattgatcgtccaagaccatacgtattga
tagatacaacttcgatgtatttgatgaatagctagatcgaccgaaaaaaccataactata
cttaacaataaaatactaggaaaagcccacatacggtgaagattttttgttgctgtcgga
aaaagtagaagtcccactcctattaacatatgaactggaagtggaacgaaaggtatgatc
caggaatattgatatgtatgttccataaaaaaaataataataacttgtgtttttattctt
aattaattaattgtttctgattcaccagctcttatctcttttggaagggattaataaaaa
aaaattaagctaaaattaagggagtaaaaaaacttaaatagaattttctattagtagtta
ttttaaatctttcccaaatacgtcaaaaaaaaatattcaaagttcagagtggtcgaagga
tataactaaattactagtaaaaaataaagaatttttttatactcagtattatacttatac
taagtaagatttttatgaagatggaacaaattcggatttcaattattagtccctattaca
ataatttatgtacatcaatcaagaacaccaaaaaaagtattgattttgatataaatcata
ggatgtcccagagctttccccaataaaaaaagaactaggtatttgaatttgaatttgttt
agtcagaaccattaactagttcatttcggaactaattgcttgtcttccattccaataaat
gccatttaagaacctattactagaaaaaagggaaaaaaggattccatttttttttattcg
gtacggtttcttaaacttgggtgatatatttttcatctctaaatgtagcatgccgaaact
agacagagatagaaaaggaaagacttttgttttgctttttttatcaacttcaaccaattc
aattcgatttatattatatggcataatacagcctagagatatcgatttgaatacgggtcg
ggatatcgggatataaagaaagacaccaccaatcacttcgaaataagaattgttctgtcg
cggatattgtatgtaatagaaattgaaaaaattatatatcatattgtttttctgttttgt
tctagtactcttttattctattttcacatatttctatttattttttgttataaaggtagt
ataatttagagaataaatagacaaataattaaatgaatagtcaaaataaaaaaatcaaaa
agaatttgtttcaaagaatagatgtctttcacatccaattttatcaatgaataatccttt
agtttgcgaatggcagttcaaaaaaagcgtacttctctattaaaaaagcgtattcgtaaa
aataggtggaaaacggggggatattgggcagcgttcaaaactttttcgttagcgaaatcc
ctttccacggggaattcaaaaagtttttttctacgacaaataactaataaaacgtcggaa
taatctgaatcagcctaattcaaaaaatgagttaatttcgtttctaatttagactctact
tttgaatatatattctagaatagaaaaatagaaataaaaaaaaagtaagtaaagatttcc
attcattaatgttttgaaccgatgaatttgtctactgaattctaaaaaaagagtttggtc
cttcttttggaatttgaaaaaaaaaaagaataaaaaccaaatcaaaagtttcaacccttt
tttcttttttattgagttattgaaatatgttttcattcgcaagatggggattcttatttt
ccccatcaccccacccccttataaataactaaataagacaacacaaaagttaaataaagc
tgaaaccttaaataattaaataagacggcaaaggggggggctctttacatctctatttca
acaagtttttattcattaattggaatgcttcctaaaaaggatttcattgaaattgactct
ttaaatctcgacgattgagtaaaaataggttattatgatttcgagcaagccgctatggtg
aaatcggtagacacgctgctcttaggaagcagtgctagagcatctcggttcgagtccgag
tggcggcatatctttttatctttttataaaagataaaaagatatgcaaaaagtcctataa
tgataatgaatttcacttctgatttccattccgtatacttgaaagactctcccttttcat
tttttatttttatttatgatattttcaacattagagcatatattaactcatatatccttt
tcggtagtttcgattggaattacaatccagttgataaccttattagtcgatgaaatcata
ggattatatgattcattagaaaaagggacgattgctacctttgtctgtctaacaggatta
ttagtcactcgttggatttattcggggcatttcccattaagtgatttatatgaatcatta
atctttctttcatggagtttctctattattcataggattttctattttaaaaaacataaa
aatgatttaagcgcaataaccgcgccaagcgctatttttacccagagttttgctatttcg
gggtttttaaccaaaatgcatcaatccggaatattagtacctgctctacaagcccagtgg
ttaatgatgcacgtaagtatgatggtattaggttatgcagctcttttatgtggatcatta
ttatccacagctcgtctagtcattacatttcgaaaaattataaggattcttgataaaaga
aataatttattaaatggaaatgaatcattttcctttggtgaaatacaatacctgaatgaa
aaaaacaatggtttactaaacacttcttttccttattttctttctgctagaaattattat
ggatatcaattgattcaacaattggatcagtggagttatcatattattagtctaggattt
atctttttaaccataggtattctttcgggagcagtatgggctaatgaggcatggggatca
tattggagttgggatccaaaggaaacttgggcatttattacttggactctatttgggatt
tatttccatacgcgaacaaatcaaaattgggaaggtgtaaattctgcaattgtggcttct
atgggctttcttataatttggatatgctacttcggggtcaatctattaggaatcgggtta
catagttatggttcatttaattaacatctaagtgaattgaagaaaggaaagggactaatg
aatacaaacataggacagcgcaaatatagaaacgaaacttagtggaagctgccgagaacc
ttttgaatcactacagtacttgattcaaaaggttctcacaaaggccataaggtgtgtctg
gttacaattcaaatttagttatttattgttgacttatttattcttattcttttttagtta
attttcactttaagcttaagacacgaaaaaagacttcttttattttcattggacaacgac
ctattttaaaaagcagaggacatgggattggtttttgattttttttattcatgaaaacta
tctataaaaaaaattagatagaatagcttcgaccttgtccactgatagggagagaacgaa
atccggataaataccaatacctattacgggtagaagaatagacatcaaaacaaataactc
ccggggtccagaatcaaaaaaataagagttttgagcattaaatagcttgtacccatagaa
catttgccgtgacatagataatgaataaataggagttaatatcattccaattgccattcc
aaaagtaattagtattttttgcattaacaagtatttttggctggtaattattccaaaaaa
tactatcaattccgcaacaaaaccactcatgcccggtaatgcaagggaagccatcgataa
gatactgaatatggtgaatatctttgggattgggatagccaatccgcccatttcgtcaag
ataaccaagacgtattctatcataactcgttcctgccaagaaaaaaagtgcagcactaat
aaacccatgagaaattatttgtaaaacggctccgttgagtccagtatcggttatcgaccc
aattcctataattataaaacccatatgagatacggaggaataagctattcgtttttttaa
attccgttggctaggagatgttgaagctgcataaattatttgcattgtacctactatcat
caaccagggagaaaatatagaatgagcgtgcggtaatagttccatattgatccgaatcaa
cccatatgctcccatttttaataagattccggctagaagcatacaagtactgtaatgcgc
ctctccatgggtgtctgataaccacgtatggaagggtataatcggtgatttgacagcaaa
agcaataagaaacccaatataaaatattatttccagttccgcgggatacgattgattagc
taatgtttccaaattgaatattggctcattggaaccatataaaccgatacccaaaactcc
tattaatataaaaatggatcctcccgcagtgtacaaaataaactttgtagctgaataaag
acgttttttccccccccacatggatagaagtagataaacgggaattaattctaactccca
catgatgaaaaaaagtaaaaggtctcgagaagaaaatgatcctatttgaccgctgtacat
tgctaacatcaggaaatggaataatcgggaattccgagtaactggccgagccgctaaagt
agctaaagtggtgataaatcctgtcagtaaaataggtcctaaggaaagtccatctattcc
caatctccagtaaaaataaaaaaaattgatccatttataatcctctgctagctggattaa
tggatcgtcgaactggaaatgataacagaacgcataggtggttataaggagttctaaggc
acatataaatatagtatactctaaaatcacctgatttcctctatgggggaggaagaaaat
taaagaacccgcggctatcggaaaaactacaattattgttaaccaaggaaaaaaatgaaa
aaaattcatggtaaagacaagatacacttggaccagaaaaacccgtactctacaagaaaa
acccaataagaataaattccattttagagtacgggtttttgtcggtaatcggtaaaaaaa
aaaaaaaagaaaatggattcggaatggctttaagtggggttttctgaaacgtctcaatat
caataagctagacccatgcttcgagttgtttcatgccataaataaactcgaacactcaag
aaatccgttggacaggcggattcacatctcttacaaccaacgcagtcctctgttcttgga
gcagaagcaatttgcttggctttacatccgtcccaaggtatcatttctaatacatctgtg
gggcaggcgcggacacattgagtacaccctatacatgtatcataaatctttactgaatgt
gacattggatcttataaatttttgaactcctaaaaagtttcgatctagttaagttggaaa
tagcccatatatttaaacaccagatgaatccatgatttaccagaatttttctaatcaatc
cacttctggatcaactcataatactaatagggaataaagatactttgatttcttatgttt
ttgcaaacatgattgaggttacgacgtattctaattatatagactagttcgaattgatga
atattatgatttctaaatactacttattcaacaaagtcgattgattgatacgagtcgatt
ttctgttacgataaattgacgaaacaatagctgatccaatagctgcttcagcggctgcaa
tagctataacaaaaattgagaaaatatctccttttaattgacgactatcaaaaaaataag
aaaatgttacgaaatttatattaaccgcatttagtataagttcaagacacatcagagccc
gcaccatattccggctcgtgatcaatccatagataccgatagaaaataaataggcactca
aaacaagtacatgctcgagtatcattgaccaactccgtaccaattccgattcatttcaat
atgaacaataattcaagtgattcgattgcttagaatataacaagtacggaacaaaacaag
atattggtaatagatcgaatagggcgcctaaaaaaatttcgattttatacatgaaccaaa
cagtattcaaatcgaatttcagagaaatggatgtgataacacagaaaaaggttgaatttg
gatttctgttcctagttataaagattttttactgacgagccacggcaattgcacctatca
aagcaactaaaagaattatcgaaatcagttcaaatggaagaaaaaagtccgttgataaat
gaataccaatttgttgactattacttatcaaatcttcctctataatctggttggatcggg
tagtccaaataatcccataccacgacgtatctagaatagtagtgattagtgaaaaaaaaa
tacttgtacaaactagggaagtaaccccatccccaatagtccaaagatgaaaatgaaaat
ctttagaatagtctgaaccattcatgaacattacagcaaatatgattaaaacatttacag
cccccacgtaaataagaagttgtgcagcagctacaaaatgggaatttgatagaatataga
ataaggatatacaaacaagaaccaatcccaatgaaaaggcagaataaattgggttggtaa
gtaatactactcccagacctcctattataagacccgatcccagaaaaactaaaagaaaat
catgtagtggtccaggcaaatccattatattaaaataagagataaataaatcgaaatgtt
tttcatgaccttattgagaaccgaccaggaaaaatttttttctgagacattcccaattga
attaaattataatctaataagtgtgagttaacgggggtctagttattgggtcaatttcgc
tcttttctgtattctaaacggctgtttgaaatggagatattatcttaatagactttcaat
acaaattaagtcatacttctcagaacccaatcaatagttaggatttgtaattattgacca
agcaaagagaaagaccttatccccttctaacaaaaagaaaccttagtactttgcaattac
tctttaatcaagaggtttactccttttttctttgagacgaattcccaattgttcgaattg
taaaatcgtcaattattgatattggtaaacggcctaaagcaatttgattataattcaatt
cgtgacggtcgtacgtagcgagttcatattcttcagtcattgataaacaatttgttggac
aatactcaacgcaattaccacaaaaaatacaaattccaaaatcaatactgtaattaaaca
atcgtttctttcgaatatctgtttcccatttccaatcaacaactggcagatctataggac
atacacgaacacatacttcacaagcaatacatttatcaaattcaaaatggattcgaccgc
ggaaacgctccgatgtgattaatttttcataaggatattgaatagttacaggtaaacgat
ttgcttgggataaggtaattaggaaactttgaccaatgtaccttgcagcccgtactgttt
gttgaccataattgatgaacccagttaccatagggaacatatcgtgaatagttatgaata
atttgattttctttctttctcttgtttgagacaagtcgaaaatatagtattccttttttc
tttacagtgaaaggagttgggaagaagttgttaataatagattaccgagagaaataggta
aaagaaatttccagccaagatttaagagttggtccattcttaatctaggtaaagtccatc
ttgttgtgataggaatgaacaagaacaaataagttttagctaatgtaataaagataccaa
ttgtcgttccaaaaattccatccgctttatttatttcaaatagctccggaacaaatatgt
acggaatggaaagattccaaccacccaagtaaagaactgttacaaataaagaggaaacta
atagatttagataagaaacaacgtaaaataaaccaaaccggatccctgaatattcggttt
gataacctgctactaattcttcttcggcttctggtaaatcaaaaggcaacctctcgcatt
ccgctagagaagaaattagaaaaaccataaaccctatgggttgacgccacaaattccacc
ccaaccaaccatattttgactgcgcgccaactatatcaattgtacttgaactgttagata
atcatagtcggtgataacattcctgttcccatcgctattacaaaaccgtacatgagattt
tcacctcatacggctcctcagggccacaaataaatgtaaggactgagccagtattagtta
tcttgatatggttatcggatagagtcaagatctattggaaggtccccaattatattatac
caatggaattctatctgctataaactctaaaaataaataaaaaataaagaatatttctga
attgatctcatcctttacgaatttcaatttttctgtcttgagtaataacttaatcactcc
ttgaataaaatactccttgtataaatatcaatagatatttcaacccatcatttgattttc
aattacgaaaaagaattaagcattccattagttcatgaatcaggacaggaatttgatttc
tatgaatatatgaaagaaagaataaaaagatcttttttgtttatattggaattgtatttt
ttctatttttttttgttcctcttcttcattctgagaaaaggaaaaggggcgcttaaaaaa
gggtaaagtattatttcgttcccgatagtcatttctttaatcagtggataggagcatact
ctggatcggaattgtggggagtactgcctgatcatttctaccaatttaaagccccaatta
gtattctttttatgatatgcagaagtatccttttagataatttacataatttccattact
aatcctttgtgtgttttttggtgttccttcctactcacccatcttttttttaatccccct
tttgtaatatctgtattgtaatacatacaaacgatagtgaaaactccatagggttgatcc
tttgagtccgcttcaagccaggatgaccaatcaaccaatcttggggtaaagggcttcttc
catgtttgtttacttcggcttaaccttaactcttgtacacaggaaatgagactcaaccca
cttttactgcgaatttcgaagttgttttctttcactcatatataactacctaattaattt
tattaacctaaagaagaaataaatgaataaaaagatgaagatatctattaaatttatttt
ttttgtcgaaggaaaagcatagggaaaagaagagtttctgttttaacgaatcgcacgtag
agatattgataaaacacataaagttaatggtatttcataactaatcgattgagcagcagc
tcgcagaccacctaaaaaggaatatttattatttgatccatatcctgacataagaagtcc
aataggagcaatacttgaaatggcaatccataaaaaaataccgatattgaaatcagctaa
aacaaggcgataactaaaaggaattactgaataacttagtagaattgatatgactgctag
agatggtccaatactgaataaccgagtatttcctctagatggaagaagattctctttcaa
aagtagttttgtcccatcggctaaagcttgaagaattcccaatgggctagcgtattcagg
cccaatacgttgttggattcctgcagatacttctctttctaaccacacaattacgagtac
acctattgtgattcccaatacaggcgtgaaaataggaacaagcatccatatgatcccata
gacctcttttaaggattccaatctggaaaaagaattgatatcttgtacttctgttgtagc
aattagcatttcaacgatcaacttctcccataatgatatctatactacctagtatcgtca
taatatcagccaatttcattcttttaactaactgcggaagaatttgcaaattgataaaac
ctggtgggcgaattttccatctccaaggaaaaccgctttgatctcctatcagaaaaattc
ccaattctccttttggggcttcgactctcacataaagttcttgtttcggcaattcaaaag
taggagagggttttttactaatgaatcgatcttcaaaatcagcccattctgggttgtttt
ctctatcaaagcatcggatttctaaattctcataaggcccccccggaattccttccaaag
cttgctgaataatttttatggattccgtcatttcacccattcggattaaataacgggcta
atgaatctccttctttttgccactgtacctcccaatcaaattcgtcgtaacactcataat
gatcgactttacgaagatcccattcgagtccagacgctcgtagcattggtcctgacaaac
cccaatttattgcttcttctccaccaataatgcctactccttcaacgcgttctaaaaaaa
tagggtttcgcgtaataagtttttcatattcaacaacccctgttaaaaaataatcacaga
aatccaaacatttatctatccagccgtgaggtaaatcagctgctattcctccgatacgca
aataattatgcatcattctcataccggtggcagcttcgaatagatcatatactaattctc
tttctctgaaaatatagaagaaaggagtctgtacaccaatatctgccataaaagggccaa
gccataacagatgagaagctatacgactcaactccaacataattactctgatatagctgg
cccttttaggtacttgaatatttcccaacagttctggtccatttacagttattgcttctg
tgaacatagtagctaaataatcccaacgtgttacataaggcagatattgtatagttgttc
gattttccgcaattttttccatccctctgtgtaaataacccaatattggttcacagtcaa
taacatcttcaccatctaaagtaacgatgagacgaagaacaccatgcgttgatgggtggt
gagggcccatattgactaccataaggtctttcccagtagctagtatattcataggttttt
cctcgattcattcttagcatgaattgttgaaaacaaaaagaagttcatcaatattcaaaa
tctaataaatcaaatatttcaaaattggatttcaaattaacgattttttgactcccgaat
attcaactgaataattaattctttataacgtactctatttttctttgacaaatacgatag
caaccgttggcgtttttccaaaattttccgtagacctctctgagataaatagtcttttct
gtgcaattccaaatgggaagtaagtcttcgtatcttattggtgaacctgactacttgaaa
ttcaacagacccgcagttttcttctcttttttcttgaaaaataattgagatgaatgaatt
ttttaccataaaacaaaatctcctccctccttttttttatatgaattttactgatcaata
ataataatgttagtcatttgaatttgatatacacaacaatcttacgttcgttatcaactt
tctctaaaatcaaccaaaaatgaattcaatttgcaatttgattagggatccaaaagtatc
ttatatttgtggaaaagagaaaagttgatacctaaaaaaaacgattctgttggttcattt
atagatctaattgatatggatatcattaaatgggtatcatgtatcagaatggaatcgaag
ataaggtatgtgtgaatatctgggttttcatatatcccacacaccataagcatagataag
aaaaacatagtattaacgaattttcaatcgtgggtacatatgtatccttaccatactgaa
acgactaccattattggtattaaaccaatagcgattcatacaaactaaatcttctaatcg
ataattggaccaaagaaagaactttacgttaatgaatttctttttttctcgagcaagatc
ttttcttttatcccaaacgtaactacgcataccatttctattcttcgaattgaaacaaat
tagagttctcaattctctacgacgtttagggaataaaatcttttcaggaacaagcaaatc
ataatgctttttgtctttagttccagtccttagttgatggcttggaatccattcatcaaa
aaatttcttatcagcatagcctttttctcggtatcttttattaaattttaattggcgctt
attcttatgaaccaatgaaatacctatggtttgatatataaaaaattgtccagcattttt
tacagacagacgagcaggttcgataataactattccccttttcatcaattcggtaagagc
gaaatccttctcagtcatcaaaatatccagacgcatttcttccctttgaatataggatat
agcaatttctcttggatttatcagtcgtagcaggagacaaccgattttgatattattcat
taccttttcatttaaagaattatcccatctcaactgaaaatgaaaatctttttttagtaa
gaaatcaagctctgcttctatattgctcttgtattgctttttctttctacgttttttcat
gtcagatcccgcatacttttcttcaacatctttttcttgctttgagagaactgatccaag
acttacttggttttgtgcatctgatctcggatttccttggcttgtggtttttttttcttc
ttgacttccattgtctaattcaagatatttttttttattcgatgatataaaaagatattc
ctttttctttatagttctctttttattaccatttgcatttccattaaaatcggaaagaag
taatttgattggtatgatccatggtttcgttttatatgcattaaaaagtagcacaaattc
tgggaagaaccaaagctcccaatttgatataagactatttagtattttgttattcattcc
catccaatcaaaaacgaactctttttgattggatgggttaatttcttcattttgatgaat
tgtaaaataaaaaagacctttcttagtaatttcatcaattatttgataattatccgcccc
aatcttagtattttgattactgttggtaccagtatccatatcaacccaggattgaatatc
gatcttatttctaagacaaaaatagaaaattctccaatcaaaatattttctattcgaaat
tttatctatatccataatatcgtcttcccctagataattattgatagggatacttcccag
cataccaaaaaattttcctttccctatgttgtaattataaaaactttcttggactagtga
tctatcaatagacgagtctttcttatcgtcataattaatagatttatatgataaaagatc
atatctatagtatttttgaaaattggatttttgattctgtaatgggtccgcttcaaaaag
attttgtttttctttttggtaatgagttaatctgtttttttcatatgaatcttttttgtt
taaatctttattttgagtcatacagtcttgattcgctcgatttcgccatttttgtggtac
taatttagtccatctaatcctaggtaaatcgtattgataatgactacttaaccaggtttt
ccattcattcattccaaacttccaaaaaggtttatgtcttaattcgtactgaaatattcc
ttttttttcaaaacaatcttttagttcattcttaagaaaaagagatgttccgtgatattg
aaggacagatcttaaattagaaaagttaataacttgggtttgtgataatttgtaaaatac
atatgcttgtgattgtgagaaagaagataaatcccaaaaaatctttgaattcttattatt
attactaatcttataaagtgatttttttagagtcgaaagaaagttaattgtatttttagt
tggtttattaattttttcctgatttgcttcattattattattgtggacattttgaatttg
aattttttttgttgattcaaaaaaaaattttgcattcattcttggaatattaagtataga
taaaaaaaagtttatgtataccctttcaatcaaaaattttataaaaaaatatgatttacg
gattaatcgagtatttcttctttttaagatctgccaaatcttttttgatgattctaatat
tttagcacgataacttattttggtagaactaatatttatttcttgagttagcaatccttt
tttcttctcttttgtaattttttctatttggtttctgattatgtttgttctattacttag
atctttcatttgtttttctgttagtgagaaatttgtccaatgcatagatcgaatttgaat
agacaattcgttaatcgtatgattcccgattattgttatcgaatcttttttaatttcacc
caaatcctctatttctctcgtttctcccaatataactaattgaattggctttctttttga
aagtttttttattcttccttttagaaatcgaatgcttttgatgacccatttgtttgtttc
ttttgccactttttggaaaatttttgttctttcttttaaaattcttaaaactataaaaga
cttggttttccattttctaattttttttttgaattcttgcaaaacgggttcaaaaaatga
acgttgttttcggggagaaccaaaaggaaattcagtttccattcccaaaactgttaaaaa
acaaaaatcactttcttgtccttttatttttttcaatgaatccttatgaagggattgtag
cttagatctgcgccgggattttagggaaaaaggaaataggatctttatttgaataccgtc
tgttaaccagttgtacggaaattctgtttcggataattgaataccattataggtgcattt
aacatgcatttcctttttccaatcatttaaatcctgggaccactcgggccattcaaataa
tagtatgcgagcgagatttttagctattatcaatgaaggtaatataatatattttctaag
aatcgattgagttaataatagaaaccctcttattacttgagaaaggaaaaagctatccca
ggtttctgctattttcatccgtcctttttcttttcttttgtattcttcttttttatcaat
tttttttttcatttcgtttgtataatcagactgtttttggtctttttgtttccacatcca
atttctaaaaattcgaaaaattccgttgatcggtccggaaatctcaaaagaaaaataaaa
gagtttctttattctgtccaaaaaaaggggtgaatgggtatttgcttgaaaaaattccca
agtaacggttttgcgtctttgtgcgcgcatggagcctttgattagttctcgacgaaaatc
cgatttgtacgaatagcgtctcaactttacttcctttttttgctcaagatccttattata
tttgttattagtataagtaaaaatcaatatccgtttgacgtttcttgtactaattacagg
accgtccgccacgttttcttcggtttcgctttcctttttttttaaatcagacactgattt
gtatgaccatcgaggaacttttttactaatttcttttattccaatagatttttttctaat
tgtttgagcgttgggaatcgttagaactgcatcaaataaaaatttgaaaattttgattcg
atattctgaatcaattttctctcgtttgggttctggaaataaagaacgtacttttctttt
ttctcttgaaaataattttctactcaatctgtctattgtctgttcaaattcgtgataatc
attaataagaagaagaaaaccgtgaatcttatttatccaaatgatttctctgttattttg
gatataagtttcatttaggattacaggtgaaaataattttttcattcttccccgagaaga
tccatacgtgaaaggatcatatattttaggtaagtattcttttttagtttcatcattaca
taatttagtctttttttcgagtacatcccgggtaagagatcctttatccaaaacttcgat
tctacttagaaacttcttgtttaagttgttccttttttgttcattggtgtaactccaatg
tttatacaattcatcagaggagagtttttccgttgtaaaaaaagacatctttttttgtat
catttccaaaaaagttgacaaacttgctggatacgtaaaagagatcctttcttttccatc
actttgacatgtataaaaaaaaaagtgtgctatgtcatttcttacagcatgttcaaattg
attcttttttttttttatatatcgaaatggacgacggaatcttttatagtcgaaaagaag
ggtcacaagaggtttttcaaacctttcaaaccataatagaaatttttctttatttgttac
tttttctttttctaacttcgcattttcttgattcccatccagataagaagtttcataaac
tgggctatttttatcgcatgtttctttaaagtgaaagtggaatttatgctttgttttttt
tttttcctttccattcactcggatctcttctgtttcctcgattttgtccggatcctcctt
ttcttccgaaaaaagggaaggagaaggatcttcttccgtgtatacctcttgttcctgttt
agtccccctcgttttgaaagtcgtttctatttctctatctgttacttccgcgctttcctc
ccttttttgcctttcaaaggtttctttcactttcagtttcttagtaaaaatgggtaacgg
tattctgcctaaatagtagatacaggtaataaataagagaatactaaagattcgagccat
agaatttctcaattctgacacaaggtacttattagatcgaataagtacattagacctaat
agaattcttttgctgtatccaaactaataccaatccaacccatttcatgaataaaatgtg
accaattaaccaaccaacaaaactacttgttacaaataacatcttgttgttgcatcgaaa
catagaaatgttgactaatctggctaacattgaacttggtaaaatgaaatggttgaataa
ttgaaaaatgagattattcaggaatacacattgaatgctaagattacgcattgaatttct
gatagtagatccataatcaaaaaagtgtttgtgattgttccagaagaaatgaaacaaaag
atacggtagagctaggacagttattgtatgaggtctacccaatgctagatgcagaggcgc
ataatagatcgatatgaacatcatgagctgtcccgcaataaaaccagttgttgctgatac
cttcttctcggttccttcttctccttcttccataacccgagctcggagaaggaagagata
agagggccctatggagaatgtggtcagaaatccataatagagtccgaccacaacgaccga
attgattatcttcatgcataaggatactagattacctagtataaaagattgaaaaatcat
cacaaacctcccctttttcttttctatttcaatttctggattattatatgatgatttttc
aacttttgatgatatttgaactttccatatatagaaatagaaacagatagactagaaacg
acatctcttatgtcaattcttatgtcaatgacaccaaagggatattaaatgaatggaatt
gggatatggatggaatataatgaaatagagccgctttgaggttccctatgaaacgaggca
tggaacggagccactacgaagaagttccgggagttacgaaggaaacttcgagttcatatt
ggtcatgggttgagaacgggaattgaactctatgagatagaatctcccgctgttcctcag
tagctcagtggtagagcggtcggctgttaactgactggtcgtaggttcgaatcctacttg
gggagatttgattcattccgaattaaagaattcagaatgtcagaatgaaagggttcgctt
tgaccgttaaaagtaggtaacccgttccctgtgtctttgtttctattgcattctatctca
tcgtatcacattctgttctgcgatatttgagaatcaccgtcaatacctcggtgtaggtcc
gggataatcctttgttccatagtcctggggctatttacaattagccaattaagaattctc
agatgtactagtactagcaagtgcatcaaagatgcagtcatcgattctcccgagaggcca
caattaccgcgagcaaacatattaatgacgaggaacgaatttttgctatgctactaatac
ttgctctgctattctgcccaagcccggccgaggaagagttacggggcgtaaaacaaaaaa
aaaatatgccaatggggccgggcatactataattaaaaaaaccaagaatggtaaataaaa
aaaaagaaaaagtaaggctactccatttcgacaaaagacccacacccaagttccatagct
ttgggtccgctatcccgatcatgattttcctacccccagagggaagggtccttccctttt
tggccggttgtgggcgaggagggattcgaacccccgacaccgtggttcgtagccacgtgc
tctaatcctctgagctacaggccccgccccgtctacactggatctgttcccggaagtacc
ctaaaaaaaaaggaacctttcctctcctcagccatttcgggttaagaagatgtgaaagca
cctttctctctataagaataagaacacggtgcgttacgttacgaggtgcgaagtgggaga
gaagggatttcataattggggttttgaataagacgaccttttcatttttcattttttttt
catattgcaaaagtaataagaatgagaggtgttaagctttttatcatcctggcgtcgagc
tatttttccgcaggacctcccctacagtatcgtcaccgcagtagagtttaaccaccaagt
tcgggatggattggtgtggttcctctacgcctaggacaccagaatatcgaaccatgaacg
aagaaaggcatgcgagaaaagcatattggctagtgattgtgaggccccaattcttaactg
gaggggacaccaaaggcctctgcccttccatcccttggatagatagagagggggggcaga
gcttttggttttttcatgttgtcaaagagttgaacaatggtttttcgtgttgtcaaagag
ttggaattgatcgagtcatgtaggaacaaggttcaagtctaccggtctgttagggtgcct
cagctgcatacatcactgcacttccacttgacacctatcgtaatgataaacggctcgtct
cgccgtgaccttctcttgaattctcaaaacttctgtcgctccatccccgcaggggcagag
aacccgtcgctttctcggctgtgctagcggaggctctggggaagtcggaataggagagca
ctcatcttggggtgggcttactacttagatgctttcagcagttatccgctccgcacttgg
ctacccagcgtttaccgtgggcacgataactggtacaccagaggtgcgtccttcccggtc
ctctcgtactagggaaaggtcctctcaatgctctaacgcccacaccggatatggaccgaa
ctgtctcacgacgttctgaacccagctcacgtaccgctttaatgggcgaacagcccaacc
cttggaacatactacagccccaggtggcgaagagccgacatcgaggtgccaaaccttccc
gtcgatgtgagctcttggggaagatcagcctgttatccctagagtaacttttatccgttg
agcgacggcccttccactcggcaccgtcggatcactaaggccgactttcgtccctgctcg
acgggtgggtcttgcagtcaagctcccttctgcctttgcactcgagggccaatctccgtc
cggcccgaggaaacctttgcacgcctccgttaccttttgggaggcctacgccccatagaa
actgtctacctgagactgtcccttggcccgtaggtcctgacacaaggttagaattctagc
tcttccagagtggtatctcactgatggctcgggcccccccggaaggaggccttcttcgcc
ttccacctaagctgcgcaggaaaagcccaaagccaatcccagggaacagtgaagcttcat
agggtctttctgtccaggtgcaggtagtccgcatcttcacagacatgtctatttcaccga
gcctctctccgagacagtgcccagatcgttacgcctttcgtgcgggtcggaacttacccg
acaaggaatttcgctaccttaggaccgttatagttacggccgccgttcaccggggcttcg
gtcgccggctcccctgtcatcaggtcaccaacttccttgaccttccggcactgggcaggc
gtcagcccccatacatggtcttacgactttgcggagacctgtgtttttggtaaacagtcg
cccgggcctggtcactgcgaccccctttgtgaggaggcaccccttctcccgaagttacgg
ggctattttgccgagttccttagagagagttgtctcgcgcccctaggtattctctaccta
cccacctgtgtcggtttcgggtacaggtacccttttgttgaaggtcgttcgagcttttcc
tgggagtatagcatgggttacttcagcgccgtagcgcctggtactcgaacattggctcgg
ggcattttctctaccccttcttaccctgaaagggcaggggcaccttgcgtccttgaaccg
ataaccatctttcggctaacctagcctcctccgtccctcgggaccaacaaggggtagtac
aggaatattcacctgttgtccatcgactacgcctttcggcctgatcttaggccctgactc
accctccgtggacgaaccttgcggaggaacccttgggttttcggggcattggattctcac
caatgtttgcgttactcaagccgacattctcgcttccgcttcgtccaccgccgctcgcgc
gggtgcttctccctaaggcggaacgctcccctaccgatgcatttttacatcccacagctt
cggcagatcgcttagccccgttcatcttcggcgcaagagcgctcgatcagtgagctatta
cgcactctttcaagggtggctgcttctaggcaaacctcctggctgtctctgcacccctac
ctcctttatcactgagcggtcatttaggggccttagctggtgatccgggctgtttccctc
tcgacgatgaagcttatcccccatcgtctcactggccgaccttgacccctgttattttga
ggtcatatctagtattcagagtttgcctcgatttggtaccgctctcgcggcccgcaccga
aacagtgctttacccctagatgtccagtcaactgctgcgcctcaacgcatttcggggaga
accagctagctctgggttcgagtggcatttcacccctaaccacaactcatccgctgattc
ttcaacatcagtcggttcggacctccacttagtttcacccaagcttcatcctggtcatgg
atagatcacccaggttcgggtccataagcagtgacaattgccctatgaagactcgctttc
gctacggctccggtggttcccttaaccaagccactgcttatgagtcgccggctcattctt
caacaggcacgcggtcagagccctggtctcctcccactgcttgggagcttgcggtttcat
gttctatttcactccccgatgggggttcttttcacccttccctcacggtactacttcgct
atcggtcacccaggagtatttagccttgcaaggtggtccttgctgattcacacgggattc
cacgtgccccatgctactcgggtcagagcgtaagctagtgatgctttcggctactggact
ctcgccatctagggtgcagcactccaccgcttcgcctagcagcacgacgcttgtattgct
ctcccacaaccccgttttcacggtttaggctgctcccatttcgctcgccgctactacggg
aatcgcttttgctttcttttcctctggctactaagatgtttcagttcgccaggttgtctc
ttgcctgcccatggattcagcagcagttcgaaaggttgacctattcgggaatctccggat
ctacgcttattttcaactccccgaagcatttcgtcgcttactacgcccttcctcgtctct
gggtgcctaggtatccaccgtaagcctttccttgtttgaacctcgcccttcactttactt
taaggctatgccatcctaaggtgctgctaaatggaaggatcttatcaacgtccatgaatg
ataaaccatcgatcgaactgccgaatcggaaaaattgggtgctatcatattcatatagct
ttgtatcggctaagttcacgagttggagataagcggactcgaaccgctgacatccgccac
agggtaaaccaccgcctctcaggcccccactgattctaccatagaggccaacgatagaca
ataactcccccccgaacacagcttacaactttcatcgtactgtgctctccaaagagcaac
tcttctcaaaatctcaaagggtgctgagttggaatcccattctaagtaaggattcttgtg
gttccggaggatccagctacagaagaaccgggaacggagagctttccccccttttccgcc
ccgactctttggtcttaagaatgctggttttaagaatgagtgattgctccttctccgacc
gccggttttaagaatgagtaattgcccttctccgacccttaactgcccaacctgagagtg
gacagctaatgcagtccacttattgagcagggttctatggtcggtccgcgacccctggat
accgaaggcgtccttggggtgatctcgtagttcctacggggtggagacgatggggtcggt
ccatggattttccttccttttgtcgcatttcgctcaaagggttgaagggagatagtgcat
caagctgttcgcaagggccaacttgatcctcttccccagggatcccagatgagggaaccc
taagagagccgtcgactccaactaccgttcatgtacgatccatactagatctgaccaacc
gcccatcctacctcttctacgttcttgacagcccatctttgtctcagtagagtctttcag
tggcatgtttcggtcctcttccccattacttagaaaaagtgagccaccggttcaggtaca
agatactatcattaccgcctggacaattagacatccaacccgtaatcgcaacgacccaat
tgcaagagcggagctctaccaactgagctatatccccccgagccaagtggagcatgcatg
aaggagtcagatgcttcttctattcttttccttggcgcagctgggccatcctggatttga
accagagacctcgcccgtgaagtaaatcatcgcacctatggtccaaccaattgggagaga
atcaacagattccttttcgggagcgattcatccttcccgaacgcagcatacaactctccg
ttgtactgcgctctccaagtgtgcttgttccccccttcttccttaccatggcaagtattt
gtgaaataactccgatgagaagaaaaaagaaggcattaagagaccctcccggcccaaccc
tagacactctaagatcctttttcaaacctgctcccatttcgagtcaagagatagataaat
agacacatcccattgcaccgatcgggggcgttcgtagtgcctgagggggtcgaagaccaa
gaagtgagttatttatcagccaagcattcttcttacggctagatccaatctcctggtccc
tgcggaaaggaaaaggaaaaagaatttcacgttcttcctttcgggaagggaggattagga
aaatcctattgattgcagctttctccagacctccgggaaaagcatgaaaaaaaaggctcg
aatggtacgatccctccgtcaccccagaatgaaatgaaaggggcgatctcgcagttcttg
gtctgtgaagatacgttgttaggtgctccatttttttttcccattgaggccgaacctaaa
cctgtgctcgagagatagctgtccatacactgataagggaggtatggattatcgagaaga
gaggagccgtggtggtcccccccggaccgcctggatcccacgagtgaatagaaagttgga
tctacattggatctcacctgaatcgccccatctatcctcctgaggaggagtttggtttca
aacccccggttcaaacaggagaagtacgccatgctaatgtgccttggatgatccacatct
cagggtcaggcgctgatgagcacattgaactatccatgtggctgagagccctcacagccc
aggcacaacgacgcaattatcaggggcgcgctctaccactgagctaatagcccgtcgtgc
gggcctcccgctgggggcccactatgccaaaagcgagagaaaccccatccctctctttcc
tttttacgcccccatgtcgccacaagggagggacatgggggcgtaaaaaaggggatccta
tcaacttgttcaacttgttccgacctaggataataagctcatgggcttggtcttacttca
ccgtcgagaaacgaaagaagacttccatctccaagtttcactcaggcgtagctcgcttct
ttttgggtgtgaagcggtgtcaaaccaaaatactcaacaagcattagctctccctgaaaa
ggaggtgatccagccgcaccttccagtacggctaccttgttacgacttcactccagtcac
tagccctgccttcggcacccccctccttgcggttaaggtaacgacttcgggcatggccag
ctcccatagtgtgacgggcggtgtgtacaaggcccgggaacgaattcaccgccgtatggc
tgaccggcgattactagcgattccggcttcatgcaggcgagttgcagcctgcaatccgaa
ctgaggacgggtttttggagttagctccccctcgcgggatcgcgaccctttgtcccggcc
attgtagcacgtgtgtcgcccagggcataaggggcatgatgacttgacgtcatcctcacc
ttcctccggcttatcaccggcagtctgctcagggttccaaactcaacggtggcaactaag
cacgagggttgcgctcgttgcgggacttaacccaacaccttacggcacgagctgacgaca
gccatgcaccacctgtgtccgcgttcccgaaggcacccctctctttcaagaggattcgcg
gcatgtcaagccctggtaaggttcttcgctttgcatcgaattaaaccacatgctccaccg
cttgtgcgggcccccgtcaattcctttgagtttcattcttgcgaacgtactccccaggcg
ggatacttaacgcgttagctacagcactgcacgggtcgatacgcacagcgcctagtatcc
atcgtttacggctaggactactggggtatctaatcccattcgctcccctagctttcgtct
ctcagtgtcagtgtcggcccagcagagtgctttcgccgttggtgttctttccgatctcta
cgcatttcaccgctccaccggaaattccctctgcccctaccgtactccagcttggtagtt
tccaccgcctgtccagggttgagccctgggatttgacggcggacttaaaaagccacctac
agacgctttacgcccaatcattccggataacgcttgcatcctctgtattaccgcggctgc
tggcacagagttagccgatgcttattccccagataccgtcattgcttcttctccgggaaa
agaagttcacgacccgtgggccttctacctccacgcggcattgctccgtcaggctttcgc
ccattgcggaaaattccccactgctgcctcccgtaggagtctgggccgtgtctcagtccc
agtgtggctgatcatcctctcggaccagctactgatcatcgccttggtaagctattgcct
caccaactagctaatcagacgcgagcccctcctcgggcggattcctccttttgctcctca
gcctacggggtattagcagccgtttccagctgttgttcccctcccaagggcaggttctta
cgcgttactcacccgtccgccactggaaacaccacttcccgtccgacttgcatgtgttaa
gcatgccgccagcgttcatcctgagccaggatcgaactctccatgagattcatagttgca
ttacttatagcttccttgttcgtagacaaagccgattcggaattgtctttcattccaagg
cataacttgtatccatgcgcttcatattcgcctggagttcgctcccagaaatatagccat
ccctaccccctcacgtcaatcccacgagcctcttatccattcttattcgatcacggcggg
ggggcaagtcaaaatagaaaaactcacaactcatattgggtttagggataatcaggctcg
aactgatgacttccaccacgtcaaggtgacactctaccgctgagttatatcccttccctg
cccccaccaagaaatagaactgactaatcctaaggcaaagggtcgagaaactcaacgcca
ctattcttgaacaactcggagccgggccttcctttcgcactattacggatacgaaattaa
tgggaaaaattggattcaattgtcaactgctcctataaataggattgactacggattcga
accatagcacatgctttcataaaaccgtacgattctcccgatctaaatcaagcaggtttt
acatgaagaagttctattcgatacggataggagaagcggtattcttaaaaaaatagagaa
atcagaaccaagtcaagatgatacggatcaaccccttcctcttgcgccaaagatcttacc
atttccgaaggaactggagttacatctcttttccatttccattcaagagttcttatgtct
ttccacgcccctttaagaccccgaaaaattgacaaaacgattaactacttcatttatgaa
tttcatagtaatagaaatacatgtcctaccgaaacagaatttttaacttgctatcctctt
gcctagcaggcaaagatttgcctccgtggaaaagatgattcattcggatcaagatgaaag
tccaactccattgcattgccagaatccatgttgtatatttgaaagaggttgacctccttg
cttctctcatggtacaatcctcttcccgccgagccccctttctcctcggtccacagagac
aaaatgtaggactggtgccaacagttaatcacggaagaaaggactcactgagccgggatc
actaactaatactaatctaatagaaaagaactgtcttttctgtatacttatgtatactct
ccccggttccattgctaccgcgggctttacgcaatcgatcggatcatatagatatccctt
caacacaacataggtcgtcgaaaggatctcggagacccaccaaagcacgaaagccaggat
ctttcagaaaatggattcccattcgaagagtgcataaccgcatggataagctcacactaa
cccgtcaatttgggatccaattcgggattttccttgggaggtatcgggaaggaattggaa
tggaataatatcgattcatatagatacagaagaaaaggttctctattgattcaaatgctg
tacctatgggatagagaaagaggaaaaaaccgaagatttcacatagtacttttggtcgaa
aaatcaatccgattgatttcgtacccttcgctcaatgagaaaatggatcagcttctctag
gatcaaacctatgggacttaaggaatgatggaagggaataaaataaaaaaaaaagaaata
aaaaaagaaaagagagggaaaaaaaataataaagaaataagtaaataaaaatgaagtaga
agaacccagattccaaatgaacaaattcaaacttgaaaaggatctttctgattctagaag
aatgagggccaaaggggttgatcgagaaggatctcttgttcttattataagatcgtgtga
ttggatccgcagatgtttggtaaaaagaataatcttctcctttgagaataatcaaaaatg
gaaagtgttcaattggaacatgaaaacgtgactgaattggtcctagttactcttcgggac
ggagtggaagaagggaggagattatcgaacgaggaaaaggacccaatgatttcgaaagaa
ttgaacgaggagccgtatgaggtgaaaatctcatgtacggttctgtagagtggcagtaag
ggtgacttatctgtcaacttttccactatcacccccaaaaaaccaaactctgccttacgt
aaagttgccagagtacgattaacctctgggtttgaaatcactgcttatatacctggtatt
ggccataattcacaagaacattctgtagtcttagtaagagggggtagggttaaggattta
cccggtgtgagatatcacattgttcgaggaaccctagatgctgtcggagtaaaggatcgt
caacaagggcgttctagtgcgttgtagattcttatccaagacttgtatcatttgatgatg
ccatgtgaatcgctagaaacatgtgaagtgtatggctaacccaataacgaaagtttcgta
aggggactggagcaggctaccatgagacaaaagatcttctttctaaagagattcgattcg
gaactattatatgtccaaggtccaatattgaaataatttcagaggttttccctgactttg
tccgtgtcaacaaacaattcgaaatgcctcgacttttttagaaaaggtccgggtcaaata
gcaatgattcgaagcacttctttttacactatttcggaaacccaaggactcaatcgtatg
gatatgtaaaatacaggatttcccatcctagcaggaaggggggggggaaacggatactca
atttaaagtgagtaaacagaattccatactcgatctcatatatacatatagaattctgtg
gaaagccgtattcgatgaaagtcgtatgtacggcttggagggagatctttcatatctttc
gagatccaccctacaatatggggtcaaaaagccaaaataaatgattttagcccttataaa
aagaaaacggattcttgaacccctttcgcgctcatgtcacgtcgaggtactacagaagaa
aaaactgcaaaatccgatccaatttatcgtaatcgattagttaacatgttggttaaccgt
attctgaaacacggaaaaaaatcattggcttatcaaattatctatcgagccttgaaaaag
attcaacaaaagacagaaaaaaatccactatctgttttacgtcaagcaatacgtggagta
actcccgatatagcagtaaaagcaagacgtgtaggcggatcgactcatcaagttcccatt
gaaataggatccgcacaaggaaaagcacttgccgttcgttggttattaggggcatcccga
aaacgtccgggtcgaaatatggctttcaaattaagttccgaattagtggatgctgccaaa
gggagtggcgatgccatacgcaaaaaggaagagactcatagaatggcagaggcaaataga
gcttttgcacattttcgttaatccatgaacagggtctatatagacacatagatccatgga
tccatacatctcgatcggaaaagaatcaatagaaaaagaaagaatcggaattgctcgata
tatttctcgaaacaaacgaaaaggaaacgaaagatgaaacataaatcatggatcaactaa
gccctctcggggacttgcttaagaataagaaagaggaatctcatgtaaataccatggaat
aaggtttgatcctattcatggggattccgtaaatattccattccaaaaatagaaagttcg
aaacaattgggatttttttggagattggatgcagttactaattcatgatctggcatgtac
agaatgaaaacttcattctcgattctacgagaatttttatgaaagcctttcatttgcttc
tcttcgatggaagttttattttcccagaatgtatcctactttttggcctaattcttcttc
tgatgatcgattcaacctctgatcaaaaagatataccttggttctatttcatctcttcaa
caagtttagtaatgagcataacggccctattgttccgatggagagaagaacctatgatta
gcttttcgggaaatttccaaacgaacaatttcaacgaaatctttcaatttcttattttac
tatgttcaactctatgtattcctctatccgtggagtacattgaatgtacagaaatggcta
taacagagtttctgttattcgtattaacagctactctaggaggaatgtttttatgcggtg
ctaacgatttaataactatctttgtagctccagaatgtttcagtttatgctcctacctat
tatctggatataccaagaaagacgtacggtctaatgaggctactatgaaatatttactca
tgggtggggcaagctcttctattctggttcatggtttctcttggctatatggttcatccg
ggggagagatcgagcttcaagaaatagtgaatggtcttatcaatacccaaatgtataact
ccccaggaatttcaattgcgcttatattcatcactgtaggaattgggttcaagctttccc
cagccccttctcatcaatggactcctgacgtatacgaaggagtgcggttcgttcgataaa
ttcctacctctctatctatctctgagatgtttggatttttcaaaactcaatggacatgca
gaagagaaatgctatccccactcggaccaagacataacttttacttgttcaaataacaat
taaggtgaagcagggtcaggaacaacgaatctctttatgataaacagatccattttgcaa
gttcgttattacgggtagttcctacaaaggatcggactaatgacgtatacaatacttgaa
ttctcgatgtagatgctacagagttggttctcatccttcagagactacgagtgtaatagg
agcatccgtcgacaaaaggatcaccctaagatgatcatctcatggctattgagaacgaat
caaatcagatggttctatttctcaatctttctgacttgctcctacggaaccgaggtcgaa
aagattgagaaaaatcagtcattcacaaccactgatgaaggattcctcgaaaagttaagg
attagtaatcctttttagaaatcgaatggattcgatcttatacatacgcgaggaaggtaa
tcaaaaaagaaagaagatgagttcttctttacttttatcacttaggagccgtgcgagatg
aaagtctcatgtacggttttgaatgagagaaagaagtgaggaatcctcttttcgactctg
actctcccactccagtcgttgcttttctttctgttacttcgaaagtagctgcttcagctt
cagccactcgaattttcgatattcctttttatttctcatcaaacgaatggcatcttcttc
tggaaatcctagctattcttagcatgatattggggaatctcattgctattactcaaacaa
gcatgaaacgtatgcttgcatattcgtccataggtcaaatcggatatgtaattattggaa
taattgttggagactcaaatggtggatatgcgagcatgataacttatatgctgttctata
tctccatgaatctaggaacttttgcttgcattgtatcatttggtctacgtaccggaactg
ataacattcgagattatgcaggattatacacaaaagatccttttttggctctctctttag
ctctatgtctcttatccctaggaggtcttcctccactagcaggttttttcggaaaactcc
atttattctggtgtggatggcaggcaggcctatatttcttggtttcaataggactcctta
cgagcgttgtttctatctactattatctaaaaataatcaagttattaatgactggacgaa
accaagaaataacccctcacgtgcgaaattatagaagatcccctttaagatcaaacaatt
ccatcgaattgagtatgattgtatgtgtgatagcatctactataccaggaatatcaatga
acccgattattgcaattgctcaggatactcttttttagcttctagttagcttctcgaatc
tatttcttagttcaagatccctcttactaactggaatcaaagaattagtagatctgttcc
gcccaaaatgggaatgggctagggttatgaacttataatctagaatctgatgatcgagtc
gattccatgattataagttcattccataccggaccagacccgaatagggttatatacatt
ctcattatgagaaggggtcattcgagcgtatctaaatagatactatgtttccatatggat
ccctacgtcgttacattccatttaggattaggaataggcgtaatcggacctgctttttac
atatctctcgttatttgggaccctattcacccctttgggcttctattgaatcgagaaatc
ggtttgattgtccatctttttgatataatattaatatatatataaggcatcctccggata
attcaaatcgaagcaattggatgtccgattggggcctatatgacatgaccgatcaataga
aatactccaacactccacctttgtcatatattccatacatcacactagatagatatcatc
ttcatggaatacgattcactttcaagatgccttggtggtgaaatggtagacacgcgagac
tcaaaatctcgtgctaaagagcgtggaggttcgagtcctcttcaaggcataatattgaga
atgctcattgaatgagcaattcaataagagatctcggatcgaatcggtatatcaatatcg
attcgatccgagatcttggaattggaataagttcggcagcggatcacgaaatcttggtga
tcttctctatctaatgaatggggagtccgctttgaaatcgtccgtcctgcacccaccccc
cgagtatatgcttcaacaggaatcacacaagagtagattgatacaatataaacctctggt
aaaatgcccgcctgtaacccagccgataaagtacattacatagtccgttttagggattgg
cgacttacccgttcagtgactttggcactggacgttcccaaaattggtactatcgggtcg
ggtgaattcaataatagacgcctgttggcattccagccttccttctcctttcaggaccta
tccgaaagagaatccagtacttcttcttcttggtcgtgaatatctgaatagggcgaaccg
ccccgtggatatctttccttcggaacaaacgagttcgaattaggctcggtcaactggaat
gtgtattatccatataggggatcttccaattgagaagatccatcgacctgagacgaagag
aagggtctatctattttatttagttattcagttaaaccaatgattccttattggagcaga
tagcaacaaccatttcatccgacatgcgtatttttgattttccaatagatttacatcttt
ctctttcattaatggaaattttttgatgtagttagtaatagtggttcactgttcaagaat
tcttgtttaagcagttcataccatccatacatagtttttgatctaagatttcaattcttc
tatgtttcagcagtagcatattgttccatggagctaaggtccaaaatatggaagaaacag
gtgtttccacgactctaccacccagtcaattctgttccacttaatccctatttcatggcc
acatatctttccggctaagtaatggcaaacctttctcctgttacatgaatccaattttca
tttcatccgggaaaagccatctttttctcaacaatgtctttgtcatttgatccaatagcg
ttccgttagataggaacagatttgataaatactgataactctcggatggagtattagaac
ggaaaaatccattagataatgaactattggttctaagccatctctggcgatgaatcaaca
attcgaagtgcttttcttgcgtattcttgataaaccagcgtttagatatagatgtaggag
gatccgtttgggaagtaagaagtccctttgacatctcttcatctgcaaagaattctcgat
gtgaaaacacagagacaaggggctgatctttgaataggaaaaagagtggatctgcggggt
cccaaatgaattggcttattcgaaaaaagccttgttctttggaagatctatctcgtgtct
ggtactgcatggttctactctgcaagaactccgaatcattctcttgaagctcatcctttt
catcataaatgatccgcttgccccgaaatgacccggcccaatagggaaatcccaattcat
tgggcctttcgatacaatcaaatagaaagccccaggggcgccatattctaggagcccaga
cgatgtgattgaataaatcctcctctatctgttgcgggtcgaggactccttctccttccc
cttcttcaaactccgattcgtatttttcatagagaaatctctgatcaacgatagaacaag
atccattttgcatcatatctaagggattccttggttcgggccgaagaagcaatgtcactc
gatcattatcaaaccgactgcaatctttttctgtccgtgaggatcccaccagagcgcctt
ctacttctaataggccatgaactagatcagaatcattctcaacgagtccagaagaagtga
tcccgtttttttcatcgggtccgggtagagaccaaaggtcttgagcgaccgatccggcag
aacaactcaaaagataaagaagtatcgttaatttcttcatgctcgttccaagttcgaagt
accatttgtacaaataagaatccccttcgttacacgatttcttcttcatatagatagata
taggatctatggggcaattacttagaagtacattttgtgcaacagcccttcctatctgat
agaaaaggatcccatgatcctgaaccgatcttacctgggatcgcaaatcccaagtgtgtc
tatgaagagcggatcgaattgtattagtgtctataattgatttcttctgtgtaatactaa
tcgatagggcctcattggtaagtgctacaagatctcgtgcattggaacccatggttaggg
acctgaatccattagtatggaacattttcttttccaagtgaaatcccctagtatatgaaa
gagtgaaaaagtgctttcgttgttgtggaataagaagccttcgtatcttaatgcatgtat
ttaatttattcggggctattagagcgggatccactttttggggaatatgagtcgaagcaa
taacaagaatatttctagtggaacatctttcacaatccctggagagatagttcactaata
gaccgagggataagtaattcgactcattcacatccagatcatgaatgtttggaatccata
ttatgcaaggagacattgcttttgctaattcgaattgaagggtgatataaaatcggccta
tttccgacatcatatcgatagttagcgcattcatcatagttagaagctccagctccgtat
caaggtcacgatcgatatcgtcactagcatcaatatcgtcactagcatcaatatcgtcac
tagcatcaatatcgtcactagcattaatatcgtcactatcatcaataagaaaacctttag
gcttgttacccaggaacttgttcagaaatactgtaatgaaaggaacataggagtttgtcg
ctaggtatttgaccaaataggagcgtccggttcctatagaacctatcactaaaatacccc
tagagggggatagggctaggcggagcgaaaagggttttccatgagatgggaaatgaaaac
tattagccccacacgaagtttgtgaataagtgattgtctgataatgagcaaggaatatcc
gtctttcggctaaacaggatgtattgaactcataattcattaaatgctttttatgaatgt
caactaagtatcgtaagtaaattgttcccggttgttcaatcatttgataaccggagtcat
tctttgataaatgatcactatgagtcagactcaatagaatttgatcaatccttttttctg
tcgttaaggcggagaactgaaccaagaattctctttctttatcatcaatccaatcactgt
tcgcgacccaggattctattttatcatcaatccaatcaccgttcaccttttttctttttc
ttatcaatgaatagatctctttacttgtatgacttagatgtctcgtatttctggaaaaag
tgattcgattgatgggatttggtatgatacttatgagattgatgatatcgatgagattga
tattcaaatctttcgtcttagaacgtattgatttaaccccatcagcgggaccaccacccc
atagcatgttgccgccagaagcagaaccccgtatttcttctattgcataacctaattgtt
ccagagcaactagaaagagattctttaaccagaaagaattcagttcagatgtgggatacc
tatccagaagttttcgcaactcaatcatgtatgatggaatcatcaaagatttgacctttt
cgaactcggtctgtaactcactataggctcgggaaacaaagagaagatgtgtacgaacga
gatatccagcaacaagaagaaggaaaaggattgaatagaggaactcccgaacatttggcg
atctcagatgtgtcgatatcaatggtgactcattatttcgatgaatcatttcttcggaca
gaagaagattatgtaaacacttactcgaaatctcacttatcagattccattgtgtcttcc
acaatggaatctgaagaattcgccatgatatatctgatccatgcataatatcatgaaaaa
tggatacaaatttttgactgctacttagtaccggcaataggtctgaaaaagtatctaaaa
atatcaaatttagatatttgtaccctgtcgaagtaaggaaccatggcatatatgtttgga
acagattccattttgagagagttgaaaaagcactgtctcgttgaaaggttctatacatct
gacctttctcaacgcatttctttagacaaagactccgttttttcctctttttggatggta
aatatttctcagaacatggagtgtgaatcaaacccatgtttgaattgaaattgagatact
gatgcaagttcttctcttctgaatcagatagattcatatcggaaagaggttgacaataag
ttctttcaaaattgactatttgtccctctgttagaggtgttccagaagaaatggctgcga
tcgagtaaatagctctacgaactaatagatcggatcgaattggaaaatggaaagatttgt
acaagttatacctttcgtcaccactttgtggaaaatcgttaggtatgaatatgttagata
cctgtgactcgattggtgaaatagtatctctctccaaaaaagcatgtttttttttaccgc
cgcacaaagaaaatattttgttgcgaatgaacaagatattgaggaaatacgtaaaatcag
aattattgatacgggccttttccacataaaaagggaatctcttgttacaatagaagcgga
aacggtgtggattattcaagaatcgaagtcgatttgctttataaaaagaagatatcaatg
aacttctatgaaatggtttcacaggattcagccaattgtcttgatcgtgggatatcattg
agaaataggaatccgtgttatcaaaagatttcctgcgattatttctagtatggaatgagt
caatcatccactttggtatcttattgaacaaaaatggtgatattcttcctccattgatca
aaaatttcgatttttgggaagtattatgatcatccaataagaagggtttcaattttttca
aatgaacgatttgaagacctattgattctaacaacggattgcagagttgatcattcggac
ctttcaattcatagatgtggatctcagacctatgaatggggatattcccgaaactcacaa
agaaaaaaggaagtgagttagacaaaaagaaaggaagtgacttagacaaattcatgaatc
tctcggttcgagaaataaaaataagaggatcgaaccatttcttcggactctttttcaaat
tcgataaatgttggttgatcgtatatttcattatagttctatgattcagagtctcatttc
ctatttgatccctttgaattccatattcgaagttgcgatcggatcgattcattaaaaaga
atcgattcaatacatttcttatgtacccataggtgctatattggatttgaatccgatttc
ggatcaatctatattgattgactgcctccattatgttgttgctagcaaataccactattt
ttggttttggatcttccaaatcattcccgcaggagatccggacccatttttttctgatcc
ttcgataaaaagattcattctcttcataaaaaataggaggtagaaccaataaagatttct
ttttcgattcatccctggagttgaatacctcattcaagaattgtttttgatccaatccgt
aggaatcaatagaaaaggcaaatcccttatgatacaccagatccggctcggttattgata
gagtgaatagatctgccatttcttgaaatctctcttctgattcaaaatcgtggtgtaacg
tgtatccccccctgttccggtcatggaatagatgaaataaatcaaaaaatggatttttgt
ttaagaatgaaatcttattggacctgtccatatccagttcatccttcggaaccatatcac
atcccggatctgatgaaataggatgaattgagacggtattttgtaaatacgtaattatct
tgaatatattaactatttctttattttccgatcgcctggaagggacaaaagaaacatctt
cttctttcttcaacaatttctgatctctagtggacctctcagtaggattcgaacccagat
gaagttctgaccatctgtcagagaaaaaagaacgaatggatcttgtaggattcccaagaa
attcttcgatttcttccggaagcagatgcttattcatctgcctttcacgttccgtgaata
gccgggacattgaggaatatccagaaaggcatttagggaatcggtctgattctatctctg
tttgttccgtttgaagaaaggaaggatcccaaagaatcgatctttcttttagttgttgaa
tctctctttgattgatcaatgtgtgatattccgaatcctcattactaatggaatcgaaac
gatctctggattgatcagaagatcctttcaattggctagaatccgttacttgaacgaaac
tagatcttgtggaatcatattgaatatttgacgatacattccgtaccttgctaaaaaatc
gatccttgtttaccaaccacacattgtctaaccaaatccaactctctctcgatatgttcc
tcaaaaaatccgattcgtgcggattcttcccccaactaacgaagagatcttggcggaatt
gccacatatgaaattgagcacaattttgcaaagaaatagcccacttgtttctcgagaaga
gatgggaaaaacgctcaatatcatttgattgaatagttgacccagctccttgttgtttga
agaaaccctccacttcaattggtattttttcacgaaaagcaaacatgagataacaaatcc
agtctttcactaagatttcgaatagctgtcccgaattcaagttgattatgtttcgcctct
tactcggagaaagacgatcaaacaattcccaatcatggtccttgcggatcggatcatcta
tataatatacaaaaagaaactccagacatttgatatctttctctttgaatgagatctcaa
ttccagcgacggtttcattagatatcttacaactagaatccctcttttttccgagccagt
tcctccaccaccgcgaaccccagttagattcaggcatgatacactttttatttattggga
gaacccaagtactctctttcggatccaggaaaaagctctcagagatcttttttccttttg
gaagatacaggagcgaaacaatcaacctattgatattggaagacccaaaagattcttcca
atgtatcatttctgggtccaatggaattcataggtataggaaggagccctgtcaaataga
gattttttctttcgaccatatttcgattgttaatacgatatataaggatcgctactacaa
atagtactacacccttgatcgtgaaatatcgattgcttgttgaaccctgtaaattgcgtg
aaaataggatactccaaattcgtgggtccaagagttttataaaacgttcttggtggaaaa
aaatgtgaatgaaagatcccactgaattgaattgggtccatgaatctaagaaatagtgag
aattcttgatctctctcaatatctctctcaattcgaaaatccaggattggaattgatgtc
ctttcattgattcctcctaaattgcattgatttatcctaaagatttcatttcaattggaa
tttggttattcaccatgtacgaggatccccgctaagcatccatggctgaatggttaaagc
gcccaactcataattggcgaattcgtaggttcaattcctactggatgcacgccaatggga
ccctccaataagtctattgggattggctctgtatcaatagaatctcatctcatctataca
taacgaattggtgtggtatattcatatcataacatatgaacagtaagaactagcattctt
attgagactcgaactcatagggaagaaaatagatttatggatggaatcaaatatgcagta
tttacagacaaaagtattcggttattggggaaaaatcaatatacttctaatgtcgaatca
ggatcaactaggacagaaataaagcattgggtcgaactcttctttggtgtcaaggtaata
gctatgaatagtcatcaactccccggaaagggtagaagaatgggacctattatgggacat
acaatgcattacagacgtatgatcattacgcttcaaccgggttattctattccacctctt
agaaagaaaagaacttaaatcaaaatacttaatagcatggcgatacatttatacaaaact
tctaccccgagcacgcgcaatggagccgtcgacagtcaagtgaaatccaatccacgaaat
aatttgatctatggacagcatcgttgtggtaaaggtcgtaatgccagaggaatcattacc
gcagggcatagagggggaggtcataagcgtctataccgtaaaatcgattttcgacggaat
gaaaaagacatatatggtagaatcgtaaccatagaatacgaccctaatcgaaatgcatac
atttgtctcatacactatggggatggtgagaagagatatattttacatcccagaggggct
ataattggagataccattgtttctggtacagaagttcctataaaaatgggaaatgcccta
cctttgagtgcggtttgaactattgatttacgtaattggaagtaaccaattaggtttacg
acgaaacctagaaatcgatcactgatccaatttgagtatctctacaggatagacctcaac
agaaaactgaagagtaacggcagcaagtgattgagttcagtagttcctcatataaaatta
ttgactctagagatatagtaatatggagaagataaaattgtttcaagcaccaacagaacc
agaagcaccccttgtttcaaagagaggaggacgggttattcacatttgatttgatggtca
gaggcgaattgaaagctaagcagtggtaattctaaagatttccccggggaaaaatagaga
tgtctcctacgttacccataatatgtggaagtatcgacgtaatttcatagagtcattcgg
tctgaatgctacatgaagaacataagccagatgacggaacgggaagacctaggatgtaga
agatcataacatgagtgattcggcagatttggattcctatatatccactcatgtggtact
tcattatatgatatatataagatccatctgtatagatatcatcatctacatccagaaagc
cgtatgctttggaagaagcttgtacagtttgggaaggggttttgattgatcaaaaagacg
aatctacttcaaccgatatgcccttaggcacggccatacataacatagaaatcacactag
gaaagggtggacaattagctagagcagcgggtgctgtagcgaaactgattgcaaaagagg
ggaaatcggccacattaaaattaccttctggggaggtccgtttgatatccaaaaactgct
cagcaacagtcggacaagtggggaatgttggggtgaaccagaaaagtttgggtagagccg
gatcgaaatgttggctaggtaagcgtcctgtagtaagaggagtagttatgaaccctgtag
accacccccatgggggtggtgaaggaagggctccaattggtagaaaaagacccgcaaccc
cttggggttatcctgcacttggaagaagaagtagaaaaaggaataaatatagtgataatt
tgattcttcgccgccgtagtaaataggagagaaaatcgaatttctttcttcgtttttaca
atttacaaaagaaaaaaaataggagttaattaactgtgacacgttcactaaaaaaaaatc
cttttgtagcgaatcatttattaagaaaaatccataagcttaatacaaatacaaaa
